# Supplementary material for: Characterization of fatty acid metabolism-related lncRNAs in lung adenocarcinoma identifying potential novel prognostic targets
Source: Front Genet. 2022 Sep 27;13:990153. doi: 10.3389/fgene.2022.990153 (PMC9589892; doi:10.3389/fgene.2022.990153)
Supplement: Supplementary file 1 [file DataSheet3.ZIP]

Archive with 4 entries (3 files):
- TABLE/Table 1.xlsx
- TABLE/Table 2.xlsx
- TABLE/Table 3.xlsx
- TABLE/
