# Supplementary material for: Characterization of fatty acid metabolism-related lncRNAs in lung adenocarcinoma identifying potential novel prognostic targets
Source: Front Genet. 2022 Sep 27;13:990153. doi: 10.3389/fgene.2022.990153 (PMC9589892; doi:10.3389/fgene.2022.990153)
Supplement: Supplementary file 1 [file DataSheet3.ZIP › TABLE/Table 1.xlsx]

## Sheet: Sheet1
Covariates	Type	Total	Test	Train	Pvalue
Age	<=65	231(47.14%)	111(45.49%)	120(48.78%)	0.5789
	>65	249(50.82%)	127(52.05%)	122(49.59%)
	unknow	10(2.04%)	6(2.46%)	4(1.63%)
Gender	FEMALE	262(53.47%)	136(55.74%)	126(51.22%)	0.3618
	MALE	228(46.53%)	108(44.26%)	120(48.78%)
Stage	Stage I-II	378(77.14%)	184(37.55%)	194(39.59%)	0.8546
	Stage III-IV	69(21.22%)	55(11.22%)	49(10%)
	unknow	8(1.63%)	5(2.05%)	3(1.22%)
T	T1-2	426(86.94%)	210(42.86%)	216(44.08%)	0.7023
	T3-4	61(12.45%)	32(6.53%)	29(5.92%)
	unknow	3(0.61%)	2(0.82%)	1(0.41%)
M	M0	324(66.12%)	165(67.62%)	159(64.63%)	0.7872
	M1	24(4.9%)	11(4.51%)	13(5.28%)
	unknow	142(28.98%)	68(27.87%)	74(30.08%)
N	N0	317(64.69%)	157(64.34%)	160(65.04%)	0.3002
	N1-3	162(33.06%)	82(16.73%)	80(16.33%)
	unknow	11(2.24%)	5(2.05%)	6(2.44%)
