# Supplementary material for: Characterization of fatty acid metabolism-related lncRNAs in lung adenocarcinoma identifying potential novel prognostic targets
Source: Front Genet. 2022 Sep 27;13:990153. doi: 10.3389/fgene.2022.990153 (PMC9589892; doi:10.3389/fgene.2022.990153)
Supplement: Supplementary file 1 [file DataSheet3.ZIP › TABLE/Table 2.xlsx]

## Sheet: Sheet1
id	coef	HR	HR.95L	HR.95H	pvalue
AL390755.1	-1.54814	0.196553	0.0490612	0.787445	0.0215943
AC105020.6	-2.54916	0.0310572	0.00472532	0.204124	0.000301471
TMPO-AS1	0.645364	1.59488	1.06146	2.39638	0.0246355
AC016737.2	-1.62529	0.165931	0.040164	0.685513	0.0130777
AC127070.2	-1.12902	0.338535	0.14722	0.778467	0.0107905
LINC01281	-1.21908	0.243708	0.0754014	0.787699	0.0183412
AL589986.2	1.97638	2.76816	1.12151	6.83249	0.0271932
GAS6-DT	1.04881	1.52706	1.01581	2.29562	0.0418132
AC078993.1	0.651118	2.36441	1.25292	4.46192	0.00791045
LINC02198	-0.520621	0.516816	0.301364	0.886296	0.0164587
AC007032.1	-1.43127	0.371231	0.143127	0.962868	0.0415722
AL021026.1	-1.55258	0.0608265	0.00709481	0.521489	0.0106538
