# Supplementary material for: Characterization of fatty acid metabolism-related lncRNAs in lung adenocarcinoma identifying potential novel prognostic targets
Source: Front Genet. 2022 Sep 27;13:990153. doi: 10.3389/fgene.2022.990153 (PMC9589892; doi:10.3389/fgene.2022.990153)
Supplement: Supplementary file 1 [file DataSheet3.ZIP › TABLE/Table 3.xlsx]

## Sheet: Sheet1
Gene	F 5'-3'	R 5'-3'
TMPO-AS1	CAGACCTCTACAATCGGGCACTTA	ATTCTTGCGGGTGGTGGGAT
AC016737.2	CTGGAGATGGACTTTGGCT	CTTGTGAGGTGGCTGTTATTATC
LINC01281	CAGCCCAGAGTGAAGATAAGAATAC	GAAGCCACCAGCAGAATGACA
GAS6-DT	TAGCTATTATTTCCTAAGGGTTCCAG	TCCATTAACTCTCTTCTCCAAAACTACA
LINC02198	ACTTCTGTCACCCCCTTGATTACC	CCAAAGACTGGTCCTCCTCTATCC
AC007032.1	TGATGACTTCACCCAAATACAGACC	ACTTTTTCCTGGCTACTTTTATCCG
AL021026.1	ATATCTGAGCCTGAGTTTCCCATTC	TTCCATAGCCGCCAATACAAGC
AL390755.1	GGAAAGCTATGAGGAAGAAGAAACAGA	CAACCTGTGCTGTGATGAATGG
AL589986.2	CCTGATACTGGTTTTTCTACATGCTTC	TCCAAGGTTGTGCTATGGTAATCTG
