# Supplementary material for: Characterization of fatty acid metabolism-related lncRNAs in lung adenocarcinoma identifying potential novel prognostic targets
Source: Front Genet. 2022 Sep 27;13:990153. doi: 10.3389/fgene.2022.990153 (PMC9589892; doi:10.3389/fgene.2022.990153)
Supplement: Supplementary file 2 [file DataSheet1.ZIP]

Archive with 80 entries (73 files):
- Raw data/
- Raw data/Clinical information/
- Raw data/Clinical information/clinical information.xls
- Raw data/Clinical information/risk.all.xlsx
- Raw data/R programming code/
- Raw data/R programming code/10.TMB.pl
- Raw data/R programming code/11.Sankitu ggalluvial.R
- Raw data/R programming code/12.mergeTime.R
- Raw data/R programming code/13.model.R
- Raw data/R programming code/14.cliStat.R
- Raw data/R programming code/15.Relevance Heat Map.R
- Raw data/R programming code/16.survial.R
- Raw data/R programming code/17.riskPlot.R
- Raw data/R programming code/18.Independent prognostic analysis.R
- Raw data/R programming code/19.ROC curve.R
- Raw data/R programming code/20.C-index.R
- Raw data/R programming code/21.Nomo.R
- Raw data/R programming code/22.cliGroupSur.R
- Raw data/R programming code/23.1PCA║═t-SNE.R
- Raw data/R programming code/23.2PCA_3D.R
- Raw data/R programming code/24.riskDiff.R
- Raw data/R programming code/25.GO enrichment analysis.R
- Raw data/R programming code/26.kegg enrichment analysis.R
- Raw data/R programming code/28.preMaftools.pl
- Raw data/R programming code/29.riskMaftools Waterfall Chart.R
- Raw data/R programming code/31.Tumor Mutation Load Survival Analysis.R
- Raw data/R programming code/32.riskTMB(1).R
- Raw data/R programming code/33.pRRophetic.R
- Raw data/R programming code/34.CellMiner.R
- Raw data/R programming code/35.Tumor microenvironment scoring.R
- Raw data/R programming code/36.scoreDiff.R
- Raw data/R programming code/37.CIBERSORT.R
- Raw data/R programming code/37.run.R
- Raw data/R programming code/38.immunePlot.R
- Raw data/R programming code/39.Immune cell infiltration survival analysis.R
- Raw data/R programming code/4.1Collection zip.pl
- Raw data/R programming code/4.2Merge Data.pl
- Raw data/R programming code/4.3Gene name conversion.pl
- Raw data/R programming code/40.TIDE.R
- Raw data/R programming code/41.preGSEA.pl
- Raw data/R programming code/43.2Mapping Multi-GSEA Enrichment.R
- Raw data/R programming code/44.ssGSEA.R
- Raw data/R programming code/45.scoreCor.R
- Raw data/R programming code/46.immSubtype.R
- Raw data/R programming code/5.Extraction of clinical information.pl
- Raw data/R programming code/6.Distinguish between mRNA and lncRNA.pl
- Raw data/R programming code/7.Extraction of target gene expression matrix.R
- Raw data/R programming code/8.related-lncRNA.corLncRNA.R
- Raw data/Raw data of PCR/
- Raw data/Raw data of PCR/Amplification curves/
- Raw data/Raw data of PCR/Amplification curves/AC007032.1.png
- Raw data/Raw data of PCR/Amplification curves/AC016737.2.png
- Raw data/Raw data of PCR/Amplification curves/AL021026.1.png
- Raw data/Raw data of PCR/Amplification curves/AL390755.1.png
- Raw data/Raw data of PCR/Amplification curves/AL589986.2.png
- Raw data/Raw data of PCR/Amplification curves/GAPDH.png
- Raw data/Raw data of PCR/Amplification curves/GAS6-DT.png
- Raw data/Raw data of PCR/Amplification curves/LINC01281.png
- Raw data/Raw data of PCR/Amplification curves/LINC02198.png
- Raw data/Raw data of PCR/Amplification curves/TMPO-AS1.png
- Raw data/Raw data of PCR/Data Analysis/
- Raw data/Raw data of PCR/Data Analysis/Cq 1.xlsx
- Raw data/Raw data of PCR/Data Analysis/Cq 2.xlsx
- Raw data/Raw data of PCR/Data Analysis/Data Analysis 1.xls
- Raw data/Raw data of PCR/Data Analysis/Data Analysis 2.xls
- Raw data/Raw data of PCR/Information on the concentration of RNA.xlsx
- Raw data/Raw data of PCR/Melting Curve/
- Raw data/Raw data of PCR/Melting Curve/AC007032.1.png
- Raw data/Raw data of PCR/Melting Curve/AC016737.2.png
- Raw data/Raw data of PCR/Melting Curve/AL021026.1.png
- Raw data/Raw data of PCR/Melting Curve/AL390755.1.png
- Raw data/Raw data of PCR/Melting Curve/AL589986.2.png
- Raw data/Raw data of PCR/Melting Curve/GAPDH.png
- Raw data/Raw data of PCR/Melting Curve/GAS6-DT.png
- Raw data/Raw data of PCR/Melting Curve/LINC01281.png
- Raw data/Raw data of PCR/Melting Curve/LINC02198.png
- Raw data/Raw data of PCR/Melting Curve/TMPO-AS1.png
- Raw data/Raw data of PCR/Primer Information.xlsx
- Raw data/fatty acid metabolism-related genes(Appendix D1).xlsx
- Raw data/fatty acid metabolism-related lncRNAs(Appendix D2).xlsx
