# Supplementary material for: Characterization of fatty acid metabolism-related lncRNAs in lung adenocarcinoma identifying potential novel prognostic targets
Source: Front Genet. 2022 Sep 27;13:990153. doi: 10.3389/fgene.2022.990153 (PMC9589892; doi:10.3389/fgene.2022.990153)
Supplement: Supplementary file 2 [file DataSheet1.ZIP › Raw data/Clinical information/risk.all.xlsx]

## Sheet: Sheet1
id	futime	fustat	LINC02390	AC025048.4	AC007255.1	AC073332.1	AC104971.3	AC021517.1	AC127070.2	ZNF571-AS1	AC091887.1	LINC00626	FLG-AS1	AC010999.2	COLCA1	AC105020.5	OGFRP1	LINC00941	riskScore	risk
TCGA-MP-A4T8	0.441096	1	0.0496179	0.224282	0.377807	0.300622	0	0.0636374	0.163632	0.0842814	0.440507	0.140897	0.0856235	0.0466688	0.463829	0	0.419657	0.398395	16.6866	high
TCGA-MP-A4T6	4.90411	1	0.173016	1.05088	1.24038	0.37818	0.515839	0.00983767	0.555948	0.528104	0.266833	0	0.146249	0.474128	3.54124	0.707123	1.09153	0.0230205	0.52499	low
TCGA-49-4510	2.45479	1	0.171483	0.55766	0.135099	0.370969	1.09453	0.0761813	0.274283	0.09029	0.0754205	0	0.0648144	0.0559323	0.586692	0.152373	0.237086	0.0452569	0.390398	low
TCGA-67-3772	1.56986	0	0.0490693	1.47192	0.388965	0.179663	0.951371	0.0318118	0.192198	0.0948855	0	0.405555	0.0287854	0.0461523	1.40873	0.185749	0.341473	0.335773	0.191464	low
TCGA-MP-A4TC	0.20274	1	0	0.375675	0.365995	0.332005	0	0	0.426621	0.179163	0.413082	0.0912781	0.18976	0.274184	0.137495	0.478423	0.314516	0.719669	8.52672	high
TCGA-95-A4VK	1.78356	0	0.310718	0.74319	1.4066	0.38634	0.345107	0.0246144	0.105163	0.655824	0.268287	0.0334932	0.0817879	0.248746	0.507137	0.33929	0.708231	0.191032	1.96857	high
TCGA-49-AARO	10.2986	0	0.768051	1.32297	0.805068	0.258185	0.79725	0.0708481	1.10443	0.834079	0	0.579811	0.206086	0.338227	1.3977	0.319816	0.556071	0.523859	0.0112841	low
TCGA-55-7994	1.65205	0	0.375336	0.848577	0.0447648	0.337509	0.313835	0.00834709	0.121789	0.253877	0.141923	0.0449956	0.0665437	0.172367	0.108288	0.441077	0.672874	0.0292205	0.575829	low
TCGA-78-7149	10.7945	0	0.15632	0.66053	0.123017	0.213527	0.330417	0.0692419	0.415638	0.287096	0	0.0319159	0.148381	0.0998817	0.463784	0.728159	0.216544	0.11993	0.116194	low
TCGA-44-7660	1.62192	0	0	1.49111	1.54049	0.292869	0.101152	0	0.201187	0.131172	0.220059	0.130515	0.0630567	0.277871	4.1242	0.377706	1.41016	0.0911635	2.68572	high
TCGA-44-8119	0.780822	0	0.0838831	0.328604	0.148801	0.106341	0.292076	0.0123158	0.180871	0.194832	0.172846	0.0497774	0.0874354	0.201637	0.960259	0.338211	0.445705	1.17285	1.38278	high
TCGA-44-2656	3.91507	0	0.746896	0.578365	0.253143	1.22946	1.02124	0.104146	0.410824	0.909085	0.549815	0.115481	0.146043	0.746678	1.77475	0.674079	0.664718	0.219225	0.621864	low
TCGA-78-7539	2.16712	0	0.321126	0.84713	0.0947312	0.273223	0	0.00770536	0.036569	0.134842	0.172754	0	0.076501	0.159788	1.169	0.299872	0.35505	0.0269889	0.574808	low
TCGA-44-7667	3.00548	0	0	0.454577	0.0941292	0.0846283	0	0.136596	0.86646	0.0748164	0	0.117319	0.00605781	0.183641	1.05416	0	0.404246	0.42533	0.198058	low
TCGA-69-8254	1.12055	0	0.162233	0.398169	0.379454	0.204233	0.618558	0.0122424	0.43728	0.165817	0.139096	0.0166842	0.0531842	0.0266416	3.85731	0.177986	0.709658	0.035682	0.625565	low
TCGA-44-A47G	0.961644	0	0.392458	0.866268	0.0492633	0.356301	0.680465	0	0.215319	0.099364	0.227634	0	0.0597353	0.274789	0.783831	0.373653	0.481754	0.109604	0.501253	low
TCGA-44-2668	2.08493	1	0.316802	0.918323	0.317385	0.475258	0.142946	0.014095	0.340433	1.24157	0.368021	0.109674	0.14917	0.255709	0.254606	0.490057	0.905676	2.17754	1.80866	high
TCGA-44-6775	1.93151	0	0.862236	1.21634	1.71635	1.19207	0.208827	0.133513	0.619082	0.874374	0.25566	0.199812	0.289277	0.542568	2.73406	0.639083	0.802686	0.437819	0.270216	low
TCGA-55-5899	2.54795	0	0.138746	0.530874	0.0825473	0.233751	0.155121	0	0.3133	0.797117	0.090021	0	0.041805	0	3.70167	0.0933182	0.783042	0.493437	0.399302	low
TCGA-05-5425	2.41644	0	0.126113	0.449872	0.380685	0.483273	0.496603	0	0.150224	0.400234	0.0816992	0.0381313	0.0143225	0.0606225	0.434523	0	0.358444	0.0808753	1.7311	high
TCGA-67-3770	1.67123	0	0.0903896	1.51844	0	0.395548	0.368298	0	0.573618	0.0780398	0.220278	0.0536875	0.00677609	0	1.53139	0.227984	0.806217	0	0.951293	low
TCGA-MP-A4T4	7.16986	1	0.318327	0.641919	0.233911	0.175108	0.244985	0	0.405818	0.348087	0.336218	0	0.0299436	0.207452	0.893385	0.575569	0.830369	0.208933	1.0121	high
TCGA-62-A46P	1.6274	1	0	0.184232	0.0314514	0.741126	0	0.0685959	0.171775	0.0590224	0	0.0471653	0.0118578	0.146005	0.551073	0.678282	0.232638	0.0802973	1.31419	high
TCGA-62-8399	7.3863	0	0.094856	0.465832	0.0560877	0.221288	0.297788	0	0.66811	2.65143	0.11994	0.137012	0.056009	0.0453408	0.163293	0.394944	0.805292	0.107302	0.0652708	low
TCGA-64-1677	1.72055	1	0	0.521174	0.380438	0.250072	0.232045	0	0.0379191	0.425489	0.260568	0.184588	0	0.10152	0.6251	0.387536	0.564738	0.0823883	3.04703	high
TCGA-93-A4JO	0.090411	1	0.172712	0.964164	0.178728	0.405986	0.652631	0	0.607695	0.369088	0.148156	0.103765	0.0351919	0.11058	2.76401	0.589852	1.15513	1.89475	0.849702	low
TCGA-05-4389	3.75068	0	0	1.09177	1.46217	0.289163	0.247104	0.00855562	0.0405598	0.1883	0	0.0232368	0.0458043	0.272785	1.50203	0.242802	0.751842	0.106887	1.16175	high
TCGA-55-1592	1.92055	1	0.0650491	0.510877	0.930363	0.111511	0.142381	0.0422534	0.374981	0.314463	0.122009	0.0193778	0.34711	0.333433	3.75707	0.315255	0.539923	0.081643	0.472186	low
TCGA-62-A46R	4.72603	1	0.225156	1.12698	0.444949	0.613276	0.250879	0	0.0911539	0.202115	0	0	0.035056	0.308072	1.58805	0.691464	0.752288	0.04542	0.391911	low
TCGA-49-AAR9	0.712329	1	0	0.201112	0.870076	0.193005	0	0	0.0544354	0.203308	0.0671363	0.121133	0.0425169	0.0978452	0.0137528	0	0.428559	2.88787	10.4986	high
TCGA-05-4424	2.50137	0	0.114838	0.582874	0	0.100548	0.246513	0.0254504	0.209657	0.0854923	0.0742929	0.769323	0.0428736	0.0550906	3.99024	0.219749	0.741148	0.157113	0.560508	low
TCGA-55-A48Z	1.78356	0	0.355699	0.768936	0.683302	0.322561	0.621991	0.0123257	0.410393	1.59034	0.140001	0.159774	0.151234	0.153926	1.76879	0.561618	0.387712	0.111939	0.0599119	low
TCGA-MN-A4N4	3.21918	0	0.158675	1.0825	0.380085	0.504516	0.12056	0	0.456758	1.73434	0.0696133	0.347889	0.102142	0.101416	0.0733904	0.206538	0.64925	0.269602	0.25277	low
TCGA-49-6744	4.61096	0	0.222244	0.793982	0.0684316	0.318067	0.357183	0.0128458	0.183669	0.0364209	0	0.10198	0.0725014	0.0553646	0.539917	0.351186	0.194873	0.0882427	0.345011	low
TCGA-38-4630	2.93973	1	0.104742	0.461581	0.624576	0.0827601	0	0.0231494	0.316778	1.84743	0.493898	0.459776	0.940928	0.122265	0.0597032	0.0701769	0.634297	0.13726	6.45205	high
TCGA-86-A4P7	1.13699	0	0.265849	0.956216	0.0880753	0.494638	0.241264	0.012487	0.459478	0.308654	0.270818	0	0.102544	0.155843	1.58159	0.71625	0.35742	0.0718828	0.466741	low
TCGA-05-4405	1.67123	0	0.232906	0.506988	0.0950915	0.533782	0.728317	0	0.732482	0.211364	0	0	0.189443	0.0770684	1.44699	0.694669	0.764435	0.0419292	0.438011	low
TCGA-75-7027	8.38082	0	0.0939013	0.364409	0.718197	0.129274	0.203202	0.0138279	0.122326	0.0659877	0	0	0.0846003	0.198423	0.173688	0.123049	0.391179	0.457917	1.24012	high
TCGA-49-6761	0.969863	0	0	0.389038	0	0.276872	0.168806	0	0.0926207	0.413728	0.0981567	0.045952	0.045652	0	0.150189	0.36991	0.278592	0.354677	1.34564	high
TCGA-05-4382	1.66301	0	0.0824916	1.16443	0.204844	0.28538	0.653962	0	0.513518	1.51705	0.0704483	0.15707	0.146807	0.266316	0.950121	0.176118	0.955097	0.341906	0.135629	low
TCGA-L9-A5IP	0.158904	1	0.0946404	0.283647	0.707342	0.399396	0.106	0	0.166299	0.531522	0.381508	0	0.393389	0	0.0248734	0.344003	0.5309	1.35968	25.7192	high
TCGA-97-A4M7	1.72329	0	0.265988	1.79078	0.437552	0.34534	0.684466	0	0.648487	0.251713	0.641148	0.0559914	0.195295	0.21229	2.80961	0.532785	0.592534	0.0364097	1.01394	high
TCGA-86-8056	0.380822	0	0.1346	0.850407	0.262615	0.347795	0.150511	0.00755631	0.20819	0.179001	0.0872871	0	0.0652707	0	2.10326	0.662267	0.461952	0.151992	0.483842	low
TCGA-67-3773	1.16986	0	0.163817	1.07578	0.0659346	0.973628	0.623746	0.018513	0.0725756	0.253352	0	0	0.155518	0.225862	1.70966	0.21312	0.617012	0.125757	1.07517	high
TCGA-78-7146	0.473973	1	0.0504655	0.702603	0.169407	0.120136	0	0	0.158442	0.149643	0.184259	0.0590086	0.05503	0.303507	0.315284	0.0664388	0.920706	1.42264	3.8255	high
TCGA-86-8671	2.29863	0	0.487332	1.00115	0.430047	0.22793	0.68033	0.027412	0.655092	0.14298	0.424106	0.109089	0.168053	0.11624	1.70064	0.670035	0.463737	0.124574	0.421113	low
TCGA-62-A472	2.49315	0	0.317206	0.784407	0.213366	0.228223	0.244101	0	0.20758	0.654255	0.273971	0.132425	0.00858523	0.622128	1.4346	0.625367	0.43082	0.43492	0.169474	low
TCGA-78-7152	3.32877	1	0.103624	0.308761	0	0.0729996	0.4168	0.0228954	0.0364134	0.064506	0.25095	0	0.0687405	0	0.131598	0.479596	0.457994	0.0268737	1.9028	high
TCGA-05-5715	0.169863	0	0	0.615333	0	0.22437	0	0.0185848	0.0869908	0.0421535	0	0.145586	0.0313586	0	0.250539	0.213893	0.38165	0.0433143	1.11114	high
TCGA-55-A48Y	1.72603	0	0	0.700143	0	0.210771	0.352624	0.049994	0.30149	0.335787	0.143651	0	0.095891	0.107176	0.384334	0.0763249	0.361865	0.308369	0.776907	low
TCGA-86-8054	3.14521	0	0	0.209623	0.105561	0.0949435	0.170479	0.08393	0.0341161	0.0628402	0.146286	0.527578	0.026126	0.0736881	1.28341	0.0523017	0.119156	0.501211	1.34692	high
TCGA-44-2655	3.6274	0	0.0833673	1.22308	0.0110825	0.142284	0.532029	0.0951162	0.135786	0.0517587	0.0360388	0.0166784	0.0329488	0.0784661	0.91845	0.144055	0.838552	0.0704787	0.2774	low
TCGA-05-4420	2.49863	0	0.0289438	0.387878	0.0557566	0.326797	0.0642976	0.00626648	0.27757	0.351903	0.0368205	0.0170426	0.0106047	0.296887	0.0241682	0.280513	0.340182	0.186685	0.712229	low
TCGA-38-6178	1.2274	0	0	0.536495	0.149684	0.16666	0.396297	0.0429157	0.393533	0.229737	0.237938	0.800595	0.120345	0.178966	1.37345	0.128351	0.675128	0.122637	2.42312	high
TCGA-86-7701	2.59452	0	0.526519	0.709427	0.387709	0.316814	0.481534	0.0535903	0.221938	0.176089	0	0.331446	0.0896883	0.114725	2.07909	0.43281	0.594512	0.552927	0.164248	low
TCGA-55-A48X	1.88767	0	0.556332	0.565369	0.615709	0.518309	1.34438	0.0262713	0.63281	0.987193	0.284822	0.0357404	0.201005	0.528175	1.95507	0.930595	0.548182	0.133824	0.070884	low
TCGA-44-A4SS	1.13699	0	0.123034	0.584231	1.25387	0.227275	0	0	0.126536	0.35477	0.0796748	0.0734114	0.260266	0.115893	0.584479	0.436764	0.369649	0.714204	2.06321	high
TCGA-97-8547	1.8	0	0.23378	0.955714	0.771383	0.430149	0	0	0.125083	0.212163	0	0.270595	0.054398	0.150808	0.464427	0.890575	0.859731	0.199182	0.83252	low
TCGA-O1-A52J	4.92603	1	0.201826	0.808871	0.121134	1.47459	0	0.0115865	1.33365	0.210063	0.131945	0.0621548	0.0730411	0.397735	3.26386	0.921839	0.520675	0.013609	0.829164	low
TCGA-49-4505	1.1726	1	0.0861445	1.03675	0.0341145	1.66898	0.0650574	0.0189431	0.468502	0.111833	0	0.89989	0.105895	0.0545595	0.645438	0.112977	0.613856	0.0295777	20.7311	high
TCGA-44-2665	3.56438	0	0.289884	1.3381	0.480916	0.194115	0.0996309	0.00981874	0.692911	0.194663	0.112511	0.476627	0.181751	0.237843	0.411706	0.324844	0.273319	0.535553	0.2605	low
TCGA-97-7546	3.52055	0	0.20696	0.282456	0.0214753	0.388557	0.519687	0.0470283	0.308313	0.191658	0.135384	0	0.350693	0.100935	3.21668	0.205592	0.375916	0.0278235	0.681483	low
TCGA-78-7537	4.44384	1	0.0714123	0.612118	0.028193	0.349469	0.800589	0.127835	0.154733	0.104044	0.0459541	0	0.175454	0.0996582	1.26452	0.381072	0.327226	0.149132	0.26843	low
TCGA-75-6214	3.05479	1	0	0.928535	0.467299	0.512347	0.0758134	0	0.374563	0.194548	0.166603	0.171989	0.116162	0.0321596	0.231234	0.432284	0.39485	1.85467	4.96053	high
TCGA-78-7167	7.34521	1	0	0.281816	0.0494989	0.129394	0.203385	0.151679	0.13767	0.0736257	0.263477	0	0.0532205	0.0595873	0.918906	0.272557	0.292976	0.032329	0.955429	high
TCGA-55-8513	2.16712	0	0.0837945	1.07171	0.85915	0.437516	0.489011	0.036597	1.17784	0.295919	0.466156	0	0.182672	0.153649	2.25038	1.07614	0.453417	0.462019	0.832515	low
TCGA-44-5645	2.33425	0	0.797518	0.792908	0.40191	1.86403	0.640587	0.187996	0.76106	1.23252	0.92292	0.0904391	0.29602	0.880658	6.02803	0.991894	1.27465	0.239489	2.08248	high
TCGA-55-6978	0.482192	1	0.228427	0.450497	0.23623	0.16294	0.174547	0	0.276207	0.0931768	0.101579	0.181588	0.214507	0.0382475	0.242877	0.339107	0.527476	2.30709	2.79279	high
TCGA-62-8402	4.10411	1	0.116348	0.88055	1.009	0.286298	0.249612	0	0.0906681	0.307111	0.146833	0.0350955	0.126616	0.1614	0.458701	0.474215	1.0151	0.172783	2.89291	high
TCGA-97-A4M0	1.7863	0	0.325133	0.945439	0.341215	0.501078	0.314573	0	0.103491	0.104861	0.186747	0	0.0337426	0.0481388	3.01911	0.25245	0.188235	0.0389309	0.547163	low
TCGA-50-7109	0.843836	1	0.060491	0.141324	0.0238266	0.0424256	0.470108	0.0392709	0.234347	0.0300319	0	1.36843	0.0616382	0.164403	0.395911	0.226592	0.429804	0.148106	1.17685	high
TCGA-44-7670	2.41644	0	0	0.866794	0.736666	0.114596	0.161651	0	0.873736	0.0414317	0.138652	0.0865508	0.0436374	0.199884	1.04725	0.143644	0.732285	1.54764	1.79064	high
TCGA-64-1676	4.73425	0	0	2.53307	0.0771092	0.512349	0.884937	0	0.403871	0.0491777	0	0.0392715	0.00493491	0.436942	0.44265	0.247199	0.172659	0.0669857	0.0527433	low
TCGA-95-8494	0.230137	0	0.215568	1.55419	0	0.41896	0	0	0.115001	0.178803	0.185301	0	0.00563209	0.203422	1.01657	0.0991188	0.622043	0.0575401	0.688736	low
TCGA-86-7953	2.73151	0	0.181	0.80704	0.297159	0.268978	0.379201	0	0.132708	0.0557471	0	0.376125	0.0195253	0.0707164	0.397414	0.191018	0.258261	0.208198	0.62487	low
TCGA-50-5068	4.10685	1	0	1.62816	0.394179	0.900172	2.55876	0	0.13224	0.0750888	0	0.448299	0.0194536	0.369575	1.82318	0.318266	0.391562	0.15035	0.270792	low
TCGA-49-4514	4.65753	0	0	1.06462	0.339073	0.285874	0.557236	0	0.292607	0.471086	0	0.0860513	0.0109684	0.069346	0.648862	0.353344	0.313489	0.110215	0.258165	low
TCGA-35-4122	0.616438	0	0.0462618	1.37433	0.29643	0.435113	1.57469	0.0100632	0.0240037	0.17384	0	0	0.00341897	0.316077	0.0848768	0.119395	0.448595	1.39902	0.381939	low
TCGA-53-7624	2.85753	1	0	0.571782	1.40741	0.412023	0.512644	0	0.49594	0.134683	0.133302	0.20882	0.107494	0.146593	0.0950809	0.264146	0.931985	0.080628	8.8369	high
TCGA-55-6543	1.19178	0	0	0.484915	0.561692	0.34319	0.267726	0	0.0550579	0.152307	0.300198	0.615094	0.0329553	0.0601789	0.983127	0.238845	0.188993	0.0645835	6.7141	high
TCGA-J2-A4AG	2.70685	0	0.368597	0.59004	0.154718	0.306488	0.905273	0.0149573	0.0703321	0.0996283	0.168355	0	0.0402059	0	0.493187	0.32989	0.129114	0.0690109	0.488326	low
TCGA-93-7348	1.45479	0	0.0671785	0.341769	0.289764	0.200998	0.280244	0	0.23875	0.129163	0	0.291138	0.196314	0	3.03153	0.171472	0.265866	0.132612	0.69653	low
TCGA-49-4501	3.89315	1	0	0.894325	0.0113025	0.638554	0.628367	0.0310022	0.222316	0.0869093	0.0725826	0.130766	0.090574	0.0538142	1.08793	0.0381195	0.218984	0.0577621	1.31349	high
TCGA-49-AAR4	2.40822	1	0.34472	0.932194	0.723138	0.315616	0.571056	0.0166324	0.353806	0.293245	0	0.0885587	0.0718946	0.266494	1.38574	0.947877	0.523563	0.0387987	0.0882504	low
TCGA-05-4432	2.08493	0	0.131665	0.467567	0.188217	0.13737	0.280847	0	0.156782	0.0862529	0	0.680199	0.318462	0.124044	0.96444	0.088485	0.277457	0.179759	1.15424	high
TCGA-50-5942	5.06027	0	0.066701	0.339554	0.126985	0.280201	1.04558	0.0290342	0.686228	0.143524	0.164429	0	0.262835	0.0627584	3.30693	0.248454	0.74477	0.0340666	0.831883	low
TCGA-44-7662	0.59726	0	0.0347162	0.664813	0.118019	0.257259	0.349223	0	0.0820463	0.28492	0.128564	0.0204583	0.131934	0.0645632	0.545139	0.133209	0.537232	0.82265	2.21919	high
TCGA-97-8175	1.50959	0	0.147829	1.30425	0.526667	0.190303	0	0.00833553	0.0524664	0.462214	0.0960202	0.044934	0.1531	0.0361108	0.486776	0.146833	0.403527	1.38634	0.81988	low
TCGA-99-7458	2.04658	0	0.148348	0.583896	0.07402	0.43199	0.085277	0.0249545	0.29047	0.0747793	0.142234	0.0671282	0.0420431	0.106105	1.91956	0.779788	0.346738	0.0195906	0.559772	low
TCGA-86-7954	1.65753	0	0.187722	0.354256	0.0759318	0.376984	0.502541	0.014284	0.376418	0.227319	0.271199	0	0.0804354	0.177051	2.67809	0.385838	0.43147	0.225991	0.953147	high
TCGA-55-6984	2.08219	1	0.0812709	0.503689	0.68569	0.289403	0.723901	0	0.285459	0.0798838	0	0	0.0241463	0.218282	0.942283	0.298839	0.869878	2.94779	2.66592	high
TCGA-55-8205	1.6411	0	0.115765	1.06576	0.0309165	0.346803	0.170269	0	0.0998933	0.0908301	0.0990283	0	0.0824389	0.177392	0.346475	0.198467	0.8529	1.82309	2.5325	high
TCGA-99-AA5R	1.80274	0	0.118978	1.38872	0.202185	0.410912	0.745604	0.0132592	0.322862	0.307471	0.150118	0.203173	0.229135	0.0571196	1.81299	0.933922	0.261911	0.0462212	0.188913	low
TCGA-55-7727	0.326027	0	0.473599	0.752629	0	0.25044	1.63103	0	0.279052	0.352499	0	0	0.132504	0.101677	3.05582	0.693588	0.310274	0	0.023275	low
TCGA-50-6591	0.326027	1	0	0.263614	0.325415	0.0249449	0	0	0.185779	0.331301	0.173367	3.01832	1.22941	0.066297	0.166016	0	0.323205	0.353887	77.4827	high
TCGA-05-4397	2.00274	1	0.0510901	0.877742	0.824576	1.17788	0.112461	0	0.992653	0.05329	0.0327942	0.225401	0.00755347	0.592685	1.0785	0.25204	0.761803	0.0642017	3.33256	high
TCGA-93-7347	1.87123	0	0.242674	0.731534	0.0831997	0.387953	0.694183	0.00943053	0.184257	0.134199	0.0551201	0.123684	0.0473221	0.0408033	2.02356	0.216206	0.602601	0.14785	0.549973	low
TCGA-44-8117	1.05479	0	0.0325675	0.219855	0.0748778	0.499487	0.141031	0	0.272223	1.04449	0.0414162	0.0568097	0.0355331	0.0606057	0.651652	0.203046	1.05921	0.157414	1.91009	high
TCGA-49-6742	1.33699	1	0	0.628665	1.6921	0.418495	0	0	0.134213	0.059159	0	0.0472749	0.058473	0	0.659193	0.29351	1.06779	0.0205453	10.4765	high
TCGA-L9-A8F4	1.30411	0	0.396052	1.00887	0.167166	0.357637	0.479956	0	0.140657	0.551432	0.53381	0.141317	0.0824053	0.337814	0.722883	0.504077	0.611944	0.0625507	1.39521	high
TCGA-55-7725	1.21096	0	0.611552	1.49187	0.160032	0.773629	0.226024	0	0.19203	0.321996	0.365808	0	0.404877	0.360013	2.08573	0.262649	0.335655	0	0.70982	low
TCGA-55-8511	1.51233	0	0.130646	0.578776	0.600313	0.24082	0.616284	0	0.276759	0.151315	0	0.0780361	0.0392869	0.123082	0.313965	0.248806	0.543261	0.0674488	0.771338	low
TCGA-55-A494	1.31781	0	0	0.408314	0	0.486468	0	0	0.32015	0.1616	0.0667475	0.0310668	0.0193666	0	4.11039	0.426541	0.894988	0.875103	1.82779	high
TCGA-L9-A50W	1.21096	1	0.0869712	0.606637	0.681781	0.51911	0.703868	0	0.376954	0.185686	0.0560735	0.467371	0.200762	0.159331	3.32324	0.410398	1.0138	0.0555031	1.89104	high
TCGA-44-3919	2.81096	1	0.0370052	0.480771	0.071104	0.240108	0.663874	0.0160143	0.105415	0.430598	0.301005	0.0218143	0.21277	0.0687739	1.62959	0.270685	0.697509	0.0737916	2.57142	high
TCGA-55-1594	3.2274	0	0	0.556513	0.343479	0.179489	0.107994	0.0422188	0.199484	0.151021	0.179209	0.0573227	0.0144497	0.217069	1.73425	0.543549	0.386029	0.703349	0.793058	low
TCGA-69-7979	1.11781	0	0.071311	0.427666	0.109456	0.702077	0.0799474	0	0.349287	0.486836	0.331762	0.0832824	0.0237559	0.251497	1.52917	0.223677	0.360153	0.115243	4.00575	high
TCGA-62-8395	3.33151	0	0.305257	0.359713	0.0646327	0.219374	0.234685	0.116845	0.328978	0.5346	0.0705237	0.0328474	0.178288	0.102728	1.33693	0.604003	0.570489	0.149353	0.136856	low
TCGA-62-A46Y	1.13425	1	0.155552	0.84034	0.572419	1.14838	0.118157	0	0.586397	0.447329	0	0	0.186702	0.0505462	1.85245	0.264188	0.197188	0.0936546	1.57012	high
TCGA-05-5428	1.83562	0	0.0776871	1.10595	0.0307107	0.344727	0.457621	0.0170441	0	0.0670327	0.190485	0.176025	0.0115767	0.209078	0.360437	0.197219	0.67614	0.134587	1.61317	high
TCGA-49-AARE	3.36712	1	0.620678	0.516714	1.40403	0.507428	0.539427	0	0.119684	0.141639	0.174512	0.0828491	0.0587878	0.21145	0.301815	0.574637	0.362089	0.150927	1.11927	high
TCGA-55-7281	2.38904	0	0.0564909	0.685136	0.0222323	0.290014	0.124076	0.0123225	0.158993	0.0623106	0	0	0.0372679	0.0531407	1.36448	0.338377	0.281865	0.0983876	0.478252	low
TCGA-73-4670	0.358904	0	0.0269727	0.509276	0.84207	0.0188518	0.172908	0.00583658	0.063977	0.0133128	0.0678411	0.122381	0.029434	0.235506	0.212296	0.0356015	0.319198	0.781973	1.77433	high
TCGA-38-4627	3.14247	1	0.0378998	0.596268	0.489245	0.322443	0.0838796	0.00822549	0.185293	0.0645582	0	1.52257	0.195801	0	0.397781	0.144983	0.387574	0.453787	5.48328	high
TCGA-55-A57B	1.49589	0	0.375302	0.929419	0.216312	0.308165	0	0	0.153389	0.448767	0.10541	0	0.661692	0.116031	1.9219	0.518708	1.08661	0.0942536	1.09783	high
TCGA-55-8616	0.131507	0	0.228351	0.462397	0.433104	0.39369	0.366553	0.0132258	0.412632	0.21158	0.0768202	0.0707757	0.0311865	0.164596	1.1915	0.226852	0.482457	0	0.734906	low
TCGA-55-8089	1.92329	1	0.111104	0.447242	1.25736	0.10352	0.782548	0	0.13849	0.109226	0.38555	0	0.113174	0.10463	0.28573	0.473631	0.675659	2.12274	13.5494	high
TCGA-NJ-A7XG	1.69041	0	0.189577	0.669612	0.0579125	0.783923	0	0	0.0428204	0.0668477	0.237729	0.0293984	0.0328149	0.220247	2.46597	0.354865	0.299055	0.0747564	2.48601	high
TCGA-49-AAQV	1.85479	1	0.0761709	0.665733	0.549769	0.520588	0.573112	0	0.381175	0.222129	0.0964775	0.39826	0.0990355	0.0716824	0.875296	0.403803	0.405259	0.0196144	1.69909	high
TCGA-55-8091	1.64384	0	0.0818433	0.576285	0.719777	0.291301	0.0917151	0	0.379092	0.422759	0	0.141016	0.0541541	0.114055	1.60491	0.388571	0.536593	0.189037	0.606904	low
TCGA-64-5779	2.36712	0	0.169973	0.13773	0.25641	0.407943	0.768096	0.0569832	0.228569	0.243992	0.309469	0.051943	0.471896	0.160255	3.97535	0.870005	0.680965	0.191641	1.44958	high
TCGA-44-6777	2.70411	1	0.108518	1.04541	0.204017	1.24779	0.121475	0.0120543	0.155698	0.0807429	0.0701506	0.0326714	0.110542	0.0519997	0.568919	0.141985	0.380174	0.235745	7.60725	high
TCGA-55-8092	0.421918	1	0.306256	0.413124	1.86558	1.03616	1.48289	0	0.132768	0.213799	0.337961	0	0.0518481	0.289492	0.0926776	0.476498	0.682289	0.210064	21.612	high
TCGA-MP-A4TF	0.920548	1	0.16332	0.468954	0.860545	0.322635	0	0	0.0438431	0.0825382	0.384931	0	0.210505	0.153963	0.862802	0.965021	0.379273	4.90138	20.9061	high
TCGA-50-8457	3.08219	0	0.148846	0.686606	0.0790932	0.234797	1.56336	0.0332935	0.383666	0.186397	0.127535	0	0.11691	0.268117	1.29801	0.417623	0.240939	0.0645152	0.141142	low
TCGA-35-5375	0.723288	0	0.103074	1.24162	0.488733	0.331222	0.584652	0.0451869	0.156256	0.17291	0	0	0.0307877	0.354276	4.27073	0	0.0406575	0.10406	0.0583027	low
TCGA-55-6971	3.83562	0	0.272723	0.415125	0.216417	0.164599	1.06486	0	0.490299	0.0835566	0.122315	0	0.0359787	0	1.01014	0.545113	0.593233	0.336498	0.462129	low
TCGA-64-5815	2.3726	0	0	0.767531	0.155289	0.26744	0.336728	0	0.150997	0.380129	0	0.425158	0.112175	0	0.490328	0	0.491617	1.02357	1.64286	high
TCGA-78-7158	0.490411	1	0.0916165	0.795236	0.0541474	0.310219	0.198434	0.0201764	0.225005	0.326108	0.273917	0	0.023906	0.0862447	1.59862	0.176574	0.905331	0.0353849	2.17052	high
TCGA-97-8172	1.49315	0	0.341803	0.651812	0.108322	0.246496	0.808637	0.0805569	0.302441	0.358172	0.0797536	0	0.266357	0.116006	3.55688	0.77218	0.489656	0.0712455	0.0576718	low
TCGA-91-6840	1.01918	0	0	0.0709886	0.0348955	0.311877	0.19104	0.0193791	0.711462	0.526757	0.111442	0.915321	0.126548	0	1.03819	0.115493	0.341721	0.623331	2.31492	high
TCGA-55-8299	1.28493	1	0.0953978	0.63009	0.399459	0.308265	0.299376	0	0.160043	0.132963	0.177347	0.0286295	0.143428	0.0898111	1.64635	0.396982	0.534569	0.229705	1.83885	high
TCGA-L9-A444	0.841096	0	0.223424	0.48808	0.0613285	0.453835	1.17357	0	0.144575	0.403014	0.0992587	0.0464773	0.0347683	0.073767	1.07472	0.453738	0.356291	0.135769	0.428523	low
TCGA-38-A44F	0.364384	0	0.243752	0.856833	0.61999	0.452936	0.949668	0	0.914196	0.147141	0.160147	0	0.0661354	0.230141	2.197	1.14953	0.530067	2.54717	0.327903	low
TCGA-86-8055	0.339726	1	0.0376329	0.48778	1.14585	0.509587	0.162048	0.0483224	0.125272	0.0907337	0.382295	0.148584	0.206574	0.0699275	0.330667	0.27492	0.819654	0.333689	39.9753	high
TCGA-99-8025	2.90411	0	0	0.902625	0.464509	0.796993	0.242522	0	0.703647	0.226424	0.18706	0.131536	0.058644	0.267769	0.825772	0.36441	0.536319	0.113971	2.96748	high
TCGA-78-7633	4.1863	1	0.0302058	0.326832	0.0235478	0.122309	0.0670655	0.0130543	0.0665433	0.696883	0.0384213	0	0.0286075	0.110389	0.431548	0.0786379	0.434158	0.00768623	0.553515	low
TCGA-97-A4LX	1.68219	0	0.67938	0.834312	0.159563	0.680392	0.67065	0	0.768247	0.482343	0	0.0923809	0.13558	0.234625	1.01582	0.533952	0.619919	0.192022	0.0965927	low
TCGA-78-7147	1.60548	1	0.0454323	0.943132	0.334878	0.440159	0	0	0.114178	0.474005	0.267897	0.0268141	0.0167062	0.20201	1.77605	0.277115	0.83015	0.0231202	2.42546	high
TCGA-86-7711	2.86575	1	0	1.02995	0.351492	0.34702	0	0	0.276236	0.0695205	0.164346	0.0198672	0.0890992	0.0930941	0.810337	0.170209	0.439276	0.230375	2.17211	high
TCGA-MP-A4TJ	0.928767	1	0.248343	0.767468	0.791186	0.205062	0.508384	0.0382953	0.727266	0.25367	0.11086	0.197694	0.0516819	0.0824736	1.90238	0.221303	0.496523	0.231305	0.325115	low
TCGA-97-7554	2.12329	0	0.148963	0.335057	0.117164	0.250383	0.6515	0	0.431316	1.09152	0.065229	0.0303515	0.0560284	0.0950938	0.414108	0.0676393	0.324094	0.114218	0.245351	low
TCGA-86-8585	0.967123	0	0.286729	1.07103	0.617683	0.385684	1.07902	0	0.338159	0.795598	0.356678	0	0.14804	0.207821	0.342423	0.284884	0.27756	0.0967898	0.545602	low
TCGA-44-6148	1.92877	0	0.0638167	0.367224	0.233746	0.230654	0.858958	0	1.34746	0.229196	0.0809211	0.0745622	0.140237	0.117683	4.07885	0.505004	0.413211	0.126116	0.125315	low
TCGA-95-7947	1.30685	0	0.196366	0.529963	2.08523	0.204682	0.409171	0	0.214314	0.383394	0.290656	0.248657	0.0392835	0.150041	1.75404	0.345107	0.838208	0.0105833	5.43915	high
TCGA-78-8660	0.879452	1	0.356459	0.806102	0	0.217583	0.275145	0	0.067779	0.0960467	0.162439	0	0.0529922	0.233356	0.480681	0.24553	0.589571	0.0665048	0.618946	low
TCGA-05-4402	0.668493	1	0.0268954	0.611303	0.517782	1.07151	0.326446	0	0.421255	0.148755	0.0676493	0.207242	0.0176814	0.098585	1.11398	0.0701469	0.627305	0.15578	9.88761	high
TCGA-55-6970	1.27123	1	0	0.282819	0.418357	0.369634	0.165548	0.0166582	0.0970583	0.101697	0.311949	0	0.0281207	0.0361864	0.475112	0.0997334	0.415601	0.0579021	10.4439	high
TCGA-69-7764	1.13425	0	0.457256	0.713889	0.0585748	0.375226	0.677243	0.141426	0.307688	0.422464	0.0948569	0.0874358	0.0656403	0.0704682	0.98335	0.509119	0.617853	0.0756063	0.0951089	low
TCGA-73-4668	1.27945	0	0	0.3906	0.0322986	0.216982	0.384609	0	0.0611485	0.086733	0	0.0324658	0.0362343	0.125874	0.261956	0.107116	0.386337	0.228339	1.18583	high
TCGA-44-2666	0.265753	1	0.365664	0.818136	0.679422	0.757088	0.433706	0.0925103	0.616825	1.28717	0.819669	0	0.912136	0.664907	1.88023	0.864079	1.08929	0.665053	7.6957	high
TCGA-55-6975	0.323288	1	0.188233	0.0783729	0.624787	0.868388	0.702101	0	0.131818	0.0604461	0.122858	0.166824	0.308559	0.177534	0.0568829	0.127306	0.853446	0.989318	35.054	high
TCGA-50-5933	6.55616	1	0	0.647166	0	0.167508	0.136613	0	0.0849267	0.0537568	0	0.208365	0.054622	0.0586559	0.012205	0.303182	0.659468	0.0934261	1.37507	high
TCGA-05-4422	1	0	0.342868	0.764273	0.0613898	0.42523	0.681089	0.0742656	0.147216	0.0846101	0.393637	0.29026	0.147223	0.440527	1.89789	0.530025	0.771896	0.0945523	1.01885	high
TCGA-S2-AA1A	1.40548	0	0.511088	0.749467	1.27854	0.454558	1.41856	0	0.241719	0.151784	0	0	0.0493848	0.0702941	3.45019	0.644144	0.537246	1.47739	0.205785	low
TCGA-38-4628	4.08767	1	0	1.24105	0.0377037	0.343585	0.205555	0.00701641	0.0442695	0.0159955	0.0411752	0.29425	0.0329975	0.0304422	0.281425	0.0427098	0.541499	0.0245904	1.4535	high
TCGA-86-A4D0	0.317808	1	0.153491	0.310137	0.301975	0.108676	0	0.111537	0.072278	0.0711432	0.515608	0	0.0117443	0.189839	2.43698	0.199896	0.398039	0.0535151	2.34585	high
TCGA-78-7166	0.706849	1	0	0.682977	0.526913	0.480296	0.241357	0.00834016	0.0589247	0.0516654	0.141811	0.0226545	0.150629	0.105786	0.294815	0.192734	0.51307	0.0578136	5.48787	high
TCGA-49-AARQ	18.4438	0	0	1.50591	1.27648	0.374546	0.363975	0	0.417679	1.24079	0	0.23215	0.00446098	1.2861	3.31488	0.695448	0.427302	0.118903	0.00943126	low
TCGA-44-2659	3.74521	0	0.105013	0.381225	0.246059	0.642753	0.795629	0.0979896	0.192243	0.207318	0.0455896	0.0827471	0.0236	0.130392	1.4918	0.340909	0.390477	0.0715364	0.613571	low
TCGA-86-A4JF	2.01918	1	0.0500173	0.190692	0	0.847246	0.212479	0	0.0259686	0.203678	0.0635039	0.0584861	0.0184108	0.179621	0.450451	0.128829	0.507986	0.0505048	6.42649	high
TCGA-78-7154	1.62466	1	0.16753	0.259779	1.57495	0.314002	0	0	0.181215	0.0216527	0.143674	0	0.0673865	0.254384	2.44852	0.407111	0.665491	2.47769	7.02521	high
TCGA-55-8302	1.30959	0	0.123509	0.949273	0.467128	0.247179	0.264259	0	0.20589	0.343611	0.155772	0.0373206	0.0597742	0.116342	0.677123	0	0.681387	0.0945079	1.45771	high
TCGA-86-7714	1.71233	1	0.203482	0.510692	0.160679	0.178826	0	0.0461942	0.0370253	0.103542	0.367188	0.235904	0.234461	0.099177	1.86473	0.379398	0.303155	0.080475	2.14805	high
TCGA-44-8120	0.712329	0	0.103693	0.503768	0.0138697	0.372184	0.290969	0	0.278764	0.0518685	0.0886485	0	0.0910054	0.0658198	0.372596	0.37403	0.536631	0.0445455	1.58764	high
TCGA-55-6981	3.77808	1	0.191853	0.541799	0.320661	0.580759	0.565414	0	0.0518795	0.109161	0.125276	0.115568	0.0222388	0.093316	0.528412	0.358894	0.991363	0.100063	4.60184	high
TCGA-86-8668	1.1589	0	0.085391	0.475915	0.0668472	0.784458	0.185401	0	0.0591595	0.247569	0	0	0.294462	0.0803741	1.61196	0.403699	0.41084	0	2.20636	high
TCGA-97-8174	0.449315	1	0.0287585	0.31261	0.0444912	0.267199	0.538847	0.113931	0.160254	0.215017	0	0	0.374212	0.179415	0.611693	0.400382	0.505491	0.0854257	0.512376	low
TCGA-73-4658	4.38356	1	0.0644039	1.27882	0.0503383	0.172834	0.141005	0.0140789	0.210014	0.0632984	0.0816613	0.0752457	0.0190562	0.118746	0.732579	0.240395	0.416587	0.127252	0.389362	low
TCGA-55-6968	3.54247	1	0.217071	0.475342	0.224515	0.104931	0.449082	0	0.375446	0.154447	0.186606	0.465556	0.0502828	0.439337	1.01462	0.363577	0.48221	0.0767787	0.533946	low
TCGA-67-3771	1.67123	0	0.227125	0.711446	2.30925	0.136225	1.01617	0	0.824199	0.431866	0.100975	0.047296	0.0469875	0.34142	0.988407	0.379579	0.974611	0.156778	0.713508	low
TCGA-44-A47B	0.786301	0	0.0501635	0.294865	0.0197158	0.214483	0	0.0109235	0.0850485	0.387923	0.0636886	0.221545	0.0865533	0.137156	3.36459	0.459152	0.481307	0.0255485	0.453183	low
TCGA-50-5935	1.78904	1	0	0.4671	0.0294471	0.394103	0.162537	0.0324963	0.368722	0.265278	0.0944258	0	0.0706526	0.0701452	1.46713	0.0978789	0.452451	0.0191864	1.19543	high
TCGA-69-8253	1.16712	0	0	0.9403	0.0796636	0.284541	0.248061	0.099869	0.0407285	0.0755787	0.110776	0	0.0809342	0.160367	0.493524	0.254914	0.31204	0.116693	0.527473	low
TCGA-55-7914	0.512329	1	0.0602345	0.268963	0.0237242	0.25477	0.132098	0	0.40267	0.261789	0	0	0.124364	0.111191	1.1196	0.358642	0.610274	0.133407	0.800652	low
TCGA-MP-A4TK	1.59452	1	0.109179	0.936008	0.333267	0.454	0.844475	0.0121301	0.233144	0.306299	0.263713	0.738487	0.137728	0.102813	0.457374	0.554185	0.887158	1.18918	4.96828	high
TCGA-62-A46V	6.02466	0	0	1.06884	0.0662852	0.603709	0	0	1.38489	0.907664	0.0723231	0.161125	0.0742571	0.295367	1.02594	0.931304	0.641481	0.126412	0.123802	low
TCGA-MP-A4TA	2.60274	1	0.321563	0.485494	1.0865	0.320307	0.401498	0	0.258085	0.061851	0.125652	0.0591224	0.145981	0.304046	0.430461	0.462337	0.993611	0.805271	3.08509	high
TCGA-97-8179	1.19178	0	0.0469216	0.613238	0.141234	0.569335	0	0.0797146	0.21975	0.401328	0.116817	0.0815508	0.10059	0.128537	0.355941	0.285491	0.385381	0.148615	1.28114	high
TCGA-05-5420	1.25205	0	0	1.39349	0.976868	0.269605	1.54374	0	0.139071	0.111644	0.222989	0.0543873	0	0.16751	0.304824	0	0.354046	0.300513	1.2071	high
TCGA-75-6206	7.09589	0	0	0.640985	0.029824	0.129065	0	0.172375	0.151359	0.0468129	0	0	0.038964	0	0.26275	0.191832	0.320486	0.0386074	0.25919	low
TCGA-49-AARN	3.10959	1	0.258131	0.210348	0.296996	0.373914	0.197716	0	0.291804	0.174186	0.222336	0.0542187	0.204355	0.16701	1.4083	0.428515	0.4089	1.00421	2.57614	high
TCGA-55-6985	3.37808	0	0.158147	0.455502	0.665121	0.468357	0.176676	0.0178406	0.966708	0.392874	0	0.183797	0.0301084	0	1.27216	0.385983	0.392852	0.196925	0.489113	low
TCGA-49-AAR2	6.09315	0	0.222459	0.952311	0.023197	0.446904	1.32182	0.215563	0.237355	0.0860001	0.14579	0.286841	0.0431321	0.630662	0.966549	0.581702	0.254633	0.102542	0.0366668	low
TCGA-55-7576	1.83562	0	0.0857991	0.712091	0.0451248	0.236268	0.298283	0.00631591	0.538235	0.603339	0.0371079	0.0839081	0.099478	0.0807589	0.663709	0.282526	0.446376	0.0936145	0.291014	low
TCGA-78-7160	1.90959	1	0.13319	0.550803	0.761981	0.5072	0.407375	0	0.126037	0.115222	0.167838	0	0.263876	0	1.5865	0.0895253	0.457611	0.0687914	5.52114	high
TCGA-55-8090	1.63836	1	0.0322816	0.801791	0.10996	0.240452	0.139838	0	0.118275	0.130249	0.299737	0.0746087	0.354391	0.0600787	0.932317	0.23847	0.531458	0.455601	5.63079	high
TCGA-97-8176	1.28219	1	0.133657	1.03553	0.872238	0.326195	0	0.0149633	0.432799	0.658254	0.0866662	0.0404867	0.239073	0.0643366	0.887265	0.47044	1.11195	0.0690382	1.19557	high
TCGA-69-7761	0.509589	0	0.177203	0.355245	1.29687	0.382517	0.753445	0.0134375	0.104019	0.060461	0.222447	0	0.0670591	0.113519	1.08419	0.428715	0.994185	1.42375	10.9005	high
TCGA-55-8510	1.47671	0	0.195328	1.08598	0.104574	0.573756	0.520808	0	0.211122	0.368284	0.0863063	0.0403159	0.153941	0	1.94759	0.328747	0.291393	0.0854373	0.449216	low
TCGA-49-4512	2.47945	1	0.0763016	0.936397	0.11701	0.422958	0.315327	0.0167338	0.524153	0.197535	0	0.433307	0.10452	0.140206	2.00201	0.19384	0.0879833	0.167889	0.269422	low
TCGA-91-6828	0.884932	0	0	0.435585	0.118419	0.328281	0.220213	0.0666079	0.154785	0.159708	0	0.119014	0.038007	0.0961204	2.82461	0.570814	0.620752	0.22233	0.42104	low
TCGA-49-4488	2.38082	1	0.084405	0.864396	0	0.588708	0.183331	0	0.401136	0.602117	0	0.0985006	0.0436368	0.0794445	0.430519	0	0.301624	0.105759	0.602181	low
TCGA-86-8279	2.6	0	0	0.539533	0.156855	0.443835	0	0	0.214756	0.868005	0.17067	0.0611484	0.0230826	0.326969	0.965869	0.134547	0.351018	0.0614273	0.889747	low
TCGA-38-4632	3.71781	1	0.240453	1.92945	0.0335254	0.796882	0.183915	0	0.0729653	0.316146	0.387881	0	0.0560515	0.360662	0.168709	0	0.529377	0.0854984	2.25842	high
TCGA-50-5044	1.70959	1	0	0.730858	0.0351034	0.388453	0.192118	0	0.148864	0.169216	0.112088	0.103367	0.849929	0.236986	0.337981	0.223664	0.550336	3.06553	13.7408	high
TCGA-49-AAR3	5.1863	0	0.442068	0.654895	0.039682	0.321803	0.718178	0	0.440317	0.255492	0.24239	0.116498	0.0517893	0.344277	0.902339	0.361551	0.758641	2.43285	0.994384	high
TCGA-44-A479	1.33151	0	0.136295	0.482211	0.206797	0.464451	1.22464	0.074789	0.194761	0.328285	0.325128	0.267051	0.243622	0.406896	4.48531	0.783604	0.618559	0.472737	0.451054	low
TCGA-05-4430	2.08493	0	0.0357318	0.768207	0.221301	0.451036	0.480039	0.0077504	0.454299	0.31416	0	0.270068	0.0104985	0	0.820014	0.221558	0.431261	0.14748	0.73229	low
TCGA-78-7535	2.6	1	0.0350658	0.790194	0.0273467	0.425405	0.151426	0.0151692	0.60347	0.484227	0.0878292	0.119772	0.012865	0.0329717	0.419675	0.257532	0.484201	0.0178133	0.702293	low
TCGA-NJ-A55R	1.65205	0	0.0262474	0.783024	0.611979	0.181874	0.455881	0.06671	3.25812	1.2344	0.357319	0.0608274	0.0641267	0.119362	2.88521	0.684956	0.784714	0.278855	0.0307908	low
TCGA-91-8499	0.0986301	0	0.0759092	1.20067	0.348376	0.0792645	0.44838	0.016646	0.567678	0.331994	0.427155	0.212131	0.0113058	0.139501	3.50436	0.0996623	0.585359	0.113489	0.674137	low
TCGA-55-6986	8.93425	0	0.15336	0.489893	0.0914284	0.233737	0.32451	0.0343452	0.10701	0.132794	0.0996787	0	0.0349187	0.337374	1.32373	0.455442	0.865862	0.375546	0.693761	low
TCGA-67-6215	0.476712	0	0.0627931	0.4207	0.0369606	0.283367	0	0.00687668	0.0540478	0.109984	0.328105	0	0.0572619	0.0590768	1.79094	0.160646	0.540996	0.0634024	5.04378	high
TCGA-MP-A4TD	0.841096	1	0.162972	0.712581	0.0655831	0.353697	0.12387	0.118532	0.261113	0.327192	0.139735	0.620718	0.173401	0	2.51443	0.396871	0.469497	0.240212	0.469786	low
TCGA-86-6562	1.03014	1	0.0663611	0.500628	0.101951	0.19866	0.277069	0	0.412752	0.142812	0.0841278	0.0392825	0.0863681	0	0.783599	0.0872156	0.593286	0.115291	1.46539	high
TCGA-05-4418	0.750685	1	0.0995804	0.73806	0.384821	0.330361	0.402105	0.00736318	0.0464281	0.0456928	0.125861	0.0592228	0.247707	0.0937567	0.174162	0.211234	0.795324	0.927618	5.29697	high
TCGA-MP-A4T9	3.46575	1	0.0992438	1.07895	0.458237	0.290826	0.848618	0	0.329584	0.29558	0.184292	0.0590198	0.449482	0	1.16336	0.77152	0.553085	0.193881	0.906436	low
TCGA-78-7143	13.5918	1	0.154255	0.906069	0.215258	0.518605	0.225516	0	0.286281	0.283466	0.194025	0	0.0351312	0.190772	4.14854	0.262065	0.446718	0.0271461	0.507396	low
TCGA-69-8255	0.353425	0	0.0533031	0.720977	0	0.387609	0.420714	0	0.251633	0.672608	0.365212	0.0158332	0.0196343	0.122224	0.427748	0.377365	1.60105	0.027162	7.71948	high
TCGA-05-4384	1.16712	0	0.1434	0.32328	0.0290224	0.448029	0.66683	0.0633605	0.0756093	0.098402	0.180542	0	0.391746	0.198229	1.03475	0.272057	0.509438	0.0559983	2.2289	high
TCGA-73-7499	4.19452	1	0.163005	1.25673	0.539579	0.691385	0.742045	0.00923769	0.592721	0.179139	0	0.144324	0.0372118	0.357247	2.29966	0.307472	0.581375	0.154782	0.26176	low
TCGA-86-8075	1.90137	1	0.13466	0.556085	1.16737	0.22708	0	0	0.0708991	0.144214	0.0873266	0.119094	0.0677539	0	0.467474	0.332324	0.764282	0.20712	4.18545	high
TCGA-NJ-A4YQ	3.92329	0	0.646831	0.497766	0.310345	0.259593	1.18416	0	0.436222	0.360888	0.2592	0	0.0373302	0.312218	0.511396	0.965847	0.397891	0.0369883	0.100319	low
TCGA-49-4487	2.34247	1	0.423656	0.285413	0.0378001	0.307877	0.941978	0	0.12925	0.313963	0.120458	0.11111	0.069984	0.0896895	0.588234	0.445192	0.275923	0.311847	0.383384	low
TCGA-62-8398	1.21644	1	0.0435963	0.400021	1.03558	0.214582	0	0.0188912	0.0667958	0.0585863	0.0553845	0	0.072283	0.119662	0.516868	0.112677	0.616195	2.46563	7.25566	high
TCGA-73-4677	0.10411	1	0	0.459678	0.0560241	0.295234	0.185735	0.0373766	0.0784985	0.0250373	0	0	0.0729928	0.106397	0.776515	0	0.428475	0.0438332	1.25779	high
TCGA-49-4490	1.05479	1	0.0917854	0.99992	0.978727	0.610215	0	0	0.479823	0.122655	0.22353	0.657897	0.0541724	0.167924	0.606268	0.520865	0.816029	0.0926672	7.28191	high
TCGA-71-8520	0.575342	1	0	1.15675	1.34685	0.331348	0	0	0.101193	0.333387	0	0.086873	0.0810679	0	0.990984	0	0.985785	0.263547	3.6101	high
TCGA-55-7913	1.53699	1	0.0664717	0.44241	1.56661	0.229626	0	0.043185	0.0684016	0.0573251	0.0427488	0.528467	0.163712	0.0928254	0.619832	0.0443412	0.611404	0.3424	6.82561	high
TCGA-44-7669	1.5726	1	0.464131	0.406797	1.17275	0.117712	0.24231	0	0.0331727	0.167572	0.27198	0.0227509	0.0503637	0.267537	1.0789	0.238085	0.50432	0.62994	1.75284	high
TCGA-55-8505	1.20548	0	0.0674181	0.723822	1.17957	0.359978	0.281173	0	0.373588	0.0581438	0.0854595	0.0787536	0.120462	0	1.7441	0.325773	0.782466	0.35367	3.39554	high
TCGA-62-A471	3.4137	0	0.163497	0.597151	0.752265	0.0971984	0	0	0.114203	0.20449	0.140188	0	0.128556	0.104561	0.501334	0.21271	0.26386	0.165029	1.24378	high
TCGA-53-A4EZ	2.93425	0	0.253239	0.780205	0.184982	0.341942	0.100201	0.0196862	0.0845715	0.145402	0	0.0789621	0.697524	0.0841956	3.53988	0.326566	0.467398	0.0682521	0.579724	low
TCGA-67-4679	1.2274	0	0.287048	0.965227	0.141083	0.515609	0.136217	0.0403631	0.355669	0.295245	0.292375	0	0.145079	0.27124	2.04552	0.302351	0.440249	0.0780376	0.682506	low
TCGA-80-5608	7.7589	0	0.0373215	0.171172	0.0717046	0.138103	0.160763	0.0790113	0.0572476	0.0591323	0	0.0860628	0.0326625	0.0350944	1.14621	0	0.359746	0.0189665	0.755413	low
TCGA-55-8207	2.67671	0	0.109672	0.915231	0.0579062	0.265244	0.235888	0.0716225	0.366448	1.19334	0.223942	0	0.0780525	0.103279	0.669829	0.314964	0.481582	0.0284864	0.185902	low
TCGA-44-7661	1.52603	1	0.106143	0.984507	0.0560108	0.267801	0.425897	0	0.109182	0.169941	0.217003	0	0.105642	0.0999485	0.701904	0.182394	0.994217	3.01563	6.16061	high
TCGA-J2-8194	1.98356	0	0.0379516	0.118251	0.0296038	0.333518	0.163363	0.016427	0.168018	0.100326	0.140132	0.0444087	0.0842895	0.0705132	0.525344	0.509399	0.376659	0.182181	2.33007	high
TCGA-95-A4VN	1.51507	0	0	0.599299	0.0824558	0.161681	0.117747	0	0.19253	0.338778	0.132864	0	0.0621923	0.0990344	0.641641	0.201854	0.448722	0.0803585	1.10103	high
TCGA-50-5932	3.38356	1	0	0.27916	0.0369009	0.202762	0.292477	0.0900358	0.133805	0.682953	0.117671	0.184886	0.0208432	0.170171	0.747811	0.0622574	0.416026	0.0240645	0.521534	low
TCGA-44-2657	3.70137	0	0.214237	0.714819	0.296636	0.31237	1.66004	0.048778	0.380977	0.186021	0.0950086	0	0.16408	0.202161	2.92226	0.359056	0.730352	0.147678	0.185874	low
TCGA-55-8087	1.26575	0	0	0.679079	0.154391	0.373183	0.0764697	0.0149242	0.458227	0.355476	0.207114	0.0403816	0.0101345	0.241152	3.54939	0.796591	0.42828	0.0175258	0.325008	low
TCGA-55-8621	1.41096	0	0	1.05621	0.316862	0.160124	0.649089	0.0386243	0.51962	0.233656	0.07548	0.0351882	0.155019	0.35269	2.21653	0.532013	0.557055	0.173218	0.136992	low
TCGA-55-8085	2.47671	0	0.0388115	0.854605	0.0451797	0.307485	0.689959	0.113701	0.473433	0.133707	0.0970248	0.43484	0.0199121	0.329068	0.349947	0.519221	0.830856	0.13275	0.350219	low
TCGA-97-7552	5.29315	0	0.194172	0.29964	0.72971	0.248856	1.67222	0	0.620838	0.174113	0.0648055	0	0.109259	0.225529	3.04676	0.466188	0.369502	0.967034	0.217053	low
TCGA-49-4494	2.96164	1	0	1.27805	0	0.422426	0.197065	0.0067071	0.0475483	0.00766649	0.0393804	0.0540313	0.101191	0	0.411082	0.0805733	0.83076	0.907916	2.88368	high
TCGA-55-7728	1.92877	0	0.146314	1.26961	0.935993	0.396339	0.782545	0	0.132475	0.274687	0.0950186	0	0.0870215	0.202182	2.17353	1.01756	0.508171	1.16762	0.290115	low
TCGA-86-8359	1.21644	1	0	0.31392	0	0.145003	0.1554	0	0.0612839	0.078463	0.255226	0.161711	0.0315257	0.192251	0.0685211	0.181288	0.348499	0.357147	3.81937	high
TCGA-67-6216	0.386301	0	0.123813	1.53728	0.374304	0.285213	0.381064	0	0.196735	0.0468606	0.228314	0.584187	0.0778728	0	1.52558	0.439253	0.569669	0.183645	1.1813	high
TCGA-55-6983	7.73425	0	0.0732452	0.663697	0.165457	0.316156	0.303644	0.0785227	0.469198	0.0850992	0.0927965	0.279502	0.115601	0.0348741	1.69193	0.389861	0.402286	0.109555	0.521768	low
TCGA-75-6212	4.15342	1	0	0.49379	0.234016	0.306502	0.818709	0	0.68015	0.178974	0	0	0.0696452	0	1.0527	0.535683	0.783183	0.394422	0.742179	low
TCGA-73-7498	3.25753	0	0.0950796	0.447685	0.0377235	0.396739	0.734583	0.121415	0.223521	0.184784	0.19514	0	0.0561428	0.279013	1.41459	0.34547	0.442889	0.064699	0.458859	low
TCGA-55-7284	0.665753	1	0	0.477464	0.965049	1.50187	0.158236	0	0.240428	0.118299	0.0466662	0	0.0479254	0.2259	2.75371	0.308981	0.563089	2.0619	31.4014	high
TCGA-55-8096	1.96986	1	0.252531	1.21526	0.982877	0.493958	0.215782	0	0.612955	0.371453	0.166086	0.693277	0.03229	0.265687	0.946859	0.288766	1.41205	0.125068	2.96036	high
TCGA-93-A4JP	1.58356	0	0.263029	1.19017	1.46619	0.314902	0.104289	0.020513	0.297277	0.615559	0	0.0822085	0.379566	0.209885	1.86044	0.570861	0.35954	0.0120906	0.197992	low
TCGA-69-7763	1.89041	0	0	0.515169	0.120088	0.208594	0.138023	0.0675634	0.224717	0.0993197	0	0.17745	0.0775937	0.0592779	0.752021	0.0828368	0.207964	0.168615	0.596914	low
TCGA-95-7039	3.48493	0	0.0794392	0.2405	0.0314149	0.43837	0	0	0.748505	0.76734	0	0	0.0582709	0.213583	0.322464	0.292574	1.22198	0	1.12167	high
TCGA-62-A46S	4.52877	1	0.0967579	0.256416	0.0572277	0.353875	0.108362	0	0.0834173	0.308626	0.179805	0.217485	0.155287	0.217782	1.69683	0.243265	0.263982	0.0496696	1.66901	high
TCGA-49-6743	4.4411	0	0	0.324653	1.14242	0.444324	0.382521	0	0.623504	0.165533	0.156795	0.0741977	0.173495	0.117116	0.598025	0.0834859	0.804717	0.184395	10.5916	high
TCGA-53-7626	2.54521	1	0.257428	0.969795	0.0669224	0.385518	0.469276	0.00754742	0.104917	0.0881052	0.0871871	0.0205107	0.115784	0.270815	2.19566	0.294296	0.646567	0.0524028	0.400716	low
TCGA-78-7153	9.9589	0	0.216921	0.217209	0	0.374997	0	0.0854135	0.0686431	0.0494491	0.142068	0.0670478	0.295625	0.204704	2.0062	0.215492	0.492647	0.113607	1.35595	high
TCGA-55-6987	5.85479	0	0.192183	0.251277	0.065128	0.329468	0.76072	0.0146448	0.171653	0.611536	0.125496	0.0396322	0.0610569	0.152599	0.68493	0.249313	0.286849	0.193967	0.500462	low
TCGA-83-5908	2.25753	0	0.0446358	0.462171	0.272309	0.121149	0.35916	0	0.45639	2.02016	0.163822	0.0263411	0.0326365	0.12244	0.427135	0.115299	0.694652	1.68769	0.29233	low
TCGA-95-7567	1.55616	0	0.0344301	0.323707	0.0134873	0.245084	0.464905	0	0.291405	0.103197	0	0.0600302	0.01263	0.0323736	0.213529	0.089429	0.386925	0.00877074	1.05833	high
TCGA-55-7574	2.72603	1	0.25828	0.55699	0.297164	0.0953427	1.38775	0.0201113	0.369164	0.292445	0.415165	0.205747	0.18649	0	1.04865	1.08727	0.265163	0.337991	0.493555	low
TCGA-78-7163	19.8575	0	0	0.214395	1.57954	0.297463	0.0898403	0	0.409807	0.0643458	0.14969	0.0475459	0.00299798	0.181698	1.09233	0.422664	0.220814	0.157575	3.44464	high
TCGA-91-A4BC	0.120548	0	0.344056	0.517557	0.0299082	0.153963	0.570036	0	0.767706	0.228957	0.185766	0.0883729	0.140087	0.20393	1.85249	0.439939	0.36853	0.392637	0.212477	low
TCGA-J2-A4AD	1.50685	1	0	0.82242	1.27954	0.591767	0.103503	0	0.643312	0.479193	0.059615	0.107785	0.14843	0.355772	1.25261	0.2856	0.723303	0.070527	1.84896	high
TCGA-69-7974	0.50411	0	0.0677898	0.658228	0.153489	0.149224	0.0760108	0.00743541	0.26082	0.168735	0.0859278	0.0202077	0.0423297	0.0946492	0.916051	0.594101	0.854145	0.583053	0.983831	high
TCGA-69-7980	1.12603	0	0.0368896	0.920081	0.0708844	0.528315	0	0.0238801	0.5999	2.701	0.0923109	0.125814	0.137435	0.369631	0.7914	0.349709	0.659698	0.117707	0.039862	low
TCGA-05-4417	1.24658	0	0	0.41322	0.0845697	0.606863	0.301889	0.0627604	0.157628	0.106025	0	0.0849997	0.0481111	0	0.253939	0.185249	0.262689	0.210115	1.7515	high
TCGA-44-6146	1.99452	0	0.114651	0.249266	1.5452	1.00223	0.216973	0.0863706	0.525751	0.711412	0.483085	0.128941	0.320541	0.532989	3.6273	0.470375	0.779949	1.82955	19.8937	high
TCGA-05-4403	1.58356	0	0.0517046	0.851122	0.916004	0.326893	0.113785	0.0168629	0.10873	0.0382768	0	0	0.0133535	0	0.721857	0.312124	0.550629	0.271767	1.5495	high
TCGA-NJ-A4YF	5.92055	0	0.0675128	0.656016	0	0.222742	0	0	0.479915	0.190557	0	0	0.034805	0.744352	0.822142	0.530046	0.199021	0	0.0903102	low
TCGA-50-5055	5.0137	1	0	0.899449	0.366016	0.384966	2.55053	0.0207708	0.36698	0.0585977	0	0.352878	0.122314	0.088727	0.845217	0.237255	0.475934	0.22706	0.367114	low
TCGA-44-6776	7.16712	0	0.0772555	0.179143	0	0.132046	0.168277	0.033698	0.105042	0.13925	0.189467	0	0.0229308	0	1.16002	0.196167	0.252261	0.0395278	1.31382	high
TCGA-64-5775	0.169863	1	0	0.446677	0.0210244	0.0374643	0	0	0.055015	0.0199254	0.132648	0.0315855	1.28863	0.145877	0.0139013	0	0.101438	3.23503	22.3258	high
TCGA-NJ-A4YP	0.136986	0	0.0484057	0.481687	0.0470828	0.123241	0.05432	0.0105357	0.133068	0.102095	0.177062	0.15062	0.116993	0.0896621	0.0617908	0.603583	0.480334	0.20259	1.674	high
TCGA-97-8171	1.55616	0	0	0.363832	0.741241	0.121773	0	0	0.460386	0.328903	0.18184	0.017708	0.0371285	0.083202	4.9175	0.475449	0.902829	0.0601025	0.936258	low
TCGA-05-4425	1.83288	0	0	0.722402	0.621225	0.518399	0.147076	0.0147133	0.113565	0.121554	0.165747	0.116296	0.106271	0.237995	1.38551	0	0.39297	0.519788	4.3543	high
TCGA-44-6147	2.31507	0	0.525133	0.314893	0.780017	0.960349	0.695648	0.211724	1.07063	1.59922	0.308766	0.200822	0.347803	0.736312	1.40015	0.582886	0.687509	0.875061	0.105645	low
TCGA-91-6835	0.216438	0	0.486397	0.401862	0.266275	0.134619	0.444334	0.012372	0.327224	0.217214	0.140504	0	0.535635	0	0.981426	0.614283	0.68121	0.0289169	0.708821	low
TCGA-69-7760	0.553425	0	0.0601484	0.38622	0.0236899	0.289875	0	0	0.178257	0.0372294	0	0.0702911	0.136447	0.111035	0.188057	0.154094	0.462476	0.0306859	1.7296	high
TCGA-64-5778	3.57534	0	0.170512	0.76856	0.458435	1.2448	1.26949	0	0.44239	1.47083	0.0749791	0	0.043274	0.771699	0.870762	0.151505	0.215862	0	0.189786	low
TCGA-55-8620	1.0274	1	0	1.09775	0.887511	0.191187	0.297051	0	1.57119	0.764794	0.0906358	0	0.0316861	0.779376	4.07918	0.55684	0.537241	0.0897246	0.0181735	low
TCGA-53-7813	1.16164	0	0.203813	0.313976	0.160944	0.110117	0.227284	0.371112	0.0552821	0.246524	0	0.812546	0.0926006	0.279601	0.857956	1.14097	0.159789	0.0806116	0.0141201	low
TCGA-55-6982	2.72603	1	0	1.09781	0.588036	0.370822	0.368496	0	0.249454	0.0996416	0.114406	0.503158	0.098502	0	0.586874	0	0.906061	0.156193	5.61835	high
TCGA-55-A491	1.71507	0	0.0591773	0.342965	0.737788	0.385613	0.556644	0	0.298603	0.782321	0.21442	0.690482	0.0131353	0	1.1464	0.288926	0.421542	0.117128	2.51673	high
TCGA-55-8094	1.48219	0	0.322693	0.61872	1.19124	0.416668	0.129555	0	0.572937	0.0931501	0	0.0349166	0	0.594833	0.402147	0.0776638	0.331104	2.00601	0.774608	low
TCGA-78-7542	0.879452	1	0.0324138	0.485918	0.940334	0.141347	0.205773	0	0.252268	0.0935192	0.195251	0.0190953	0.0047658	0.0603225	0.435736	0.275682	0.542013	2.04494	6.22163	high
TCGA-86-8073	2.0274	0	0.213335	0.712262	0.134076	0.192577	0.206149	0.0210122	0.475832	1.53107	0.041301	0.0380145	0.0881303	0	1.37772	0.346258	1.15142	0.0884518	0.137105	low
TCGA-91-6848	0.613699	0	0	0.796125	0	0.185591	0.373323	0	0.395629	0.0901853	0	0	0.457227	0	0.270597	0.52067	0.266305	1.84907	1.06905	high
TCGA-55-7227	2.60822	1	0.0665582	0.812726	0.0262499	0.562815	0.277835	0.0289713	0.133876	0.15078	0.164089	0	0.0912861	0.235671	1.61867	0.523614	0.241503	0.0835261	0.743284	low
TCGA-73-4676	0.769863	1	0	0.686945	0	0.421118	0.131081	0	0.177148	0.613304	0.147823	0	0.0264122	0.110329	0.711323	0.0785948	0.510328	0.118256	1.47949	high
TCGA-97-7553	5.12329	0	0.0486841	1.21401	0.146364	0.295418	0.549055	0	0.312083	0.570181	0.121097	0.0569315	0.13417	0.293648	1.57674	0.584775	0.162485	0.219887	0.120634	low
TCGA-NJ-A4YG	6.19452	0	0.282604	1.02868	0.13879	0.311851	0.256604	0.0133498	0.0731232	0.303169	0.221096	0	0.126158	0.112803	1.15486	0.544342	0.37923	0.0767421	0.462162	low
TCGA-78-8662	9.20822	1	0	0.432731	0.0302993	0.29657	0.167025	0	0.449207	0.785634	0	0.0454467	0.0227516	0.387006	0.171191	0.194722	0.396101	0.0197437	0.274328	low
TCGA-44-7672	1.96986	0	0.0869396	0.697806	0.133067	0.393811	0.274463	0.00959271	0.207359	0.0906354	0.110009	0.0767437	0.076248	0.0818343	0.540098	0.167805	0.430395	0.150272	1.7008	high
TCGA-55-8619	1.13973	0	0.341319	0.583955	0.501006	0.423361	0.585194	0.0137207	0.185771	0.120897	0.226806	0	0.0949404	0.170433	1.8069	0.720567	0.350159	0.663618	0.74041	low
TCGA-50-5939	1.26027	1	0	0.548947	0.0634357	0.0846356	0.176297	0	0.149398	0.0699537	0	0.0946144	0.105339	0	0.349646	0.205425	0.618545	2.8068	2.85517	high
TCGA-97-8552	1.71507	0	0	1.3993	0.942199	0.523194	0.273786	0	1.12965	0.206707	0.161605	0	0.130562	0.0616429	2.66691	0.691598	0.552082	0.0822269	0.509111	low
TCGA-55-7726	1.7863	0	0.347872	0.863316	0.308706	0.221927	0	0	0.330431	0.0935256	0.120299	0.815175	0.224984	0.253576	0.413839	0.345678	1.58474	3.44582	10.1984	high
TCGA-55-7995	2.43562	0	0.318484	0.330292	0.942763	0.13052	0.353632	0.0076349	0.13979	0.274192	0.130313	0.061368	0.0684127	0.328042	3.39243	0.543825	0.737552	0.0355493	0.378968	low
TCGA-91-6847	2.30685	0	0.198922	0.360936	1.33875	0.354114	0.180144	0	0.0145681	0.435332	0.202726	0	0.401395	0.152025	0.0457681	0.209862	0.809957	0.956525	15.3142	high
TCGA-64-1681	3.19726	1	0.0405131	0.630023	0.365088	0.397892	0.400813	0	0.481199	0.157583	0	0.09329	0.0296107	0.111403	2.33332	0.249163	0.434802	0.060937	0.531397	low
TCGA-73-4659	1.94795	1	0	0.427868	0.0457621	0.172575	0.152934	0.127724	0.106754	0.0827417	0.117126	0.0817687	0.0795948	0.149278	0.556637	0.150187	0.540199	0.274097	0.960948	high
TCGA-86-A4P8	2.20548	0	0.1959	0.993056	0.0985533	0.45148	0.652976	0	0.306989	0.264158	0	0	0.120837	0.184793	2.42849	0.743213	0.097831	0.0391948	0.0768862	low
TCGA-50-5045	5.95616	1	0.253025	1.95116	0.136718	0.849315	1.55588	0	0.305428	0.190621	0	0.0788914	0.0527251	0	0.76786	0.0597685	0.346284	0.41223	0.253567	low
TCGA-44-5643	2.77534	0	0	0.86064	0.0269534	0.245963	0.284656	0	0.011957	0.0255473	0	0.26189	0.0302446	0.241541	2.17931	0.174274	0.69386	0.824838	0.851126	low
TCGA-50-5066	3.95068	0	0.0432223	1.83008	0.0783373	0.402843	1.17881	0.00291719	0.341986	0.627992	0.182636	0.307268	0.186824	0.0652733	1.70572	0.201253	0.294902	0.700908	0.23217	low
TCGA-L4-A4E5	1.58356	0	0	0.508389	0.0620436	0.423595	0.420985	0	0.885041	0.316329	0.0677041	0	0.0467152	0.098664	0.926689	0.583663	0.416133	0.0538612	0.470396	low
TCGA-44-7659	1.89315	0	0.313837	0.474432	0.603853	0.251612	0.348531	0.0187054	0.841898	0.409555	0.301578	0	0.110528	0.228047	1.31734	0.914347	0.665548	0.0219611	0.451267	low
TCGA-78-7220	2.21096	1	0.109895	0.465152	0.692078	0.0392532	0	0	0.0948021	0.159166	0.138769	0	0.111944	0.20005	0.502011	0.505015	0.674161	1.06289	2.04529	high
TCGA-91-6836	1.14247	0	0.0557075	0.395502	0	0.0770736	0.122395	0	0.578431	0.183166	0.0706912	0	0.0123535	0	0.20031	0.209588	0.3659	0.0699757	0.674078	low
TCGA-78-8640	19.3479	0	0.869042	0.474538	1.44383	0.0945929	0.409258	0.0149876	0.37891	0.280871	0.246156	0	0.243751	0.126122	0.481205	0.402503	0.479241	0.0691479	0.44768	low
TCGA-67-3774	1.05479	0	0.298685	0.491001	0	0.214516	0.499636	0.083101	0.250342	0.0480941	0	0.281921	0.0753208	0.0610515	0.903237	0.383522	0.419373	0.158534	0.217196	low
TCGA-55-8614	1.46849	0	0.0713325	0.491672	0.211251	0.0500853	0.155742	0.0156229	0.373802	0.247005	0.0903891	0.341984	0.0676085	0.13126	1.62909	0.264607	0.801869	1.23666	1.1652	high
TCGA-MP-A4SV	7.17808	1	0.386408	0.281315	0.181893	0.2148	0.229817	0	0.244264	0.3434	0.197766	0.124394	0.0239968	0.239232	1.34686	0.817534	0.775021	0.208006	0.524416	low
TCGA-44-6145	1.63014	0	0.214107	0.46938	0.562663	0.0782696	0.677781	0	0.185593	0.109146	0	0.0444237	0.0922217	0.0705367	0.692016	0	0.365293	0.147587	0.577369	low
TCGA-64-1678	3.25753	0	0.0775434	0.48352	0.330778	0.429073	0.696834	0.146334	0.0404444	0.0290558	0.190146	0.803014	0.0287154	0.552828	2.37839	0.10179	0.1736	0.152553	0.51661	low
TCGA-44-7671	2.43562	0	0	0.454222	0.327983	0.393357	0	0.122704	0.302922	0.107851	0.128336	0.0405564	0.147926	0.0325831	0.303147	0.0456998	0.292988	0.0263235	1.84614	high
TCGA-49-AARR	13.6767	0	0	1.33812	2.33523	0.493548	0.831885	0.013373	2.06761	0.272189	0	0.204805	0.179612	0.406947	2.41823	0.850816	0.202369	0.0768725	0.0726441	low
TCGA-55-8097	1.30411	0	0.261321	0.778961	0.0546567	0.816547	0.475885	0.00767188	0.303691	0.420469	0.288825	0	0.129589	0.355999	3.31101	0.728768	0.545801	0.112996	0.70037	low
TCGA-55-7573	1.33425	0	0.28242	0.474853	0.705474	0.500227	0.790323	0	0.808576	0.30917	0.0962055	0	0.0719953	0.0714786	2.0032	0.778769	0.298068	0.0578951	0.261272	low
TCGA-97-A4M6	1.55616	0	0.162622	0.920062	0.624203	0.368556	0.778713	0.0122734	0.184622	0.0821757	0.266569	0.128676	0.252337	0.247143	1.12658	1.00032	0.941864	0.0706775	1.72761	high
TCGA-86-8358	1.78904	0	0	0.957144	1.18574	0.601483	0	0	1.32613	0.37432	0.395709	0.240424	0.429498	0.60694	1.60339	0.218798	0.363389	0.12921	3.66631	high
TCGA-50-5936	0.70411	1	0	0.268612	1.1323	0.366592	0	0	0.0918822	0.150295	0	0	0.485314	0	0.4177	0.326116	0.757115	0.537508	12.9209	high
TCGA-75-5125	5.55342	1	0.863501	0.409525	0	0.803742	0.386431	0	0.0660936	0.223698	0.231701	0	0.0047743	0.118426	0.382505	0.380006	0.691487	0.696601	1.6057	high
TCGA-05-5429	0.753425	1	0	0.127857	1.62841	0.46773	0	0	0.0698796	0.0203496	0	0	0.018112	0.0763432	1.42823	0	0.440567	2.40411	17.2524	high
TCGA-86-8674	2.20822	0	0	0.732526	0	0.233703	0	0.0557745	0.0447333	0.0479608	0.233346	0	0.014385	0.0608831	0.599128	0	0.726906	0.0812204	3.53552	high
TCGA-78-7156	2.67397	1	0	0.245445	0	1.75346	0	0.136784	0.251808	0.234205	0	0	0.237157	0.33458	0.623242	0.515059	0.440812	0.0659273	8.41795	high
TCGA-71-6725	0.70137	0	0	0.429793	0.20131	0.790443	0.148279	0.00743872	0.260927	0.206246	0.1271	0.0202167	0	0.0946901	1.07271	0.290447	0.416153	0.00873941	4.20194	high
TCGA-44-5644	2.36438	0	0	0.855686	0.818991	0.233987	0	0.0172947	0.824425	2.35117	0.193123	0.0467308	0.156347	0.660173	2.57904	0.290401	0.562372	0.482229	0.0350046	low
TCGA-44-A4SU	1.12055	1	0.156593	0.633307	0.699743	0.340683	0.960108	0.0117952	0.305819	0.800371	0.423586	0.153223	0.316003	0.404009	1.67839	0.729213	0.452849	0.0811958	0.900269	low
TCGA-78-7145	2.26301	1	0	0.755821	0	0.16325	0	0	0.235129	0.0669492	0	0.0709396	0.0223973	0	0.297168	0.361175	0.28169	0.0462135	0.575277	low
TCGA-05-4396	0.830137	1	0	0.264819	0	0.259653	0.190809	0.0384524	0.0758101	0.0330376	0	0.0522331	0.00658961	0	2.03152	0.321597	0.341329	0.0450919	0.688495	low
TCGA-95-8039	2.27397	0	0.132305	0.914458	0.128789	0.370556	0.216611	0.00742182	0.108751	0.190978	0.126823	0.13561	0.157544	0.0944812	1.47182	0.432597	0.540097	0.0683239	0.947037	low
TCGA-50-8459	3.06575	0	0.257629	1.478	0.480647	0.268307	0.768528	0.0240344	0.350659	0.0742624	0.137189	0.214752	0.118246	0.102297	0.926126	0.49992	0.221572	2.83408	0.416044	low
TCGA-78-7150	1.82466	1	0	0.353217	1.19328	0.231791	0	0	0.0832827	0.0666034	0.135083	0.0321861	0.234483	0.0512324	0.0592732	0.0716724	1.54372	0.463453	48.5739	high
TCGA-78-7148	1.71507	1	0	0.385317	0.861834	0.309988	0	0	0.0373584	0.0531714	0	0	0.111953	0.0508923	1.10712	0.203853	0.821225	0.0942863	4.80143	high
TCGA-44-3917	3.2411	0	0.743634	0.126685	0.648235	0.728104	0.128249	5.13959	1.2951	1.45887	0.917543	0.22441	0.101436	0.959306	3.13331	0.775199	1.33065	0.730066	1.8352e-15	low
TCGA-55-A4DF	1.20548	1	0.78492	0.366937	1.45916	0.0785936	0.445024	0.0123942	0.858716	2.48346	0.140746	0.033586	0.0497637	0.338204	3.67623	0.399502	0.40658	0.0432376	0.00343864	low
TCGA-97-8177	1.36712	0	0.0713744	1.28832	0.161359	0.427217	0.70252	0.0310969	0.199085	0.157336	0.175547	0.0212949	0.015895	0.222542	2.18167	0.138441	0.269662	0.0720649	0.344566	low
TCGA-91-6829	3.44658	1	0	0.398652	0.270224	0.127361	0.136552	0.0136151	0.398545	0.308618	0.0790311	0.332097	0.141237	0.114968	1.24316	0.303054	0.595583	0.463546	1.22018	high
TCGA-44-4112	2.2137	1	0.68857	0.819251	0.220709	1.9277	0.382904	0.236732	0.892633	1.19747	0.807408	0.220889	0.120857	0.708925	1.22809	0.774262	0.792052	0.45765	3.31669	high
TCGA-55-8208	1.84658	0	0.26018	0.707802	0.442182	0.533708	1.12779	0.0101715	0.339918	0.216363	0.0593782	0.0275991	0.106677	0.128089	2.00353	0.477628	0.479309	0.169595	0.36851	low
TCGA-50-8460	2.27123	0	0.117619	0.528405	0.0697707	0.323777	0.653616	0.0131022	0.177856	0.183468	0	0	0.0396044	0	1.23984	0.0789196	0.495475	0.160861	0.694518	low
TCGA-55-6642	6.70959	0	0.217049	0.382384	0.0300477	0.294318	0.449041	0.0655716	0.17636	0.188486	0.0963081	0.172406	0.0828481	0.139729	0.205008	0.193193	0.415954	0.467366	0.78796	low
TCGA-05-5423	0.413699	0	0	2.54411	0.0856885	1.12967	1.34115	0	0.656378	0.0636277	0.0934374	0.127332	0.0109779	0.198936	1.83035	0	0.337042	0.0377142	0.345227	low
TCGA-55-8512	1.66301	1	0	1.33124	1.80157	0.269247	0.360368	0.0129747	1.61894	0.188338	0.0753932	0.454091	0.247071	0.161627	3.20519	0.785598	0.540499	0.0891052	0.225291	low
TCGA-05-4398	3.92055	0	0.165792	0.90926	0.148284	0.611118	0.392881	0.0160843	0.460696	0.714537	0.0626538	0	0.0660817	0.0913764	0.257288	0.27177	1.38485	0.103897	1.51894	high
TCGA-05-4433	2	0	0	0.740293	1.13318	0.184097	0.323049	0	0.0542281	0.123108	0.0991948	0	0.0232563	0.0737191	1.81511	0.373476	0.380151	2.58522	2.55864	high
TCGA-62-8394	0.380822	1	0	0.683523	0.801142	0.279061	0	0.0111206	0.354121	1.51949	0.126847	0.117023	0.00377915	0.183187	1.77825	0.192915	0.517012	0.0388371	0.27868	low
TCGA-55-7911	1.47123	0	0.412551	0.844486	0.0230311	0.080902	0.456544	0	0.0699927	0.682325	0.453644	0	0.108808	0.208543	0.886827	0.578247	0.83393	0.0298345	0.665447	low
TCGA-55-A490	0.271233	1	0	0.0448431	0	0.168119	0	0	0.0573863	0.410435	0.264328	0	0.0960787	0	0.322126	0.0733686	0.204252	0.0971347	4.29847	high
TCGA-97-7941	1.32603	0	0.038497	0.644599	0.905271	0.481097	0.0851802	0.0331393	0.5546	0.278045	0.186486	0.0226985	0.132886	0.17255	4.36379	0.515635	0.524423	1.59179	1.31402	high
TCGA-55-8507	1.14521	0	0	0.59593	0.145872	0.21276	0.140848	0.055446	0.16013	0.0709382	0	0.0751603	0.106167	0.174452	1.7521	0.164447	0.337975	0.215594	0.463339	low
TCGA-38-4629	2.36712	1	0.063686	0.658576	0.0497746	0.190992	0.20446	0	0.0867372	0.0237916	0.0409432	0.0561643	0.00473323	0.117446	0.053283	0.083724	0.622906	1.59852	2.22143	high
TCGA-97-A4M3	1.47945	0	0	0.203976	0	0.426001	0.118048	0	0.159784	0.0462699	0	0.0627617	0.0197768	0.146484	1.43002	0.263957	0.495387	0.0137441	1.62975	high
TCGA-55-7816	1.28219	1	0.0859896	0.167367	1.18763	0.174292	0.0963451	0.0189082	0.282231	0.355088	0.304546	0.171266	0.723033	0	1.41034	0.757967	0.278966	0.15872	6.99482	high
TCGA-86-A456	2.45479	0	0.364116	0.75703	0.0265988	0.263142	0.281222	0	0.298579	0.190334	0.242586	0	0.165995	0.124219	0.645761	0.650869	0.618743	0.0344435	0.704874	low
TCGA-69-7765	0.452055	0	0.130059	0.422346	0.0262244	0.462637	0.510288	0	0.154886	0.135504	0	0.255339	0.237067	0.180097	0.394591	0.169787	0.594288	0.16233	1.94426	high
TCGA-64-5774	7.33151	0	0	0.380107	0	0.0817136	0	0.012898	0.0706975	0.107035	0.278958	0.258361	0.126076	0.210545	1.09355	0.221618	0.438258	0.225133	3.05271	high
TCGA-05-4427	2.16712	0	0.185198	0.596551	0.122711	0.110434	0.269473	0	0.0554443	0.116506	0	0	0.00956056	0.174661	2.59494	0.509053	0.358327	0.258181	0.159185	low
TCGA-86-8280	1.92055	0	0.202666	0.446249	0.687056	0.473974	0.560598	0.0369156	0.841621	0.258621	0.106961	0.0745937	0.0861016	0.261107	2.48037	0.564827	0.640439	0.0749323	0.396477	low
TCGA-MP-A4SY	4.11233	1	0	1.15725	0.361808	0.256529	0	0.0107759	0.216274	0.244045	0.236449	0.0859668	0.14631	0.177824	1.33707	0.353027	0.503427	0.6694	1.52894	high
TCGA-86-7955	2.93699	0	0.139745	0.688078	1.42811	0.267597	0.08023	0	0.0855536	0.100065	0.0906804	0.0213524	0.0026686	0.416282	0.336302	0.18225	1.65497	0.0365805	7.85398	high
TCGA-49-4507	0.734247	1	0	0.868344	0.599548	0.891416	0.412596	0	0.122244	0.409721	0.209752	0.100219	0.0331223	0.157389	0.488278	0.664184	0.443425	0.896124	5.42037	high
TCGA-55-8514	1.42466	0	0.071443	0.4064	0.0830136	0.510543	0.296722	0	0.199269	0.790308	0	0.042321	0.026421	0.192954	0.650488	0.488779	0.477016	0	0.437872	low
TCGA-91-6849	0.0958904	0	0.200063	0.376205	0.0811306	0.175797	0.739045	0.0893685	0.237195	0.0644255	0	0	0.10543	0.274585	0.737853	0.259333	0.545243	0	0.216241	low
TCGA-44-3918	2.83836	0	0.558135	0.87038	0.102743	1.81743	0.889345	0.0911528	0.799822	0.892279	0.563741	0.0922136	0.179561	0.853375	1.05019	0.520333	0.686525	0.37645	3.01963	high
TCGA-44-2662	3.50685	0	0.31555	1.06386	0.427097	0.883674	0.182156	0.123269	0.455872	1.22099	0.982345	0.247397	0.413985	0.568647	0.965488	0.526387	0.477034	0.674276	9.77401	high
TCGA-L9-A743	1.81918	0	0.436707	0.935519	0.224074	0.317744	0.844021	0	0.329023	0.667663	0.0705342	0	0.118759	0	1.15975	0.391772	0.415225	0.236963	0.118321	low
TCGA-97-A4M5	1.73699	0	0.180851	0.973026	0.287747	0.431942	0.104457	0.0706694	0.616264	0.198633	0.117936	0.185294	0.146612	0.170548	1.84251	0.339378	0.624059	0.0478445	0.437382	low
TCGA-50-5049	8.47671	0	0.128921	0.643077	0.408348	0.589664	1.30544	0	0.163908	0.0408204	0	0.113993	0.00978599	0	0.33084	0.168321	0.261132	0.066539	1.10234	high
TCGA-78-7159	5.40822	0	0	0.221464	0.0680835	0.365889	0.551654	0.0254463	0.0700591	0.0715794	0.212269	0.196265	0	0.391046	1.43996	0.57871	0.193924	0.50417	1.16778	high
TCGA-67-6217	1.15616	0	0.449754	0.698451	0.169253	0.639419	0.269841	0.0141013	0.541175	0.312043	0	0	0.0425949	0	0.644293	0.240749	0.277116	0.0329327	0.312941	low
TCGA-MN-A4N5	0.230137	0	0.173859	0.299665	0.169302	0.475615	0.194108	0	0.143268	0.704097	0.0577524	0	0.068956	0.239403	0.863305	0.746919	0.318624	1.08105	0.478582	low
TCGA-55-7724	1.93151	0	0	0.528173	1.35814	0.380938	0.235479	0.0242261	0.375902	0.158565	0	0.501867	0.236269	0.199304	1.35445	0.605809	0.739291	0.46276	2.69625	high
TCGA-MN-A4N1	2.26575	0	0.5303	0.775501	1.67476	1.00876	0.10682	0	0.317665	0.85593	0	0.0286226	0.127052	0.214793	0.359149	0.0638327	0.797875	0.455216	2.46037	high
TCGA-69-A59K	1.61918	0	0.483151	0.367056	0.0400182	0.843117	0.792418	0.0111636	0.848493	0.607907	0	0	0.0704295	0.183855	2.97144	0.309615	1.06256	0.560502	0.326531	low
TCGA-99-8028	3.06301	0	0.0922188	1.02234	0.206668	0.63418	0.603676	0	0.610485	1.06091	0	0.054788	0.19735	0.168697	0.993106	0.56621	0.252252	0.292768	0.12522	low
TCGA-49-4506	2.73699	1	0.123163	0.584756	0.952899	0.217906	0.379227	0	0.0273219	0.00787329	0.0797594	0.0372126	0.13187	0	0.0664638	0.270794	0.31123	1.85429	3.94526	high
TCGA-91-8497	1.18904	1	0.685974	1.0762	0.202461	0.300339	1.58087	0.033901	0.192161	0.218	0.0984179	0.0460764	0.0955948	0.209147	2.46409	0.525683	0.400969	0.0784641	0.0274824	low
TCGA-44-3396	3.09589	0	0.205517	0.782909	0.0318567	0.348715	0.559188	0	0.156984	0.110907	0.197203	0.0477699	0.1829	0.124205	0.432688	0.296334	0.543918	0.225415	1.62609	high
TCGA-86-8278	2.5863	0	0.0587749	0.359695	0.341201	0.139377	0.247357	0.00642862	0.0994456	0.123484	0.14546	0.899624	0.0281157	0.082163	1.55636	0.470236	0.503086	0.542682	2.27269	high
TCGA-73-4675	2.52603	1	0.0315337	1.03176	0.301037	0.0862473	0.0699751	0.130847	0.145599	0.0500202	0.154137	0.0185744	0.0321378	0.115104	0.393047	0.434094	1.1223	0.0859311	0.824993	low
TCGA-73-4666	2.19178	0	0.309236	0.589669	0.276535	0.165003	0.13455	0	0.584745	0.184103	0.151712	0.054126	0.0271374	0.192743	0.783967	0.0807133	0.530593	0.892159	0.766495	low
TCGA-55-A4DG	1.66575	0	0.239441	0.555877	0	0.811425	0.936252	0.0139196	0.743208	1.48042	0.22986	0.0376856	0.0466488	0.0599194	3.37976	0.442024	0.943512	0.0799437	0.300117	low
TCGA-55-6980	5.77808	0	0.271334	0.955606	0.515182	0.365615	0.208047	0.0212184	0.898507	0.117303	0.233853	0.21634	0.0844266	0.0905935	0.95761	0.712988	0.538578	0.0249078	0.588846	low
TCGA-50-5931	1.18904	1	0	1.10218	1.18794	0.102859	0.441163	0.0163368	0.628467	0.184884	0.491363	0.0441674	0.0384665	0.534384	3.09717	0.275675	1.20759	0.279968	2.87329	high
TCGA-64-1679	6.81644	0	0.0315185	0.437125	0.462512	0.607285	0.136649	0	0.343848	1.76231	0.0400861	0.175707	0.102965	0.0586718	0.272862	0.196865	0.237579	0.283907	0.451532	low
TCGA-95-7948	1.30411	0	0.0777642	0.340517	0.161506	0.334038	0	0	0.0472118	0.179668	0.190667	0.176194	0.017348	0.604413	3.02123	0.371025	1.08551	0.0785149	1.75301	high
TCGA-05-4426	2.16712	0	0.0851462	0.556623	0.0666544	0.3349	0	0.00626652	0.0828724	0.13691	0.107758	0.0170428	0.191124	0.404573	1.42934	0.542094	0.476181	0.153888	0.80871	low
TCGA-49-6767	1.85479	0	0.0715366	0.650921	0.109798	0.145729	0.156174	0	0.695489	0.811796	0.090646	0.200437	0.0106408	0.252245	0.0325502	0.0939654	0.41525	2.22762	0.507263	low
TCGA-78-7155	3.20822	1	0	0.0564431	0.0276743	0.353524	0	0	0.433421	1.5642	0.172562	0	0	0	0.899524	0.260382	0.36548	0.170874	0.577082	low
TCGA-49-6745	1.43014	0	0.113548	0.810999	0.0673174	0.137337	0	0	0.144568	0.0287279	0	0.224112	0.219045	0	0.664914	0.076153	0.447245	2.20728	1.91301	high
TCGA-50-5946	4.43014	0	0.0192425	0.849766	1.71724	0.297817	0.292018	0.00889036	0.540175	0.427475	0.31295	0.265348	0.0359214	0.15633	1.89182	0.12453	0.440255	0.074886	3.39116	high
TCGA-93-A4JQ	1.4411	0	0.536114	0.829119	0.51685	0.556313	0.69856	0	0.56683	0.162268	0.179494	0.191696	0.180913	0.21741	1.303	0.632262	0.942556	0.549192	0.867153	low
TCGA-55-7910	2.84932	0	0.188312	0.69097	0.2832	0.133795	0	0.0425748	0.223427	0.358991	0.236168	0.0578036	0.0503732	0.607892	0.716985	0.453307	0.646183	0.144842	0.3948	low
TCGA-78-7540	3.27945	1	0	0.532526	1.22528	0.490859	0.34762	0.00748923	0.185516	0.0297409	0.0439152	0	0.0252301	0.125735	1.52684	1.17056	0.438658	1.51895	1.71538	high
TCGA-86-7713	3.16986	0	0.0628754	0.300965	0	0.118196	0.201978	0.0408307	0.247687	0.0917284	0.295481	0	0.0209048	0.0878462	0.569657	0.16085	0.991708	0.0865904	4.73781	high
TCGA-50-5051	1.30959	1	0.350582	0.387941	0	0.619928	0.168294	0.278242	0.167027	0.066666	0.0978516	0.293748	0.00576757	0.141935	2.26181	0.196187	0.351654	0.058899	0.166899	low
TCGA-55-8204	1.41096	0	0	0.528015	0.39559	0.359179	0.196553	0	0.79965	0.0563757	0.168873	0.2513	0.0860102	0.0853958	1.49712	0.33085	0.908159	1.85993	5.94028	high
TCGA-05-4434	1.25205	1	0.265057	0.842537	0.432298	0.751593	0.619231	0.016946	0.647451	0.29827	0.0333539	0.030693	0.187566	0.0726989	1.59393	0.617307	0.723348	1.63088	0.97857	high
TCGA-64-5781	4.27123	0	0	0.614006	0.809609	0.63251	0.426181	0	0.0495855	0.0179374	0.256926	0.273912	0.052539	0	0.218243	0.0941474	0.109206	1.70071	22.4856	high
TCGA-MP-A4T7	0.457534	1	0.142222	0.443261	0.905319	0.179357	0.208313	0	0.0668331	0.0422068	0.12182	0	0.177288	0.2953	0.992688	0.126232	0.665798	0.154908	2.78039	high
TCGA-73-A9RS	0.931507	1	0.209231	0.644007	1.39986	0.347027	0	0	0.416641	0.0273901	0.136907	0	0.0163023	0.286843	0.117786	0	0.379813	0.0828492	2.72077	high
TCGA-05-4415	0.249315	1	0.0525368	0.236673	0.212444	0.191768	0	0	0.0272881	0.0324855	0.250035	0	1.31023	0.0494172	0.112177	0.316717	1.19421	1.5318	141.356	high
TCGA-93-8067	0.509589	0	0.0309657	0.252411	0.541625	0.105148	0.0687309	0.0133847	0.392614	0.364857	0.039385	0.106124	0.0990762	0.057652	0.575035	0.119247	0.342492	0.0992421	1.01032	high
TCGA-97-7937	1.54521	0	0.0931434	0.371686	0.0369403	0.27401	0	0	0.133943	0.172421	0.0600984	0.326764	0.0617124	0.0876847	1.69641	0.338995	0.59911	0.0710967	1.33137	high
TCGA-99-8032	0.120548	0	0.161225	0.413092	0.186428	0.141441	0.615254	0.0627385	0.191617	0.0863914	0.29424	0.0491654	0.465663	0.289468	1.11105	0.516479	0.269447	0.882313	1.26657	high
TCGA-50-5072	0.684932	1	0	0.521771	1.61289	0.219406	0	0	0.169222	0.0566868	0.127637	0	0.134458	0.0483307	0.276886	0.194091	1.12131	0.469348	19.4041	high
TCGA-86-8669	2.56986	0	0.0739988	0.41934	0.113526	0.197517	0	0.0481189	0.0637271	0.0815718	0.0937448	2.04161	0.156997	0.136063	4.4253	0.431227	0.553046	0.162974	1.46891	high
TCGA-38-4625	8.14521	0	0.0771988	1.32035	0	0.576901	0.73059	0	0.138323	0.168331	0.0659107	0	0.0417342	0.0960774	0.23706	0.101341	0.807001	1.32925	1.94917	high
TCGA-55-7283	1.66849	0	0.108668	0.427299	0	0.37838	0	0.0120714	0.190269	0.163619	0	0	0.0524517	0.0520727	0.407167	0	0.329572	0.0964401	1.21366	high
TCGA-55-7907	0.939726	1	0.0883708	0.203918	0.576583	0.712262	0.512176	0.0194444	0.217376	0.158807	0.111806	0	0.0197708	0	1.11273	0.223121	0.549136	0.0892207	5.52313	high
TCGA-50-6594	1.0137	1	0	0.517606	0.246369	0.369623	0	0	0.193854	1.41211	0	0.0497683	0.0795073	0.0789381	1.05557	0.397219	0.891208	0.0846758	0.445087	low
TCGA-44-6774	1.80274	0	0.0971367	0.532454	0.217247	0.196134	0.209939	0.0214242	0.193378	0.118404	0.122799	1.30467	0.320187	0	0.459598	0.127245	0.595239	0.611214	6.68859	high
TCGA-55-8203	1.49863	0	0.174833	0.389174	0.0143844	0.260074	0.810107	0.115064	0.3192	0.126663	0.178205	0.347062	0.153894	0.225858	1.89389	0.348115	0.285435	0.241421	0.313863	low
TCGA-49-AAR0	13.0548	0	0.341031	1.06949	0.254097	0.309118	0.753087	0.0117574	0.202098	0.177588	0.196334	0.063056	0.228939	0.551211	3.58319	0.853532	0.355402	0.0809421	0.0706114	low
TCGA-L9-A7SV	1.54795	0	0.0445649	1.1417	0.0347798	0.336143	0.190439	0	0.651422	0.678993	0.400704	0	0.00657601	0.160802	2.40792	0.16941	0.797904	0.033881	1.0387	high
TCGA-44-2661	3.17534	0	0.0953324	2.28855	0.229805	0.514489	1.20531	0.0210159	0.303896	0.176363	0.120538	0.163719	0.188109	0.0897494	2.17622	0.396736	0.439268	0.119338	0.13551	low
TCGA-L4-A4E6	1.19178	0	0.16363	1.19088	0.0658567	0.446491	0.238875	0	0.29482	0.204654	0.385608	0	0.48776	0.0532724	1.76566	0.843984	0.300722	0.228766	1.66616	high
TCGA-55-7570	2.25753	0	0.153233	0.410532	0.787689	0.3633	0.417949	0.0115295	0.521973	0.0835656	0.308293	0.0312587	0.582764	0.542266	0.144556	0.57967	0.818891	0.190884	6.45062	high
TCGA-05-4250	0.331507	1	0.0385644	0.665401	0.0595519	0.238019	0.0853271	0.00837126	0.475659	0.0974315	0	0	0.0197846	0.0362641	0.0969213	0.0508368	0.765983	2.001	2.23779	high
TCGA-97-A4M1	1.64658	0	0.054159	0.689688	0.272943	1.03781	0.119067	0	0.259368	0.465215	0.068736	0	0.273696	0.323775	3.18817	0.382788	0.198666	0.0546861	1.23137	high
TCGA-50-6593	0.920548	1	0	0.909203	0.266579	0.540675	0.435212	0.0632834	0.383521	0.0633139	0	0.0857026	0.0109228	0.197999	1.08935	0.271749	0.645202	0	0.649627	low
TCGA-44-6778	5.10685	0	0.583433	0.882028	0.0608395	0.182803	0.997384	0.0339219	0.906419	1.0528	0.19066	0.0461048	0.225714	0.0731812	1.02388	0.525958	0.253816	0.0592808	0.0224232	low
TCGA-62-A470	3.27123	1	0	0.633418	0.156625	0.228069	0	0.172085	0.344727	0.0845489	0.322821	0.157402	0.0997267	0.244539	1.65794	0	0.339765	0.0698873	0.964477	high
TCGA-86-8076	2.72055	0	0.125378	0.768199	0.17564	0.224958	0.627157	0	0.490709	0.162125	0.158103	0.098941	0.0893698	0.079802	1.04645	0.40112	0.302882	0.0959523	0.497179	low
TCGA-44-3398	3.1863	0	0.081029	1.53488	0.305566	0.21544	0.540775	0.00892415	0.224724	0.10366	0.243961	0.817403	0.119335	0.435988	0.666468	0.342204	0.532001	1.14923	1.01857	high
TCGA-MP-A4TI	1.17534	1	0.27124	0.790049	0.0680016	1.27069	0.456442	0	0.173506	0.146249	0.212026	0.473144	0.0966394	0.256226	0.424606	0.578123	0.640443	1.71236	14.4944	high
TCGA-91-8496	1.38356	0	0.0735506	2.35232	0.492421	0.774696	0	0	0.238208	0.157843	0.0931808	0	0.0486197	0.198409	1.83827	0.272297	0.336189	0	0.367122	low
TCGA-99-8033	1.79726	1	0.0340847	0.820582	0.16461	0.459321	0.14735	0	0.135496	0.208649	0	0.0398929	0.113453	0.153565	0.325328	0.288712	0.694379	0.108984	1.48248	high
TCGA-97-7547	5.38356	0	0	0.32338	0.212326	0.467297	0.578927	0	0.0756348	0.0862735	0.111049	0	0.0675769	0	0.212728	0	0.269953	0.1822	4.54061	high
TCGA-55-6979	0.649315	1	0.163973	0.86368	1.33418	0.22377	0.85768	0	0.155254	1.25225	0.29903	0.0500366	0.0859005	0.226072	0.853268	0.779963	0.550457	0.0851269	0.382925	low
TCGA-95-7944	1.03288	0	0	0.767378	0.921987	0.608763	0.0862387	0	0.0401261	0.649341	0.355591	0	0.188528	0.0724079	0.0300904	0.592296	0.884135	2.05428	29.9473	high
TCGA-91-6830	0.164384	0	0.174792	0.740476	1.03695	1.50602	0	0.019821	0.634712	0.192017	0.219466	0	0.399296	0.24066	1.18655	0.512272	0.430787	0.155515	22.6763	high
TCGA-35-4123	0.49863	0	0.0939694	1.09241	0.0555565	0.5549	0.295188	0	0.51336	1.34801	0	0.0558418	0.0314688	0.130741	0.0669135	0.123137	0.652093	1.04407	0.270972	low
TCGA-55-8301	1.46301	0	0.188894	0.448091	0.11317	0.227271	0.837159	0.0107974	0.231504	0.158287	0.0629668	0.0579905	0.0924876	0.13564	2.39224	0.245127	0.708736	0.122074	0.482524	low
TCGA-50-5941	4.03836	0	0.0738014	0.372221	0.140198	0.24233	0.55794	0.0161745	0.271639	0.166674	0.181301	0	0.0541073	0.135708	0.589619	0.273165	0.511355	0.162552	1.51627	high
TCGA-50-6597	3.47397	1	0	1.1403	0.204762	0.322532	0.197846	0.0201128	0.0939636	0.0897815	0	0.427513	0.0472744	0.0859792	0.725768	0.683166	0.436298	0	0.463767	low
TCGA-75-5147	3.65205	0	0.0359278	1.13218	1.10911	0.347554	1.0937	0	0.381761	0.922156	0.598992	0.340452	0.05458	0.27886	3.17728	0.222698	0.412384	0.319958	1.84872	high
TCGA-J2-8192	2.02466	0	0.063083	1.07727	0.882067	0.583435	0.0707471	0.0137852	0.515573	0.128706	0.0799961	0.749694	0.0439281	0.0593499	1.77719	0.0829366	0.508554	0.319925	2.7508	high
TCGA-55-6972	4.47123	1	0	0.513975	0	1.00761	0	0.219005	0.379887	0.837746	0	0.0631585	0	0.0999091	0.915147	0.265515	0.305243	0	0.299458	low
TCGA-69-7973	0.630137	0	0.0327586	0.330662	0.203931	0.111074	0.141828	0.22371	0.0774905	0.183175	0.0416585	0.112103	0.0934104	0.0308009	1.34173	0.085165	0.598451	0.503342	0.392199	low
TCGA-44-6779	1.36986	1	0.0934032	0.0753049	0.676483	0.188837	0	0	0.156768	0.0235075	0.118119	0	0.0415512	0.0879297	0.0366558	0.122402	1.12922	2.26796	21.0362	high
TCGA-05-4249	4.1726	0	0	0.431757	0.0888284	0.317993	0.385214	0	0.319113	0.206333	0	0.0453302	0.083318	0	1.46518	0.194248	0.211089	0.00987989	0.669771	low
TCGA-55-1596	5.65753	0	0.0691951	0.478829	1.76868	0.141074	0.288053	0	0.18258	0.124996	0	0	0.0556829	0.352737	0.718838	0	1.05715	0.0527134	3.41063	high
TCGA-75-7025	9.05479	0	0.157181	0.942734	1.03699	0.412425	0.0904719	0.0352376	0.890944	0.204091	0.10221	0.203975	0.0736588	0.250075	2.27667	0.753381	0.276217	0.249631	0.223952	low
TCGA-91-6831	0.849315	0	0	1.08101	0.154207	0.241177	0	0.0355179	0.92305	0.060392	0.103004	0.184065	0.024174	0.946138	0.547268	0.883523	0.556023	0.320792	0.0866696	low
TCGA-J2-A4AE	2.95616	0	0.0648155	0.599688	0.0506616	0.769404	0.499145	0	0.221085	0.319962	0.15993	0.0757248	0.0706465	0.11949	3.44047	0.572084	0.437961	0.0166414	1.09484	high
TCGA-L9-A443	0.528767	1	0.29397	1.41457	0.167422	0.360119	0	0	0.456664	0.302345	0	0.277445	0.174226	0.277816	0.608467	0.442599	0.703127	0.0163716	0.203378	low
TCGA-97-A4M2	1.70959	0	0.538724	1.29318	0.625556	1.32871	0.672549	0.0573001	0.486871	0.45483	0.194547	0.122319	0.22009	0.235392	2.35535	0.806635	0.319047	0.0671191	0.416783	low
TCGA-55-7815	2.11781	0	0	0.745014	0.50348	0.513683	0.229606	0	0.54672	0.0921281	0.371335	0.344694	0.123486	0	0.300047	0.383666	0.58811	0.301476	14.7479	high
TCGA-49-4486	6.35068	1	0.0296234	0.720883	0	0.611401	0.0657886	0.0317925	0.443182	0.0470082	0.074406	0	0.0513762	0.0819908	0.629245	0.0390888	0.282354	0.109117	1.67356	high
TCGA-55-8508	1.69041	0	0.099963	0.706878	0.152644	0.2928	0.4035	0.0437966	0.102831	0.0743211	0.12634	0.506611	0.00751701	0.0941175	2.60714	0.130908	0.383593	0.100921	0.748545	low
TCGA-73-4662	6.89041	0	0.205417	0.820643	0.0318403	0.647603	1.11202	0.00591545	0.373443	1.13926	0.197107	0.0477454	0.0415893	0.14774	2.06068	0.354504	0.288609	0.0746729	0.171844	low
TCGA-55-8206	2.43288	0	0.138436	1.32931	0.0956401	0.433978	0.647311	0.046072	0.342446	0.234188	0.132711	0	0.107014	0.191489	3.45905	0.707801	0.401265	0.027254	0.0924906	low
TCGA-MP-A4TE	2.45479	1	0	0.570601	0.0372645	0.129333	0.105224	0.110353	0.03294	0.0526713	0	0.283331	0.0383594	0.0884407	2.28972	0.29006	0.391344	0.0948468	0.26912	low
TCGA-55-8615	1.22192	0	0.0602929	0.53055	0	0.200028	0.132223	0.0262119	0.0620472	0.262026	0.0764776	0.170088	0.103771	0.163884	1.40163	0.225891	0.530786	0.331825	0.83785	low
TCGA-50-6590	3.52877	1	0.192305	0.465481	0.0264227	0.179514	0.617736	0	0.644165	1.30163	0.0849208	0.223081	0.213121	0	0.13426	0.249468	0.747351	2.53607	0.580543	low
TCGA-95-A4VP	1.65753	0	0	0.580442	0.0842107	0.403995	0.520561	0.0471209	0.171206	0.0863618	0.198963	0.094878	0.179174	0.149155	1.10912	0.140531	0.533453	0.121418	2.71108	high
TCGA-38-4631	0.969863	1	0	0.314777	2.00223	0.27752	0	0.0187407	0.129634	0	0	0	0.17444	0.228448	0.124026	0	1.19662	0.281135	20.1364	high
TCGA-95-7562	0.238356	1	0.111185	0.201336	0.57348	0.176686	0.566062	0	0.0646505	0.0827465	0.0483278	0.0224168	0.0111776	0.104707	0.468415	0.0985657	0.232921	0.0478349	1.22165	high
TCGA-69-7978	0.367123	0	0.295479	0.826925	0.122198	0.330466	0.468203	0	0.11489	0.529192	0.240269	0.0238376	0.0382863	0.146371	0.239235	0.337191	0.710156	0.804077	1.15207	high
TCGA-55-7903	1.55342	0	0.15644	0.632778	0.0212622	0.735698	0.228633	0	0.160841	0.545449	0.068603	0.0319415	0.0434538	0.238003	0.877559	0.265643	0.54277	0.0411272	1.10605	high
TCGA-4B-A93V	0.821918	1	0.194641	0.398593	0.1536	0.526489	0.405823	0.31087	0.297834	0.110793	0	0.0302293	0.011335	0.183601	0.397505	0.193349	0.518056	0.285471	0.145148	low
TCGA-95-7043	1.37808	1	0.172089	0.542737	0.0351087	0.33901	0	0	0.217937	0.227915	0.216123	0	0.0458426	0.237019	4.1386	0.116179	0.75234	0.0228908	0.982728	high
TCGA-MP-A4TH	2.03014	0	0.409275	0.790748	0.0403275	0.29703	1.5287	0.119181	0.270726	0.209959	0.128272	0.227709	0.242583	0.387588	1.21005	0.825386	0.27619	0.0648965	0.0373429	low
TCGA-38-4626	10.0658	0	0.0926117	0.427871	0.0276313	0.209077	0.0528004	0.0102366	0.129442	0.0910372	0.117126	0.0277746	0.0596868	0.128876	1.25392	0.311935	0.291474	0.175975	0.900157	low
TCGA-50-5930	0.772603	1	0	0.565028	0.472863	0.231159	0.53467	0.0305817	0.185149	0.13486	0.172776	0	0.0913383	0.129232	0.313861	0.338083	0.509354	0.294702	1.94221	high
TCGA-50-6592	2.12877	1	0.274845	0.66763	0.783183	0.118122	0.394686	0	1.29437	0.603836	0.290531	0.0292908	0.143287	0.178184	0.190682	0.30045	0.959729	2.60984	1.77089	high
TCGA-55-6712	0.468493	1	0.0834255	0.515243	0.300427	0.246962	0.181274	0	0.113346	0.0517953	0.203988	0.574066	0.0908788	0	0.256632	0.558629	1.02424	1.79284	13.0156	high
TCGA-78-7536	0.668493	1	0.0326067	0.665409	1.27639	0.183221	0.269794	0	0.170613	0.0556132	0.120985	0.0753492	0.0167113	0.118907	0.741002	0.125368	0.454731	0.0651182	2.72959	high
TCGA-MP-A4SW	4.87123	1	0.239036	1.32276	0.324564	0.500249	0.721106	0	0.474751	0.33978	0.126906	0	0.0520528	0.345863	3.10609	0.363206	0.625247	0.0130685	0.150938	low
TCGA-86-8673	2.36164	0	0	1.29689	0.0273166	0.531407	0.151266	0.0151525	0.182653	0.697537	0.0877345	0.157418	0.137778	0	0.226757	0.723093	0.423802	0.0698945	0.477361	low
TCGA-75-5146	6.48767	0	0.414383	0.390658	0.119374	1.69673	0.905369	0.146927	0.118566	0.0858219	0	0	0.0345352	0.073279	0.623413	0.102208	0.378103	0.241249	3.33887	high
TCGA-50-6595	0.517808	1	0	0.417817	0.594112	0.307344	0.160753	0	0.20528	0.132965	0	0.127234	0.209716	0	0.111911	0	0.684205	2.61376	10.8451	high
TCGA-78-7161	0.79726	1	0.11039	0.573784	0.220245	0.127461	0.0835383	0.0244352	0.263228	0.193115	0.183011	0.107977	0.0573192	0.103957	0.510895	0.737031	0.32855	0.560873	0.679122	low
TCGA-62-8397	3.53151	0	0.131083	0.993214	0.332193	0.54995	0	0	0.177076	0.541567	0.165213	0	0.00995706	0.123494	0.964569	0.704523	0.371471	0.100364	0.63976	low
TCGA-38-7271	2.19178	1	0.0846421	0.660752	0	0.372719	1.31895	0	0.208582	0.10327	0	0	0.0499058	0	0.980063	0.310322	0.246788	0.0433613	0.355613	low
TCGA-50-5944	4.79452	0	0	0.465783	0.0524093	0.221263	0	0.0435573	0.306535	0.128903	0	0.223238	0.119799	0	1.86086	0.526865	0.508145	0.0342419	0.564583	low
TCGA-91-7771	1.34795	0	0.28813	0.58099	0.0959558	0.24474	0.376617	0.0928544	0.322379	0.162788	0.0791524	0.446733	0.199223	0.115142	1.10122	0.370334	0.184603	0.13811	0.234018	low
TCGA-62-A46O	3.98356	1	0.127755	0.332998	0.856132	0.274684	0	0	0.0671873	0.685577	0.161065	0	0.0478303	0.564129	0.127012	0.166819	0.382664	0.0333385	1.03611	high
TCGA-44-A47A	1.27671	0	0.16982	1.79434	0.236491	0.26681	0.357203	0	0.370716	0.29879	0.3398	0.0348028	0.0430906	0.160111	1.37224	0.412242	0.888872	0.015088	0.640145	low
TCGA-MP-A5C7	6.1589	0	0.162992	0.417248	0.0815333	0.369337	0	0.315075	0.381586	0.20693	0.106062	0.211393	0.0218215	0.224748	1.57101	0.439649	0.489449	0.0534558	0.091312	low
TCGA-55-A492	1.63288	0	0	0.584335	0	0.84169	0.411243	0.0774207	0.02698	0.0573098	0	0	0.135897	0.427066	0.762068	0.570841	0.154715	0.0132936	0.646978	low
TCGA-05-4390	3.08493	0	0	0.280651	0	0.0786702	0.567804	0.03285	0.0263056	0.0740511	0.0954317	0.0879668	0.0223516	0.0708988	1.06569	0.0989203	0.768465	0.282811	1.72151	high
TCGA-80-5611	7.10959	0	0.135626	0.990668	1.70559	1.06982	0.288869	0	0.235879	0.20328	0.0879637	0	0.0307333	0.405072	1.05936	0	0.155912	0	4.23221	high
TCGA-78-8648	3.31233	1	0.080433	0.756177	0.152489	0.0565279	0.717855	0	0.14827	0.0790599	0	0.182035	0.115692	0.147625	1.92938	0.203903	0.288395	0.398867	0.255193	low
TCGA-91-A4BD	1.65205	0	0	0.913185	0.211572	0.510562	0.605937	0	0.524209	0.210092	0	0	0.00608216	0.62777	1.74318	1.29835	0.237741	0	0.0527528	low
TCGA-78-8655	6.46575	0	0.577184	1.12587	0.0303452	0.445622	0.167266	0	0.104398	0.129581	0.0972399	0	0.0618158	0.206735	0.693214	0.195001	0.486262	0.351637	0.316831	low
TCGA-78-7162	8.68219	1	0.0802309	0.156446	0.0317332	0.250136	0.536201	0.0436391	0.388639	0.471203	0.051685	0	0.0958637	0.0382486	1.49887	0.155184	0.64414	0.0410709	0.630605	low
TCGA-86-6851	0.490411	0	0.200099	0.354018	0.649786	0.197733	1.56161	0.0152874	0.0718542	0.841361	0.2507	0.020826	0.0536882	0.0974698	1.77871	0.298412	0.628058	0.186161	0.553806	low
TCGA-69-8453	2.2274	0	0.101743	1.11821	0.737919	0.327259	0.578209	0	0.628071	0.0817853	0	0.060527	0.0416099	0.0957966	1.45206	0.471902	0.259907	1.69254	0.352802	low
TCGA-64-1680	3.08493	0	0	0.542231	0.467299	0.100522	0.302007	0.0317351	0.320511	0.0975221	0.178972	0.0431442	0.114937	0	0.406352	0.0956361	0.400187	0.193807	2.16863	high
TCGA-93-A4JN	1.96712	0	0.199775	0.590422	0.489853	0.499825	0.322521	0	0.582109	0.236134	0.130572	0.0310739	0.777137	0.468591	1.50007	0.712832	0.50138	0.526672	1.3561	high
