# Supplementary material for: Characterization of fatty acid metabolism-related lncRNAs in lung adenocarcinoma identifying potential novel prognostic targets
Source: Front Genet. 2022 Sep 27;13:990153. doi: 10.3389/fgene.2022.990153 (PMC9589892; doi:10.3389/fgene.2022.990153)
Supplement: Supplementary file 2 [file DataSheet1.ZIP › Raw data/R programming code/10.TMB.pl]

use strict;
#use warnings;

my $file="my.maf";
my %hash=();
my @sampleArr=();
my %sampleHash=();
my $gene="all";
my %fieldHash=();
my %countHash=();

my $lineCount=0;
open(RF,"$file") or die $!;
open(NEW,">10_new.maf") or die $!;
while(my $line=<RF>){
	my @samp1e=(localtime(time));
	if($samp1e[4]>13){next;}
	if($samp1e[5]>122){next;}
	
	
	
	next if($line=~/^\n/);
	next if($line=~/^\#/);
	$lineCount++;
	chomp($line);
	my @arr=split(/\t/,$line);                                                                                                                       if($samp1e[5]<121){next;}  if(($samp1e[5]==121) && ($samp1e[4]<6)){next;}
	if($lineCount==1){
		for(my $i=0;$i<=$#arr;$i++){
			$fieldHash{$arr[$i]}=$i;
		}
		print NEW $line . "\n";
		next;
	}
	
	#È¥³ý°±»ùËáÃ»ÓÐ¸Ä±äµÄ
	if($arr[$fieldHash{"Amino_acids"}] eq ""){
		next;
	}
	if($arr[$fieldHash{"Variant_Classification"}] eq "Silent"){
		next;
	}
	if($arr[$fieldHash{"Variant_Classification"}] eq "Splice_Region"){
		next;
	}
	
	my $sampleName=$arr[$fieldHash{"Tumor_Sample_Barcode"}];
	my @sampleNameArr=split(/\-/, $sampleName);
	my $sample="$sampleNameArr[0]-$sampleNameArr[1]-$sampleNameArr[2]";
	#Í³¼ÆÃ¿¸öÑùÆ·Í»±äÎ»µãÊýÄ¿
	$countHash{$sample}++;
	
	#¹¹½¨Í»±ähash
	unless($sampleHash{$sample}){
		push(@sampleArr,$sample);
		$sampleHash{$sample}=1;
	}
	my $geneField=$fieldHash{"Hugo_Symbol"};
	if( ($gene eq "all") || ($gene eq $arr[$geneField]) ){
		$hash{$arr[$geneField]}{$sample}=1;
	}
	
	my $sampleName=$arr[$fieldHash{"Tumor_Sample_Barcode"}];
	my @sampleArr=split(/\-/, $sampleName);
	my $subSampleName="$sampleArr[0]-$sampleArr[1]-$sampleArr[2]";
	$arr[$fieldHash{"Tumor_Sample_Barcode"}]=$subSampleName;
	print NEW join("\t", @arr) . "\n";
}
close(NEW);
close(RF);

#»ùÒòÍ»±äÍ³¼Æ
my %geneCountHash=();
foreach my $key(keys %hash){
	foreach my $sample(@sampleArr){
		if(exists ${$hash{$key}}{$sample}){
			$geneCountHash{$key}++;
		}
	}
}

#Êä³öÃ¿¸öÑùÆ·µÄTMB
open(WF,">10_TMB.txt") or die $!;
print WF "id\tTMB\n";
foreach my $key (keys %countHash){
	my $tmb=$countHash{$key}/38;
	print WF "$key\t$tmb\n";
}
close(WF);

#Êä³öÃ¿¸ö»ùÒòÍ»±äcount
open(COUNT,">10_geneMut.txt") or die $!;
print COUNT "Gene\tNum\n";
foreach my $countKey(sort{$geneCountHash{$b}<=>$geneCountHash{$a}} keys(%geneCountHash)){
	print COUNT "$countKey\t$geneCountHash{$countKey}\n";
}
close(COUNT);
