# Supplementary material for: Characterization of fatty acid metabolism-related lncRNAs in lung adenocarcinoma identifying potential novel prognostic targets
Source: Front Genet. 2022 Sep 27;13:990153. doi: 10.3389/fgene.2022.990153 (PMC9589892; doi:10.3389/fgene.2022.990153)
Supplement: Supplementary file 2 [file DataSheet1.ZIP › Raw data/R programming code/11.Sankitu ggalluvial.R]

#install.packages("ggplot2")
#install.packages("ggalluvial")

#引用包
library(dplyr)
library(ggalluvial)
library(ggplot2)

my_input_File="8_corResult.txt"         #共表达的结果文件
setwd("F:\\27.7分氧化应激生信套路\\11.桑基图")     #设置工作目录

#读取输入文件
yifeng=read.table(my_input_File, 
                  header=T, 
                  sep="\t", 
                  check.names=F)
my_select_col=rep(c("#029149","#6E568C","#E0367A","#D8D155","#223D6C","#D20A13","#431A3D","#91612D","#FFD121","#088247","#11AA4D","#58CDD9","#7A142C","#5D90BA","#64495D","#7CC767"),100)
p_Map<-ggplot(data=yifeng, 
              aes(axis1 =lncRNA, axis2 = Oxidative_Stress, y = 1))+
	geom_alluvium(aes(fill = Oxidative_Stress), 
	              width = 0.1, knot.pos = 0.1, reverse = F)+ 
	geom_stratum(fill=NA, color=NA, alpha= 0.5, width = 0.1)+
	geom_text(stat = 'stratum', size =1.5, color='black', label.strata = T)+
	scale_fill_manual(values = my_select_col) +
	scale_x_discrete(limits = c('lncRNA','Oxidative_Stress'), expand=c(0, 0))+
	xlab("") + ylab("") + theme_bw() + 
	theme(axis.line = element_blank(), axis.ticks = element_blank(),axis.text.x = element_blank()) + 
	theme(panel.grid =element_blank()) + 
	theme(panel.border = element_blank()) + 
	coord_flip()+ggtitle("")   

#输出图形
pdf(file="11_ggalluvial.pdf", width=20, height=10)
print(p_Map)
dev.off()
