# Supplementary material for: Characterization of fatty acid metabolism-related lncRNAs in lung adenocarcinoma identifying potential novel prognostic targets
Source: Front Genet. 2022 Sep 27;13:990153. doi: 10.3389/fgene.2022.990153 (PMC9589892; doi:10.3389/fgene.2022.990153)
Supplement: Supplementary file 2 [file DataSheet1.ZIP › Raw data/R programming code/12.mergeTime.R]

#设置工作目录,windows电脑双斜杆\\，苹果电脑单斜杆/,即可。
   # 这是windows工作路径的样子
 setwd("F:\\27.7分氧化应激生信套路\\12.lncRNA表达数据和生存数据合并")    
###################这是苹果电脑工作路径的样子###################	
#setwd("/Users/fengyi/Desktop/27.immu/12.lncRNA表达数据和生存数据合并")   

#又是这个包，之前安装过了的，就无须再安装
#if (!requireNamespace("BiocManager", quietly = TRUE))
#    install.packages("BiocManager")
#BiocManager::install("limma")

#引用limma包
library(limma)      

#我们设置一下差异lncRNA表达数据文件
input_lncRNA_File="8_osLncExp.txt" 
#以及生存数据文件
input_clinical_File="12_time.txt"                


#读取我们的表达文件，并对输入文件进行整理
yifeng=read.table(input_lncRNA_File, header=T, sep="\t", check.names=F)
#转化为矩阵文件
yifeng=as.matrix(yifeng)
#第一列为行名
rownames(yifeng)=yifeng[,1]
#第2列到最后为表达量
exp=yifeng[,2:ncol(yifeng)]
dimnames=list(rownames(exp), colnames(exp))
my_data=matrix(as.numeric(as.matrix(exp)), nrow=nrow(exp), dimnames=dimnames)
#多行取均值
my_data=avereps(my_data)

# Follow the wechat public account “Biodate” and reply to “T5” for scripts and one-on-one guidance

#删掉正常样品,通过样本名第四组数字判断
group=sapply(strsplit(colnames(my_data),"\\-"),"[",4)
#为1 的是正常或者癌旁样品，为0的就是我们的肿瘤样品了
group=sapply(strsplit(group,""),"[",1)
group=gsub("2","1",group)
#保留为0的数据，也就是肿瘤样品
my_data=my_data[,group==0]
colnames(my_data)=gsub("(.*?)\\-(.*?)\\-(.*?)\\-(.*?)\\-.*", "\\1\\-\\2\\-\\3", colnames(my_data))
my_data=t(my_data)
my_data=avereps(my_data)

#读取生存数据
cli=read.table(input_clinical_File,sep="\t",check.names=F,header=T,row.names=1)     

# Follow the wechat public account “Biodate” and reply to “T5” for scripts and one-on-one guidance

#数据合并并输出结果
sameSample=intersect(row.names(my_data),row.names(cli))
my_data=my_data[sameSample,]
cli=cli[sameSample,]
yifengoutput=cbind(cli,my_data)
yifengoutput=cbind(id=row.names(yifengoutput),yifengoutput)
write.table(yifengoutput,
            file="12_OS.LncRNA.Time.txt",
            sep="\t",row.names=F,quote=F)
