# Supplementary material for: Characterization of fatty acid metabolism-related lncRNAs in lung adenocarcinoma identifying potential novel prognostic targets
Source: Front Genet. 2022 Sep 27;13:990153. doi: 10.3389/fgene.2022.990153 (PMC9589892; doi:10.3389/fgene.2022.990153)
Supplement: Supplementary file 2 [file DataSheet1.ZIP › Raw data/R programming code/13.model.R]

setwd("")      


#ÒýÓÃ°ü
library(survival)
library(caret)
library(glmnet)
library(survminer)
library(timeROC)

my_cox_P_filter=0.05        #cox·½·¨ÏÔÖøÐÔ¹ýÂË±ê×¼
yifeng=read.table("12_OS.LncRNA.Time.txt",header=T,sep="\t",check.names=F,row.names=1)     #¶ÁÈ¡ÊäÈëÎÄ¼þ
yifeng$futime[yifeng$futime<=0]=1
yifeng$futime=yifeng$futime/365
yifeng[,3:ncol(yifeng)]=log2(yifeng[,3:ncol(yifeng)]+1)

############¶¨ÒåÉ­ÁÖÍ¼º¯Êý############
my_Forest=function(coxFile=null,forestFile=null,forestCol=null){
	#¶ÁÈ¡ÊäÈëÎÄ¼þ
	yifeng <- read.table(coxFile,header=T,sep="\t",row.names=1,check.names=F)
	gene <- rownames(yifeng)
	hr <- sprintf("%.3f",yifeng$"HR")
	hr_Low  <- sprintf("%.3f",yifeng$"HR.95L")
	hr_High <- sprintf("%.3f",yifeng$"HR.95H")
	Hazard.ratio <- paste0(hr,"(",hr_Low,"-",hr_High,")")
	pVal <- ifelse(yifeng$pvalue<0.001, "<0.001", sprintf("%.3f", yifeng$pvalue))
		
	#Êä³öÍ¼ÐÎ
	pdf(file=forestFile, width=7, height=80)
	n <- nrow(yifeng)
	nRow <- n+1
	ylim <- c(1,nRow)
	layout(matrix(c(1,2),nc=2),width=c(3,2.5))
		
	#»æÖÆÉ­ÁÖÍ¼×ó±ßµÄÁÙ´²ÐÅÏ¢
	xlim = c(0,3)
	par(mar=c(4,2.5,2,1))
	plot(1,xlim=xlim,ylim=ylim,type="n",axes=F,xlab="",ylab="")
	text.cex=0.8
	text(0,n:1,gene,adj=0,cex=text.cex)
	text(1.5-0.5*0.2,n:1,pVal,adj=1,cex=text.cex);text(1.5-0.5*0.2,n+1,'pvalue',cex=text.cex,adj=1)
	text(3,n:1,Hazard.ratio,adj=1,cex=text.cex);text(3,n+1,'Hazard ratio',cex=text.cex,adj=1,)
		
	#»æÖÆÉ­ÁÖÍ¼
	par(mar=c(4,1,2,1),mgp=c(2,0.5,0))
	xlim = c(0,max(as.numeric(hr_Low),as.numeric(hr_High)))
	plot(1,xlim=xlim,ylim=ylim,type="n",axes=F,ylab="",xaxs="i",xlab="Hazard ratio")
	arrows(as.numeric(hr_Low),n:1,as.numeric(hr_High),n:1,angle=90,code=3,length=0.05,col="darkblue",lwd=2.5)
	abline(v=1,col="black",lty=2,lwd=2)
	boxcolor = ifelse(as.numeric(hr) > 1, forestCol[1], forestCol[2])
	points(as.numeric(hr), n:1, pch = 15, col = boxcolor, cex=1.3)
	axis(1)
	dev.off()
}
############»æÖÆÉ­ÁÖÍ¼º¯Êý############

#¶ÔÊý¾Ý½øÐÐ·Ö×é£¬¹¹½¨Ä£ÐÍ
n=1     #·Ö×éµÄ´ÎÊý
for(i in 1:n){
	#############¶ÔÊý¾Ý½øÐÐ·Ö×é#############
	in_rain<-createDataPartition(y=yifeng[,3], p=0.5, list=F)
	train<-yifeng[in_rain,]
	test<-yifeng[-in_rain,]
	train_Out=cbind(id=row.names(train),train)
	test_Out=cbind(id=row.names(test),test)
	
	#µ¥ÒòËØcox·ÖÎö
	my_Uni_Tab=data.frame()
	sigGenes=c("futime","fustat")
	for(i in colnames(train[,3:ncol(train)])){
		#cox·ÖÎö
		cox <- coxph(Surv(futime, fustat) ~ train[,i], data = train)
		coxSummary = summary(cox)
		coxP=coxSummary$coefficients[,"Pr(>|z|)"]

		#±£ÁôÏÔÖøÐÔ»ùÒò
		if(coxP<my_cox_P_filter){
		    sigGenes=c(sigGenes,i)
			my_Uni_Tab=rbind(my_Uni_Tab,
				         cbind(id=i,
				         HR=coxSummary$conf.int[,"exp(coef)"],
				         HR.95L=coxSummary$conf.int[,"lower .95"],
				         HR.95H=coxSummary$conf.int[,"upper .95"],
				         pvalue=coxSummary$coefficients[,"Pr(>|z|)"])
				         )
		}
	}
	uniSigExp=train[,sigGenes]
	uniSigExpOut=cbind(id=row.names(uniSigExp),uniSigExp)
	
	#lasso»Ø¹é
	x=as.matrix(uniSigExp[,c(3:ncol(uniSigExp))])
	y=data.matrix(Surv(uniSigExp$futime,uniSigExp$fustat))
	fit <- glmnet(x, y, family = "cox", maxit = 1000)
	cvfit <- cv.glmnet(x, y, family="cox", maxit = 1000)
	coef <- coef(fit, s = cvfit$lambda.min)
	index <- which(coef != 0)
	actCoef <- coef[index]
	lassoGene=row.names(coef)[index]
	lassoSigExp=uniSigExp[,c("futime", "fustat", lassoGene)]
	lassoSigExpOut=cbind(id=row.names(lassoSigExp), lassoSigExp)
	geneCoef=cbind(Gene=lassoGene, Coef=actCoef)
	if(nrow(geneCoef)<2){next}
	
	#############¹¹½¨COXÄ£ÐÍ#############
	multiCox <- coxph(Surv(futime, fustat) ~ ., data = lassoSigExp)
	multiCox=step(multiCox,direction = "both")
	multiCoxSum=summary(multiCox)
	
	#Êä³öÄ£ÐÍµÄ¹«Ê½
	outMultiTab=data.frame()
	outMultiTab=cbind(
		               coef=multiCoxSum$coefficients[,"coef"],
		               HR=multiCoxSum$conf.int[,"exp(coef)"],
		               HR.95L=multiCoxSum$conf.int[,"lower .95"],
		               HR.95H=multiCoxSum$conf.int[,"upper .95"],
		               pvalue=multiCoxSum$coefficients[,"Pr(>|z|)"])
	outMultiTab=cbind(id=row.names(outMultiTab),outMultiTab)
	outMultiTab=outMultiTab[,1:2]
	
	#Êä³ötrain×é·çÏÕÎÄ¼þ
	riskScore=predict(multiCox,type="risk",newdata=train)      #ÀûÓÃtrainµÃµ½Ä£ÐÍÔ¤²âtrainÑùÆ··çÏÕ
	coxGene=rownames(multiCoxSum$coefficients)
	coxGene=gsub("`","",coxGene)
	outCol=c("futime","fustat",coxGene)
	medianTrainRisk=median(riskScore)
	risk=as.vector(ifelse(riskScore>medianTrainRisk,"high","low"))
	trainRiskOut=cbind(id=rownames(cbind(train[,outCol],riskScore,risk)),cbind(train[,outCol],riskScore,risk))
		
	#Êä³ötest×é·çÏÕÎÄ¼þ
	riskScoreTest=predict(multiCox,type="risk",newdata=test)     #ÀûÓÃtrainµÃµ½Ä£ÐÍÔ¤²âtestÑùÆ··çÏÕ
	riskTest=as.vector(ifelse(riskScoreTest>medianTrainRisk,"high","low"))
	testRiskOut=cbind(id=rownames(cbind(test[,outCol],riskScoreTest,riskTest)),cbind(test[,outCol],riskScore=riskScoreTest,risk=riskTest))
	
	#Éú´æ²îÒìpvalue	
	diff=survdiff(Surv(futime, fustat) ~risk,data = train)
	pValue=1-pchisq(diff$chisq, df=1)
	diffTest=survdiff(Surv(futime, fustat) ~riskTest,data = test)
	pValueTest=1-pchisq(diffTest$chisq, df=1)


	#ROCÇúÏßÏÂÃæ»ý
	predictTime=1    #Ô¤²âÊ±¼ä
	roc=timeROC(T=train$futime, delta=train$fustat,
	            marker=riskScore, cause=1,
	            times=c(predictTime), ROC=TRUE)
	rocTest=timeROC(T=test$futime, delta=test$fustat,
	            marker=riskScoreTest, cause=1,
	            times=c(predictTime), ROC=TRUE)	
	
	if((pValue<0.01) & (roc$AUC[2]>0.68) & (pValueTest<0.02) & (rocTest$AUC[2]>0.65)){
		#Êä³ö·Ö×é½á¹û
		write.table(train_Out,file="13_data.train.txt",sep="\t",quote=F,row.names=F)
		write.table(test_Out,file="13_data.test.txt",sep="\t",quote=F,row.names=F)
		#Êä³öµ¥ÒòËØ½á¹û
		write.table(my_Uni_Tab,file="13_uni.trainCox.txt",sep="\t",row.names=F,quote=F)
		write.table(uniSigExpOut,file="13_uni.SigExp.txt",sep="\t",row.names=F,quote=F)
		
		
		my_Forest(coxFile="13_uni.trainCox.txt",forestFile="13_uni.foreast.pdf",forestCol=c("red","green"))
	    #lasso½á¹û
	    write.table(lassoSigExpOut,file="13_lasso.SigExp.txt",sep="\t",row.names=F,quote=F)
		pdf("13_lasso.lambda.pdf")
		plot(fit, xvar = "lambda", label = TRUE)
		dev.off()
		pdf("13_lasso.cvfit.pdf")
		plot(cvfit)
		abline(v=log(c(cvfit$lambda.min,cvfit$lambda.1se)), lty="dashed")
		dev.off()
	    #Êä³ö¶àÒòËØ½á¹û
		write.table(outMultiTab,file="13_multiCox.txt",sep="\t",row.names=F,quote=F)
		write.table(trainRiskOut,file="13_risk.train.txt",sep="\t",quote=F,row.names=F)
		write.table(testRiskOut,file="13_risk.test.txt",sep="\t",quote=F,row.names=F)
		#ËùÓÐÑùÆ·µÄ·çÏÕÖµ
		allRiskOut=rbind(trainRiskOut, testRiskOut)
		write.table(allRiskOut,file="13_risk.all.txt",sep="\t",quote=F,row.names=F)
		break
	}
}
