# Supplementary material for: Characterization of fatty acid metabolism-related lncRNAs in lung adenocarcinoma identifying potential novel prognostic targets
Source: Front Genet. 2022 Sep 27;13:990153. doi: 10.3389/fgene.2022.990153 (PMC9589892; doi:10.3389/fgene.2022.990153)
Supplement: Supplementary file 2 [file DataSheet1.ZIP › Raw data/R programming code/14.cliStat.R]

input_train_File="13_data.train.txt"    
input_test_File="13_data.test.txt"      
my_cliFile="14_clinical.txt"        
setwd("")   


train=read.table(input_train_File, header=T, sep="\t", check.names=F, row.names=1)

test=read.table(input_test_File, header=T, sep="\t", check.names=F, row.names=1)


my_cli=read.table(my_cliFile, header=T, sep="\t", check.names=F, row.names=1)
my_cli[,"Age"]=ifelse(my_cli[,"Age"]=="unknow", "unknow", ifelse(my_cli[,"Age"]>65,">65","<=65"))

trainCli=my_cli[row.names(train),]
trainCli=cbind(trainCli, Type="Train")
testCli=my_cli[row.names(test),]
testCli=cbind(testCli, Type="Test")
rt=rbind(trainCli, testCli)


cliStatOut=data.frame()
for(i in 1:(ncol(rt)-1)){
	nameStat=colnames(rt)[i]
	tableStat=table(rt[,c(nameStat,"Type")])
	tableStatSum=cbind(Total=rowSums(tableStat), tableStat)
	tableStatRatio=prop.table(tableStatSum,2)
	tableStatRatio=round(tableStatRatio*100,2)
	tableStatPaste=paste(tableStatSum,"(",tableStatRatio,"%)",sep="")
	tableStatOut=matrix(tableStatPaste,ncol=3,dimnames=dimnames(tableStatSum))
	pStat=chisq.test(tableStat[row.names(tableStat)!="unknow",])
	pValueStat=round(pStat$p.value,4)
	pValueCol=c(pValueStat,rep(" ",(nrow(tableStatOut)-1)) )
	tableStatOut=cbind(Covariates=nameStat,Type=row.names(tableStatOut),tableStatOut,Pvalue=pValueCol)
	cliStatOut=rbind(cliStatOut,tableStatOut)
}
write.table(cliStatOut,file="14_cliStat.result.xls",sep="\t",quote=F,row.names=F)
write.table(cliStatOut,file="14_cliStat.result.txt",sep="\t",quote=F,row.names=F)
