# Supplementary material for: Characterization of fatty acid metabolism-related lncRNAs in lung adenocarcinoma identifying potential novel prognostic targets
Source: Front Genet. 2022 Sep 27;13:990153. doi: 10.3389/fgene.2022.990153 (PMC9589892; doi:10.3389/fgene.2022.990153)
Supplement: Supplementary file 2 [file DataSheet1.ZIP › Raw data/R programming code/15.Relevance Heat Map.R]

setwd("")   

#if (!requireNamespace("BiocManager", quietly = TRUE))
#    install.packages("BiocManager")
#BiocManager::install("limma")
#install.packages("tidyverse")
#install.packages("ggplot2")
#install.packages("ggExtra")

#å¼ç¨å?
library(limma)
library(reshape2)
library(tidyverse)
library(ggplot2)

oxidative_stress_File="genelist.txt"         
risk_File="13_risk.all.txt"             
oxidative_stress_ExpFile="7_OS.geneExp.txt"     
lncExpFile="8_osLncExp.txt"       


yifeng1=read.table(oxidative_stress_ExpFile, header=T, sep="\t", check.names=F)
yifeng1=as.matrix(yifeng1)
rownames(yifeng1)=yifeng1[,1]
exp1=yifeng1[,2:ncol(yifeng1)]
dimnames1=list(rownames(exp1),colnames(exp1))
oxidative_stress=matrix(as.numeric(as.matrix(exp1)), nrow=nrow(exp1), dimnames=dimnames1)
oxidative_stress=avereps(oxidative_stress)
oxidative_stress=oxidative_stress[rowMeans(oxidative_stress)>0.1,]


bio_group=sapply(strsplit(colnames(oxidative_stress),"\\-"),"[",4)
bio_group=sapply(strsplit(bio_group,""),"[",1)
bio_group=gsub("2","1",bio_group)
oxidative_stress=t(oxidative_stress[,bio_group==0])


yifeng=read.table(lncExpFile, header=T, sep="\t", check.names=F)
yifeng=as.matrix(yifeng)
rownames(yifeng)=yifeng[,1]
exp=yifeng[,2:ncol(yifeng)]
dimnames=list(rownames(exp),colnames(exp))
OS_Data=matrix(as.numeric(as.matrix(exp)),nrow=nrow(exp),dimnames=dimnames)
OS_Data=avereps(OS_Data)
OS_Data=OS_Data[rowMeans(OS_Data)>0.1,]


bio_group=sapply(strsplit(colnames(OS_Data),"\\-"),"[",4)
bio_group=sapply(strsplit(bio_group,""), "[", 1)
bio_group=gsub("2","1",bio_group)
lncRNA=OS_Data[,bio_group==0]


my_risk_RT=read.table(risk_File, header=T, sep="\t", check.names=F, row.names=1)
lncRNA=t(lncRNA[colnames(my_risk_RT)[3:(ncol(my_risk_RT)-2)],])


yifeng_Tab=data.frame()
for(lncrna in colnames(lncRNA)){
  for(gene in colnames(oxidative_stress)){
    x=as.numeric(lncRNA[,lncrna])
    y=as.numeric(oxidative_stress[,gene])
    corT=cor.test(x, y)
    cor=corT$estimate
    pvalue=corT$p.value
    text=ifelse(pvalue<0.001,"***",ifelse(pvalue<0.01,"**",ifelse(pvalue<0.05,"*","")))
    yifeng_Tab=rbind(yifeng_Tab,cbind(oxidative_stress=gene, lncrna=lncrna, cor, text, pvalue))
  }
}

oxidative_stressRT=read.table(oxidative_stress_ExpFile, header=T, sep="\t", check.names=F, row.names=1)
oxidative_stressRT=oxidative_stressRT[rev(row.names(oxidative_stressRT)),,drop=F]
yifeng_Tab$oxidative_stress=factor(yifeng_Tab$oxidative_stress, levels=row.names(oxidative_stressRT))
# oxidative_stressColor=ifelse(oxidative_stressRT[,1]=="readers","green",ifelse(oxidative_stressRT[,1]=="writers","blue","red"))


yifeng_Tab=yifeng_Tab[order(yifeng_Tab$pvalue),]  #ä»¥ä¸ºpvalue è¿è¡æåº
#yifeng_Tab=yifeng_Tab[1:100,]    #ååé¢çåç¸å³æ§åæ?
yifeng_Tab$cor=as.numeric(yifeng_Tab$cor)
pdf(file="15_cor.pdf", width=10, height=90)   #ä¿®æ¹æ°å­ï¼è°æ´å®½åé«

ggplot(yifeng_Tab, aes(lncrna, oxidative_stress)) + 
  geom_tile(aes(fill = cor), colour = "grey", size = 1)+
  scale_fill_gradient2(low = "#2E8B57", mid = "white", high = "#A52A2A") + 
  geom_text(aes(label=text),col ="black",size = 3) +
  theme_minimal() +    #å»æèæ¯
  theme(axis.title.x=element_blank(), axis.ticks.x=element_blank(), axis.title.y=element_blank(),
        axis.text.x = element_text(angle = 45, hjust = 1, size =12, face = "bold"),   #xè½´å­ä½?
        axis.text.y = element_text(size = 8, face = "bold")) +       #yè½´å­ä½?
  labs(fill =paste0("***  p<0.001","\n", "**  p<0.01","\n", " *  p<0.05","\n", "\n","Correlation")) +   #è®¾ç½®å¾ä¾
  scale_x_discrete(position = "bottom")      #Xè½´åç§°æ¾ç¤ºä½ç½?
dev.off()
