# Supplementary material for: Characterization of fatty acid metabolism-related lncRNAs in lung adenocarcinoma identifying potential novel prognostic targets
Source: Front Genet. 2022 Sep 27;13:990153. doi: 10.3389/fgene.2022.990153 (PMC9589892; doi:10.3389/fgene.2022.990153)
Supplement: Supplementary file 2 [file DataSheet1.ZIP › Raw data/R programming code/16.survial.R]

setwd("F:\\27.7·ÖÑõ»¯Ó¦¼¤ÉúÐÅÌ×Â·\\16.Éú´æÇúÏß")       #ÉèÖÃ¹¤×÷Ä¿Â¼

#install.packages("survival")
#install.packages("survminer")


#ÒýÓÃ°ü
library(survival)
library(survminer)


#¶¨ÒåÉú´æÇúÏßµÄº¯Êý
yifeng_Survival_function=function(my_input_File=null,my_out_File=null){
	#¶ÁÈ¡ÊäÈëÎÄ¼þ
yifeng=read.table(my_input_File, header=T, sep="\t")
	#±È½Ï¸ßµÍ·çÏÕ×éÉú´æ²îÒì£¬µÃµ½ÏÔÖøÐÔpÖµ
diff=survdiff(Surv(futime, fustat) ~risk,data = yifeng)
pValue=1-pchisq(diff$chisq,df=1)
if(pValue<0.001){
		pValue="p<0.001"
	}else{
		pValue=paste0("p=",sprintf("%.03f",pValue))
	}
	yifeng_fit <- survfit(Surv(futime, fustat) ~ risk, data = yifeng)
		
	#»æÖÆÉú´æÇúÏß
	yifeng_survival_plot=ggsurvplot(yifeng_fit, 
		           data=yifeng,
				       surv.median.line = "hv",#¼ÓÖÐÎ»Öµ
		           conf.int=T,
		           pval=pValue,
		           pval.size=6,
		           legend.title="Risk",
		           legend.labs=c("High risk", "Low risk"),
		           xlab="Time(years)",
		           break.time.by = 1,  
		           palette="hue", #¶¨ÒåÑÕÉ«
		           risk.table=TRUE,  #·çÏÕ±í¸ñ
		       	   risk.table.title="",
		           risk.table.col = "strata",
		           risk.table.height=.25,
				   ncensor.plot = TRUE, #×îÏÂÃæ²¿·Ö£¬¼ÆÊýÖù×´Í¼
				   pval.method.size = 4)


	pdf(file=my_out_File,onefile = FALSE,width = 8,height =6)
	print(yifeng_survival_plot)
	dev.off()
}

#µ÷ÓÃº¯Êý£¬»æÖÆÉú´æÇúÏß
yifeng_Survival_function(my_input_File="13_risk.train.txt", my_out_File="13_surv.train.pdf")
yifeng_Survival_function(my_input_File="13_risk.test.txt", my_out_File="13_surv.test.pdf")
yifeng_Survival_function(my_input_File="13_risk.all.txt", my_out_File="13_surv.all.pdf")
