# Supplementary material for: Characterization of fatty acid metabolism-related lncRNAs in lung adenocarcinoma identifying potential novel prognostic targets
Source: Front Genet. 2022 Sep 27;13:990153. doi: 10.3389/fgene.2022.990153 (PMC9589892; doi:10.3389/fgene.2022.990153)
Supplement: Supplementary file 2 [file DataSheet1.ZIP › Raw data/R programming code/17.riskPlot.R]

setwd("F:\\27.7·ÖÑõ»¯Ó¦¼¤ÉúÐÅÌ×Â·\\17.·çÏÕÇúÏß")      #ÉèÖÃ¹¤×÷Ä¿Â¼

#install.packages("pheatmap")
library(pheatmap)         #ÒýÓÃ°ü


#¶¨Òå·çÏÕÇúÏßµÄº¯Êý
Yifeng_Risk_Plot_Function=function(my_input_File=null, my_task=null){
	yifeng=read.table(my_input_File, header=T, sep="\t", check.names=F, row.names=1)    #¶ÁÈ¡ÊäÈëÎÄ¼þ
	yifeng=yifeng[order(yifeng$riskScore),]      #°´ÕÕ²¡ÈË·çÏÕ´ò·Ö¶ÔÑùÆ·ÅÅÐò
		
	#»æÖÆ·çÏÕÇúÏß
	risk_group=yifeng[,"risk"]
	lowLength=length(risk_group[risk_group=="low"])
	highLength=length(risk_group[risk_group=="high"])
	lowMax=max(yifeng$riskScore[risk_group=="low"])
	line=yifeng[,"riskScore"]
	line[line>10]=10
	pdf(file=paste0(my_task, ".riskScore.pdf"), width=7, height=4)
	plot(line, type="p", pch=20,
		 xlab="Patients (increasing risk socre)",
		 ylab="Risk score",
		 col=c(rep("#007979",lowLength),rep("#FF2D2D",highLength)) )
	abline(h=lowMax,v=lowLength,lty=2)
	legend("topleft", c("High risk","Low Risk"),bty="n",pch=19,col=c("#FF2D2D","#007979"),cex=1.2)
	dev.off()
		
	#»æÖÆÉú´æ×´Ì¬Í¼
	color=as.vector(yifeng$fustat)
	color[color==1]="#FF2D2D"
	color[color==0]="#007979"
	pdf(file=paste0(my_task, ".survStat.pdf"), width=7, height=4)
	plot(yifeng$futime, pch=19,
		 xlab="Patients (increasing risk socre)",
		 ylab="Survival time (years)",
		 col=color)
	legend("topleft", c("Dead","Alive"),bty="n",pch=19,col=c("#FF2D2D","#007979"),cex=1.2)
	abline(v=lowLength,lty=2)
	dev.off()
	
	#¶¨ÒåÈÈÍ¼×¢ÊÍµÄÑÕÉ«
	ann_colors=list()
	my_colour=c("#007979", "#FF2D2D")
	names(my_colour)=c("low", "high")
	ann_colors[["Risk"]]=my_colour

	#»æÖÆ·çÏÕÈÈÍ¼
	yifeng1=yifeng[c(3:(ncol(yifeng)-2))]
	yifeng1=t(yifeng1)
	annotation=data.frame(Risk=yifeng[,ncol(yifeng)])
	rownames(annotation)=rownames(yifeng)
	pdf(file=paste0(my_task, ".heatmap.pdf"), width=7, height=4)
	pheatmap(yifeng1, 
		     annotation=annotation,
		     annotation_colors = ann_colors, 
		     cluster_cols = FALSE,
		     cluster_rows = FALSE,
		     show_colnames = F,
		     scale="row",
		     color = colorRampPalette(c(rep("#007979",3.5), "white", rep("#FF2D2D",3.5)))(50),
		     fontsize_col=3,
		     fontsize=7,
		     fontsize_row=8)
	dev.off()
}

#tarin×é·çÏÕÇúÏß
Yifeng_Risk_Plot_Function(my_input_File="13_risk.train.txt", my_task="17_train")
#test×é·çÏÕÇúÏß
Yifeng_Risk_Plot_Function(my_input_File="13_risk.test.txt", my_task="17_test")
#ËùÓÐÑùÆ··çÏÕÇúÏß
Yifeng_Risk_Plot_Function(my_input_File="13_risk.all.txt", my_task="17_all")
