# Supplementary material for: Characterization of fatty acid metabolism-related lncRNAs in lung adenocarcinoma identifying potential novel prognostic targets
Source: Front Genet. 2022 Sep 27;13:990153. doi: 10.3389/fgene.2022.990153 (PMC9589892; doi:10.3389/fgene.2022.990153)
Supplement: Supplementary file 2 [file DataSheet1.ZIP › Raw data/R programming code/18.Independent prognostic analysis.R]

#setwd("/Users/fengyi/Desktop/27.immu/18.¶ÀÁ¢Ô¤ºó·ÖÎö")      #ÉèÖÃ¹¤×÷Ä¿Â¼
setwd("F:\\27.7·ÖÑõ»¯Ó¦¼¤ÉúÐÅÌ×Â·\\18.¶ÀÁ¢Ô¤ºó·ÖÎö")  


#install.packages('survival')
library(survival)      #ÒýÓÃ°ü


#1.»æÖÆÉ­ÁÖÍ¼º¯Êý############
  yifeng_Forest_function=function(coxFile=null, forestFile=null, forestCol=null){
	#¶ÁÈ¡ÊäÈëÎÄ¼þ
	yifeng <- read.table(coxFile, header=T, sep="\t", check.names=F, row.names=1)
	gene <- rownames(yifeng)
	hr <- sprintf("%.3f",yifeng$"HR")
	hrLow  <- sprintf("%.3f",yifeng$"HR.95L")
	hrHigh <- sprintf("%.3f",yifeng$"HR.95H")
	Hazard.ratio <- paste0(hr,"(",hrLow,"-",hrHigh,")")
	pVal <- ifelse(yifeng$pvalue<0.001, "<0.001", sprintf("%.3f", yifeng$pvalue))
		
	#Êä³öÍ¼ÐÎ
	pdf(file=forestFile, width=6.6, height=4.5)  #¿íºÍ³¤¿ÉÒÔµ÷Õû
	n <- nrow(yifeng)
	nRow <- n+1
	ylim <- c(1,nRow)
	layout(matrix(c(1,2),nc=2),width=c(3,2.5))
		
	#»æÖÆÉ­ÁÖÍ¼×ó±ßµÄÁÙ´²ÐÅÏ¢
	xlim = c(0,3)
	par(mar=c(4,2.5,2,1))
	plot(1,xlim=xlim,ylim=ylim,type="n",axes=F,xlab="",ylab="")
	text.cex=0.8
	text(0,n:1,gene,adj=0,cex=text.cex)
	text(1.5-0.5*0.2,n:1,pVal,adj=1,cex=text.cex);text(1.5-0.5*0.2,n+1,'pvalue',cex=text.cex,font=2,adj=1)
	text(3.1,n:1,Hazard.ratio,adj=1,cex=text.cex);text(3.1,n+1,'Hazard ratio',cex=text.cex,font=2,adj=1)
		
	#»æÖÆÓÒ±ßµÄÉ­ÁÖÍ¼
	par(mar=c(4,1,2,1),mgp=c(2,0.5,0))
	xlim = c(0,max(as.numeric(hrLow),as.numeric(hrHigh)))
	plot(1,xlim=xlim,ylim=ylim,type="n",axes=F,ylab="",xaxs="i",xlab="Hazard ratio")
	arrows(as.numeric(hrLow),n:1,as.numeric(hrHigh),n:1,angle=90,code=3,length=0.05,col="darkblue",lwd=2.5)
	abline(v=1,col="black",lty=2,lwd=2)
	boxcolor = ifelse(as.numeric(hr) > 1, forestCol, forestCol)
	points(as.numeric(hr), n:1, pch = 15, col = boxcolor, cex=1.5)
	axis(1)
	dev.off()
}


#2.¶ÀÁ¢Ô¤ºó·ÖÎöº¯Êý#############
  yifeng_indep_function=function(riskFile=null, cliFile=null, yifeng_task=null){
	risk=read.table(riskFile, header=T, sep="\t", check.names=F, row.names=1)    #¶ÁÈ¡·çÏÕÎÄ¼þ
	cli=read.table(cliFile, header=T, sep="\t", check.names=F, row.names=1)      #¶ÁÈ¡ÁÙ´²ÎÄ¼þ
	
	#Êý¾ÝºÏ²¢
	same_sample=intersect(row.names(cli),row.names(risk))
	risk=risk[same_sample,]
	cli=cli[same_sample,]
	yifeng=cbind(futime=risk[,1], fustat=risk[,2], cli, riskScore=risk[,(ncol(risk)-1)])
	
	#µ¥ÒòËØ¶ÀÁ¢Ô¤ºó·ÖÎö
	my_uniCox_File=paste0(yifeng_task,".uniCox.txt")
	my_uniCox_Pdf=paste0(yifeng_task,".uniCox.pdf")
	my_uniTab=data.frame()
	for(i in colnames(yifeng[,3:ncol(yifeng)])){
		 cox <- coxph(Surv(futime, fustat) ~ yifeng[,i], data = yifeng)
		 coxSummary = summary(cox)
		 my_uniTab=rbind(my_uniTab,
		              cbind(id=i,
		              HR=coxSummary$conf.int[,"exp(coef)"],
		              HR.95L=coxSummary$conf.int[,"lower .95"],
		              HR.95H=coxSummary$conf.int[,"upper .95"],
		              pvalue=coxSummary$coefficients[,"Pr(>|z|)"])
		              )
	}
	write.table(my_uniTab,file=my_uniCox_File,sep="\t",row.names=F,quote=F)

	yifeng_Forest_function(coxFile=my_uniCox_File, forestFile=my_uniCox_Pdf, forestCol="#01814A")
	
	
	#¶àÒòËØ¶ÀÁ¢Ô¤ºó·ÖÎö
	yifeng_multiCox_File=paste0(yifeng_task,".multiCox.txt")
	yifeng_multiCox_Pdf=paste0(yifeng_task,".multiCox.pdf")
	my_uniTab=my_uniTab[as.numeric(my_uniTab[,"pvalue"])<1,]
	yifeng1=yifeng[,c("futime","fustat",as.vector(my_uniTab[,"id"]))]
	multiCox=coxph(Surv(futime, fustat) ~ ., data = yifeng1)
	multiCoxSum=summary(multiCox)
	yifeng_multi_Tab=data.frame()
	yifeng_multi_Tab=cbind(
	             HR=multiCoxSum$conf.int[,"exp(coef)"],
	             HR.95L=multiCoxSum$conf.int[,"lower .95"],
	             HR.95H=multiCoxSum$conf.int[,"upper .95"],
	             pvalue=multiCoxSum$coefficients[,"Pr(>|z|)"])
	yifeng_multi_Tab=cbind(id=row.names(yifeng_multi_Tab),yifeng_multi_Tab)
	write.table(yifeng_multi_Tab, file=yifeng_multiCox_File, sep="\t", row.names=F, quote=F)
	yifeng_Forest_function(coxFile=yifeng_multiCox_File, forestFile=yifeng_multiCox_Pdf, forestCol="#FF2D2D")
}

#3.¶ÀÁ¢Ô¤ºó·ÖÎö####
 yifeng_indep_function(riskFile="13_risk.all.txt", cliFile="18_clinical.txt", yifeng_task="18_all")
