# Supplementary material for: Characterization of fatty acid metabolism-related lncRNAs in lung adenocarcinoma identifying potential novel prognostic targets
Source: Front Genet. 2022 Sep 27;13:990153. doi: 10.3389/fgene.2022.990153 (PMC9589892; doi:10.3389/fgene.2022.990153)
Supplement: Supplementary file 2 [file DataSheet1.ZIP › Raw data/R programming code/19.ROC curve.R]

#setwd("/Users/fengyi/Desktop/27.immu/19.ROCÇúÏß")      #ÉèÖÃ¹¤×÷Ä¿Â¼
setwd("F:\\27.7·ÖÑõ»¯Ó¦¼¤ÉúÐÅÌ×Â·\\19.ROCÇúÏß")     #ÐÞ¸Ä¹¤×÷Ä¿Â¼


#install.packages("survival")
#install.packages("survminer")
#install.packages("timeROC")


#ÒýÓÃ°ü
library(survival)
library(survminer)
library(timeROC)


input_risk_File="13_risk.all.txt"     #·çÏÕÎÄ¼þ
input_cli_File="18_clinical.txt"      #ÁÙ´²Êý¾ÝÎÄ¼þ

#1.Êý¾Ý´¦Àí######
#¶ÁÈ¡·çÏÕÊäÈëÎÄ¼þ
risk=read.table(input_risk_File, header=T, sep="\t", check.names=F, row.names=1)
risk=risk[,c("futime", "fustat", "riskScore")]

#¶ÁÈ¡ÁÙ´²Êý¾ÝÎÄ¼þ
cli=read.table(input_cli_File, header=T, sep="\t", check.names=F, row.names=1)

#ºÏ²¢Êý¾Ý
same_Sample=intersect(row.names(risk), row.names(cli))
risk1=risk[same_Sample,,drop=F]
cli=cli[same_Sample,,drop=F]
rt=cbind(risk1, cli)

#¶¨ÒåÑÕÉ«
my_Colour=rainbow(ncol(rt)-1, s=0.9, v=0.9)


#2.»æÖÆ1 3 5ÄêµÄROCÇúÏß######
yifeng_ROC=timeROC(T=risk$futime,delta=risk$fustat,
	           marker=risk$riskScore,cause=1,
	           weighting='aalen',
	           times=c(1,3,5),ROC=TRUE)

pdf(file="19_ROC.pdf", width=5, height=5)

plot(yifeng_ROC,time=1,col=my_Colour[1],title=FALSE,lwd=2)
plot(yifeng_ROC,time=3,col=my_Colour[2],add=TRUE,title=FALSE,lwd=2)
plot(yifeng_ROC,time=5,col=my_Colour[3],add=TRUE,title=FALSE,lwd=2)
legend('bottomright',
	   c(paste0('AUC(1 years): ',sprintf("%.03f",yifeng_ROC$AUC[1])),
	     paste0('AUC(3 years): ',sprintf("%.03f",yifeng_ROC$AUC[2])),
	     paste0('AUC(5 years): ',sprintf("%.03f",yifeng_ROC$AUC[3]))),
	   col=my_Colour[1:3], lwd=2, bty = 'n')
dev.off()

#3.»æÖÆÁÙ´²µÄROCÇúÏß######
predictTime=1     #¶¨ÒåÔ¤²âÄêÏÞ
my_auc_Text=c()
pdf(file="19_cliROC.pdf", width=6, height=6)
#»æÖÆ·çÏÕµÃ·ÖµÄROCÇúÏß
i=3
yifeng_ROC=timeROC(T=risk$futime,
               delta=risk$fustat,
               marker=risk$riskScore, cause=1,
               weighting='aalen',
               times=c(predictTime),ROC=TRUE)
plot(yifeng_ROC, time=predictTime, col=my_Colour[i-2], title=FALSE, lwd=2)
my_auc_Text=c(paste0("Risk", ", AUC=", sprintf("%.3f",yifeng_ROC$AUC[2])))
abline(0,1)
#¶ÔÁÙ´²Êý¾Ý½øÐÐÑ­»·£¬»æÖÆÁÙ´²Êý¾ÝµÄROCÇúÏß
for(i in 4:ncol(rt)){
	yifeng_ROC=timeROC(T=rt$futime,
				   delta=rt$fustat,
				   marker=rt[,i], cause=1,
				   weighting='aalen',
				   times=c(predictTime),ROC=TRUE)
	plot(yifeng_ROC, time=predictTime, col=my_Colour[i-2], title=FALSE, lwd=2, add=TRUE)
	my_auc_Text=c(my_auc_Text, paste0(colnames(rt)[i],", AUC=",sprintf("%.3f",yifeng_ROC$AUC[2])))
}
#»æÖÆÍ¼Àý£¬µÃµ½ROCÇúÏßÏÂµÄÃæ»ý
legend("bottomright", my_auc_Text,lwd=2,bty="n",col=my_Colour[1:(ncol(rt)-1)])
dev.off()
