# Supplementary material for: Characterization of fatty acid metabolism-related lncRNAs in lung adenocarcinoma identifying potential novel prognostic targets
Source: Front Genet. 2022 Sep 27;13:990153. doi: 10.3389/fgene.2022.990153 (PMC9589892; doi:10.3389/fgene.2022.990153)
Supplement: Supplementary file 2 [file DataSheet1.ZIP › Raw data/R programming code/20.C-index.R]

#setwd("/Users/fengyi/Desktop/27.immu/20.C-indexÇúÏß")     #ÐÞ¸Ä¹¤×÷Ä¿Â¼

setwd("F:\\27.7·ÖÑõ»¯Ó¦¼¤ÉúÐÅÌ×Â·\\20.C-indexÇúÏß")  
#install.packages("survival")
#install.packages("rms")
#install.packages("pec")


#ÒýÓÃ°ü
library(dplyr)
library(survival)
library(rms)
library(pec)

my_risk_File="13_risk.all.txt"     #·çÏÕÎÄ¼þ
my_cli_File="18_clinical.txt"      #ÁÙ´²Êý¾ÝÎÄ¼þ


#¶ÁÈ¡·çÏÕÊäÈëÎÄ¼þ
risk=read.table(my_risk_File, header=T, sep="\t", check.names=F, row.names=1)
risk=risk[,c("futime", "fustat", "riskScore")]

#¶ÁÈ¡ÁÙ´²Êý¾ÝÎÄ¼þ
cli=read.table(my_cli_File, header=T, sep="\t", check.names=F, row.names=1)

#ºÏ²¢Êý¾Ý
samSample=intersect(row.names(risk), row.names(cli))
risk1=risk[samSample,,drop=F]
cli=cli[samSample,,drop=F]
yifeng=cbind(risk1, cli)

#¶¨ÒåÑÕÉ«
bioCol=rainbow(ncol(yifeng)-1, s=0.9, v=0.9)

#C-indexÖµ¼ÆËã
riskScore=cph(Surv(futime,fustat)~riskScore, data=yifeng, surv=TRUE)
Age=cph(Surv(futime,fustat)~Age, data=yifeng, surv=TRUE)
Gender=cph(Surv(futime,fustat)~Gender, data=yifeng, surv=TRUE)
Grade=cph(Surv(futime,fustat)~Grade, data=yifeng, surv=TRUE)
Stage=cph(Surv(futime,fustat)~Stage, data=yifeng, surv=TRUE)
yifeng_c_index  <- cindex(list("Risk score"=riskScore, 
                        "Age"=Age,
                        "Gender"=Gender,
                        "Grade"=Grade,
                        "Stage"=Stage), 
                    formula=Surv(futime,fustat)~ .,
                    data=yifeng,
                    eval.times=seq(0,10,1),
                    splitMethod="bootcv",
                    B=1000
                    )
#Êä³öÍ¼ÐÎ
pdf(file="20_C-index.pdf", width=5.5, height=5)
plot(yifeng_c_index, xlim=c(0,10), ylim=c(0.4,0.8), col=bioCol, legend.x=6, legend.y=0.82, legend.cex=1)
dev.off()
