# Supplementary material for: Characterization of fatty acid metabolism-related lncRNAs in lung adenocarcinoma identifying potential novel prognostic targets
Source: Front Genet. 2022 Sep 27;13:990153. doi: 10.3389/fgene.2022.990153 (PMC9589892; doi:10.3389/fgene.2022.990153)
Supplement: Supplementary file 2 [file DataSheet1.ZIP › Raw data/R programming code/21.Nomo.R]

setwd("F:\\27.7分氧化应激生信套路\\21.Nomo列线图")     #修改工作目录


#install.packages("survival")
#install.packages("regplot")
#install.packages("rms")


#引用包
library(survival)
library(regplot)
library(rms)

input_risk_File="13_risk.all.txt"     #风险文件
input_cli_File="18_clinical.txt"      #临床数据文件


#读取风险输入文件
risk=read.table(input_risk_File, header=T, sep="\t", check.names=F, row.names=1)

#读取临床数据文件
cli=read.table(input_cli_File, header=T, sep="\t", check.names=F, row.names=1)
cli=cli[apply(cli,1,function(x)any(is.na(match('unknow',x)))),,drop=F]
cli$Age=as.numeric(cli$Age)

#合并数据
samSample=intersect(row.names(risk), row.names(cli))
risk1=risk[samSample,,drop=F]
cli=cli[samSample,,drop=F]
yifeng=cbind(risk1[,c("futime", "fustat", "risk")], cli)

#绘制列线图
res.cox=coxph(Surv(futime, fustat) ~ . , data = yifeng)
nom1=regplot(res.cox,
              plots = c("density", "boxes"),
              clickable=F,
              title="",
              points=TRUE,
              droplines=TRUE,
              observation=yifeng[15,],
              rank="sd",
              failtime = c(1,3,5),
              prfail = F)

#列线图风险打分
my_nomoRisk=predict(res.cox, data=yifeng, type="risk")
yifeng=cbind(risk1, Nomogram=my_nomoRisk)
bio_Tab=rbind(ID=colnames(yifeng), yifeng)
write.table(bio_Tab, file="21_nomoRisk.txt", sep="\t", col.names=F, quote=F)

#校准曲线
pdf(file="21_calibration.pdf", width=5, height=5)


#1年校准曲线
f <- cph(Surv(futime, fustat) ~ Nomogram, x=T, y=T, surv=T, data=yifeng, time.inc=1)
cal <- calibrate(f, cmethod="KM", method="boot", u=1, m=(nrow(yifeng)/3), B=1000)
plot(cal, xlim=c(0,1), ylim=c(0,1),
	 xlab="Nomogram-predicted OS (%)", ylab="Observed OS (%)", lwd=1.5, col="#01814A", sub=F)
#3年校准曲线
f <- cph(Surv(futime, fustat) ~ Nomogram, x=T, y=T, surv=T, data=yifeng, time.inc=3)
cal <- calibrate(f, cmethod="KM", method="boot", u=3, m=(nrow(yifeng)/3), B=1000)
plot(cal, xlim=c(0,1), ylim=c(0,1), xlab="", ylab="", lwd=1.5, col="#000093", sub=F, add=T)
#5年校准曲线
f <- cph(Surv(futime, fustat) ~ Nomogram, x=T, y=T, surv=T, data=yifeng, time.inc=5)
cal <- calibrate(f, cmethod="KM", method="boot", u=5, m=(nrow(yifeng)/3), B=1000)
plot(cal, xlim=c(0,1), ylim=c(0,1), xlab="", ylab="",  lwd=1.5, col="#FF2D2D", sub=F, add=T)
legend('bottomright', c('1-year', '3-year', '5-year'),
	   col=c("#01814A","#000093","#FF2D2D"), lwd=1.5, bty = 'n')
dev.off()
