# Supplementary material for: Characterization of fatty acid metabolism-related lncRNAs in lung adenocarcinoma identifying potential novel prognostic targets
Source: Front Genet. 2022 Sep 27;13:990153. doi: 10.3389/fgene.2022.990153 (PMC9589892; doi:10.3389/fgene.2022.990153)
Supplement: Supplementary file 2 [file DataSheet1.ZIP › Raw data/R programming code/23.1PCA║═t-SNE.R]

setwd("F:\\27.7·ÖÑõ»¯Ó¦¼¤ÉúÐÅÌ×Â·\\23.Ö÷³É·Ö·ÖÎö\\2.1PCAºÍt-SNE")    #ÉèÖÃ¹¤×÷Ä¿Â¼

#install.packages("Rtsne")
#install.packages("ggplot2")

#ÒýÓÃ°ü
library(Rtsne)
library(ggplot2)


#¶¨ÒåPCA·ÖÎöµÄº¯Êý
yifeng_PCA_function=function(my_input_File=null, my_pca_File=null, tsneFile=null){
	#¶ÁÈ¡ÊäÈëÎÄ¼þ,ÌáÈ¡Êý¾Ý
	yifeng=read.table(my_input_File, 
	                  header=T, 
	                  sep="\t", 
	                  check.names=F, 
	                  row.names=1)
	biodate=yifeng[c(3:(ncol(yifeng)-2))]
	risk=yifeng[,"risk"]

  #PCA·ÖÎö
	biodate.pca=prcomp(biodate, scale. = TRUE)
	pcaPredict=predict(biodate.pca)
	PCA = data.frame(PC1=pcaPredict[,1], PC2=pcaPredict[,2], risk=risk)
	#»æÖÆPCAÍ¼
	pdf(file=my_pca_File, height=4.5, width=5.5)       #±£´æÊäÈë³öÎÄ¼þ
	yifeng_pca_pot=ggplot(data = PCA, aes(PC1, PC2)) + geom_point(aes(color = risk)) +
		scale_colour_manual(name="Risk",  values =c("#DC143C", "#0000CD"))+
	    theme_bw()+
	    theme(plot.margin=unit(rep(1.5,4),'lines'))+
	    theme(panel.grid.major = element_blank(), panel.grid.minor = element_blank())
	print(yifeng_pca_pot)
	dev.off()
	

	#t-SNE·ÖÎö
	bio_tsne_Out=Rtsne(biodate, dims=2, perplexity=10, verbose=F, max_iter=500,check_duplicates=F)
	tsne=data.frame(tSNE1=bio_tsne_Out$Y[,1], tSNE2=bio_tsne_Out$Y[,2], risk=risk)	
	#»æÖÆtSNEÍ¼
	pdf(file=tsneFile, height=4.5, width=5.5)       #±£´æÊäÈë³öÎÄ¼þ
	yifeng_tSNE_plot = ggplot(data = tsne, 
	                          aes(tSNE1, tSNE2)) + 
	  geom_point(aes(color = risk)) +
		scale_colour_manual(name="Risk",  values =c("#DC143C", "#0000CD"))+
	    theme_bw()+
	    theme(plot.margin=unit(rep(1.5,4),'lines'))+
	    theme(panel.grid.major = element_blank(), 
	          panel.grid.minor = element_blank())
	print(yifeng_tSNE_plot)
	dev.off()
}

#µ÷ÓÃº¯Êý£¬½øÐÐPCAºÍt-SNE·ÖÎö
yifeng_PCA_function(my_input_File="13_risk.train.txt", my_pca_File="23_risk.train.PCA.pdf", tsneFile="23_train.t-SNE.pdf")
yifeng_PCA_function(my_input_File="13_risk.test.txt", my_pca_File="23_risk.test.PCA.pdf", tsneFile="23_test.t-SNE.pdf")
