# Supplementary material for: Characterization of fatty acid metabolism-related lncRNAs in lung adenocarcinoma identifying potential novel prognostic targets
Source: Front Genet. 2022 Sep 27;13:990153. doi: 10.3389/fgene.2022.990153 (PMC9589892; doi:10.3389/fgene.2022.990153)
Supplement: Supplementary file 2 [file DataSheet1.ZIP › Raw data/R programming code/23.2PCA_3D.R]

setwd("F:\\27.7·ÖÑõ»¯Ó¦¼¤ÉúÐÅÌ×Â·\\23.Ö÷³É·Ö·ÖÎö\\2.2PCA_3D")        #ÉèÖÃ¹¤×÷Ä¿Â¼

#if (!requireNamespace("BiocManager", quietly = TRUE))
#    install.packages("BiocManager")
#BiocManager::install("limma")

#install.packages("scatterplot3d")


#ÒýÓÃ°ü
library(limma)
library(scatterplot3d)


#¶¨ÒåPCA·ÖÎöº¯Êý
yifeng_PCA_function=function(my_input_file=null,my_output_file=null){
	#¶ÁÈ¡±í´ïÊý¾ÝÎÄ¼þ
	yifeng=read.table(my_input_file, header=T, sep="\t", check.names=F)
	yifeng=as.matrix(yifeng)
	rownames(yifeng)=yifeng[,1]
	exp=yifeng[,2:ncol(yifeng)]
	dimnames=list(rownames(exp),colnames(exp))
	biodate=matrix(as.numeric(as.matrix(exp)),nrow=nrow(exp),dimnames=dimnames)
	biodate=avereps(biodate)
	biodate=biodate[rowMeans(biodate)>0.5,]
	
	#É¾³ýÕý³£ÑùÆ·
	type=sapply(strsplit(colnames(biodate),"\\-"),"[",4)
	type=sapply(strsplit(type,""),"[",1)
	type=gsub("2","1",type)
	biodate=t(biodate[,type==0])
	rownames(biodate)=gsub("(.*?)\\-(.*?)\\-(.*?)\\-(.*?)\\-.*","\\1\\-\\2\\-\\3",rownames(biodate))
		
	#¶ÁÈ¡risk·çÏÕÎÄ¼þ
	risk=read.table("13_risk.all.txt", header=T, sep="\t", row.names=1, check.names=F)
	sameSample=intersect(rownames(biodate),rownames(risk))
	biodate=biodate[sameSample,]
	risk=risk[sameSample,]
	group=as.vector(risk[,"risk"])
		
	#PCA·ÖÎö
	data_group <- rownames(biodate)
	data_pca <- prcomp(biodate, scale. = TRUE)

	#»æÖÆPCAÍ¼ÐÎ
	color=ifelse(group=="low",4,2)
	pcaPredict=predict(data_pca)
	pdf(file=my_output_file, width=7, height=7)
	par(oma=c(1,1,2.5,1))
	s3d=scatterplot3d(pcaPredict[,1:3], pch = 16, color=color, angle=30)
	legend("top", legend = c("Low risk","High risk"),pch = 16, inset = -0.2, box.col="white", xpd = TRUE, horiz = TRUE,col=c(4,2))
	dev.off()
}

######Ê¹ÓÃËùÓÐ»ùÒò±í´ïÁ¿»æÖÆPCAÍ¼
yifeng_PCA_function(my_input_file="4_symbol.txt",my_output_file="23_allGene.PCA.pdf")
######Ê¹ÓÃosÏà¹Ø»ùÒò±í´ïÁ¿»æÖÆPCAÍ¼
yifeng_PCA_function(my_input_file="7_OS.geneExp.txt",my_output_file="23_OS.Gene.PCA.pdf")
######Ê¹ÓÃosÏà¹ØlncRNA±í´ïÁ¿»æÖÆPCAÍ¼
yifeng_PCA_function(my_input_file="8_osLncExp.txt",my_my_output_file_file="23_OS.LncRNA.PCA.pdf")


######Ê¹ÓÃÄ£ÐÍÏà¹ØlncRNA±í´ïÁ¿»æÖÆPCAÍ¼
risk=read.table("13_risk.all.txt", header=T, sep="\t", row.names=1, check.names=F)
biodate=risk[,3:(ncol(risk)-2)]
group=as.vector(risk[,"risk"])
		
#PCA·ÖÎö
data_group <- rownames(biodate)
data_pca <- prcomp(biodate, scale. = TRUE)
		
#¿ÉÊÓ»¯
color=ifelse(group=="low",4,2)
pcaPredict=predict(data_pca)
pdf(file="23_riskLnc.PCA.pdf", width=6.5, height=6)
par(oma=c(1,1,2.5,1))
s3d=scatterplot3d(pcaPredict[,1:3], pch = 16, color=color, angle=30)
legend("top", legend = c("Low risk","High risk"),pch = 16, inset = -0.2, box.col="white", xpd = TRUE, horiz = TRUE,col=c(4,2))
dev.off()
