# Supplementary material for: Characterization of fatty acid metabolism-related lncRNAs in lung adenocarcinoma identifying potential novel prognostic targets
Source: Front Genet. 2022 Sep 27;13:990153. doi: 10.3389/fgene.2022.990153 (PMC9589892; doi:10.3389/fgene.2022.990153)
Supplement: Supplementary file 2 [file DataSheet1.ZIP › Raw data/R programming code/24.riskDiff.R]

setwd("F:\\27.7分氧化应激生信套路\\24.风险差异分析")    #设置工作目录


#if (!requireNamespace("BiocManager", quietly = TRUE))
#    install.packages("BiocManager")
#BiocManager::install("limma")

#引用包
library(limma)

expFile="4_symbol.txt"          #表达数据文件
riskFile="13_risk.all.txt"       #风险文件
logFCfilter=1                 #logFC过滤条件
fdrFilter=0.05                #fdr过滤条件


#读取表达数据文件,并对输入文件整理
yifeng=read.table(expFile, header=T, sep="\t", check.names=F)
yifeng=as.matrix(yifeng)
rownames(yifeng)=yifeng[,1]
exp=yifeng[,2:ncol(yifeng)]
dimnames=list(rownames(exp), colnames(exp))
biodate=matrix(as.numeric(as.matrix(exp)), nrow=nrow(exp), dimnames=dimnames)
biodate=avereps(biodate)

##去除正常样品
group=sapply(strsplit(colnames(biodate),"\\-"), "[", 4)
group=sapply(strsplit(group,""), "[", 1)
group=gsub("2", "1", group)
biodate=biodate[,group==0]
biodate=t(biodate)
rownames(biodate)=gsub("(.*?)\\-(.*?)\\-(.*?)\\-(.*?)\\-.*", "\\1\\-\\2\\-\\3", rownames(biodate))
biodate=avereps(biodate)
biodate=t(biodate)

#读取risk文件
risk=read.table(riskFile, header=T, sep="\t", check.names=F, row.names=1)
sameSample=intersect(colnames(biodate), row.names(risk))
biodate=biodate[,sameSample]
risk=risk[sameSample,]

#提取low risk和high risk样品
Low_Risk=risk[risk$risk=="low",]
High_Risk=risk[risk$risk=="high",]
biodateLow=biodate[,row.names(Low_Risk)]
biodateHigh=biodate[,row.names(High_Risk)]
biodate=cbind(biodateLow,biodateHigh)
biodate=biodate[rowMeans(biodate)>1,]
conNum=ncol(biodateLow)
treatNum=ncol(biodateHigh)
Type=c(rep(1,conNum), rep(2,treatNum))

#差异分析
my_Tab=data.frame()
for(i in row.names(biodate)){
	yifeng=data.frame(expression=biodate[i,], Type=Type)
	wilcoxTest=wilcox.test(expression ~ Type, data=yifeng)
	pvalue=wilcoxTest$p.value
	conGeneMeans=mean(biodate[i,1:conNum])
	treatGeneMeans=mean(biodate[i,(conNum+1):ncol(biodate)])
	logFC=log2(treatGeneMeans)-log2(conGeneMeans)
	conMed=median(biodate[i,1:conNum])
	treatMed=median(biodate[i,(conNum+1):ncol(biodate)])
	diffMed=treatMed-conMed
	if( ((logFC>0) & (diffMed>0)) | ((logFC<0) & (diffMed<0)) ){  
		my_Tab=rbind(my_Tab,cbind(gene=i,lowMean=conGeneMeans,highMean=treatGeneMeans,logFC=logFC,pValue=pvalue))
	}
}
pValue=my_Tab[,"pValue"]
fdr=p.adjust(as.numeric(as.vector(pValue)), method="fdr")
my_Tab=cbind(my_Tab, fdr=fdr)

#输出差异表格
yifeng_Diff=my_Tab[( abs(as.numeric(as.vector(my_Tab$logFC)))>logFCfilter & as.numeric(as.vector(my_Tab$fdr))<fdrFilter),]
write.table(yifeng_Diff, file="24_riskDiff.txt", sep="\t", row.names=F, quote=F)
