# Supplementary material for: Characterization of fatty acid metabolism-related lncRNAs in lung adenocarcinoma identifying potential novel prognostic targets
Source: Front Genet. 2022 Sep 27;13:990153. doi: 10.3389/fgene.2022.990153 (PMC9589892; doi:10.3389/fgene.2022.990153)
Supplement: Supplementary file 2 [file DataSheet1.ZIP › Raw data/R programming code/25.GO enrichment analysis.R]

 ########ÉèÖÃ¹¤×÷Ä¿Â¼############################################################
 #ÕâÊÇwindowsµçÄÔµÄ¹¤×÷Â·¾¶
# setwd("C:\\Users\\Administrator\\Desktop\\12.Pan\\PM05.ÌáÈ¡»ùÒò±í´ï¾ØÕó")   
  #ÕâÊÇMAC Æ»¹ûÏµÍ³µÄµçÄÔµÄ¹¤×÷Â·¾¶ 
  setwd("F:\\27.7·ÖÑõ»¯Ó¦¼¤ÉúÐÅÌ×Â·\\25.GO¸»¼¯·ÖÎö")  

###########°²×°limma°ü############################################################
#È¥µôÏÂÃæ¡°#¡±ºó£¬¸´ÖÆÕ³Ìùµ½RÀï£¬¼´¿ÉÔËÐÐ£¬ÔËÐÐÍê³Éºó£¬¼ÇµÃ°Ñ#²¹ÉÏ¡£ËùÓÐ°üÖ»ÐèÒª°²×°Ò»±é¼´¿É¡£


#install.packages("colorspace")
#install.packages("stringi")
#install.packages("ggplot2")
#install.packages("digest")
#install.packages("GOplot")

#if (!requireNamespace("BiocManager", quietly = TRUE))
#    install.packages("BiocManager")
#BiocManager::install("org.Hs.eg.db")
#BiocManager::install("DOSE")
#BiocManager::install("clusterProfiler")
#BiocManager::install("enrichplot")


#ÒýÓÃ°ü
library("clusterProfiler")
library("org.Hs.eg.db")
library("enrichplot")
library("ggplot2")
library("GOplot")

pFilter=0.05       #pÖµ¹ýÂËÌõ¼þ
qFilter=0.05       #½ÃÕýºóµÄpÖµ¹ýÂËÌõ¼þ

#¶¨ÒåÑÕÉ«
colorSel="qvalue"

yifeng =read.table("24_riskDiff.txt", header=T, sep="\t", check.names=F)     #¶ÁÈ¡ÊäÈëÎÄ¼þ

#»ùÒòÃû×Ö×ª»»Îª»ùÒòid
colnames(yifeng)[1]="Gene"
genes=as.vector(yifeng[,1])
entrezIDs=mget(genes, org.Hs.egSYMBOL2EG, ifnotfound=NA)
entrezIDs=as.character(entrezIDs)
gene=entrezIDs[entrezIDs!="NA"]        #È¥³ý»ùÒòidÎªNAµÄ»ùÒò
#gene=gsub("c\\(\"(\\d+)\".*", "\\1", gene)

#GO¸»¼¯·ÖÎö
bd=enrichGO(gene=gene,OrgDb=org.Hs.eg.db, pvalueCutoff=1, qvalueCutoff=1, ont="all", readable =T)
GO=as.data.frame(bd)
GO=GO[(GO$pvalue<pFilter & GO$qvalue<qFilter),]
#±£´æÏÔÖø¸»¼¯µÄ½á¹û
write.table(GO,file="25_GO.txt",sep="\t",quote=F,row.names = F)

#¶¨ÒåÏÔÊ¾TermÊýÄ¿
showNum=10
if(nrow(GO)<30){
	showNum=nrow(GO)
}

#Öù×´Í¼
pdf(file="25_GOÖù×´Í¼.pdf", width=10, height=7)
mybar=barplot(bd, drop = TRUE,showCategory =showNum,split="ONTOLOGY",color = colorSel,label_format = 100) + facet_grid(ONTOLOGY~., scale='free')
print(mybar)
dev.off()
		
#ÆøÅÝÍ¼
pdf(file="25_GOÆøÅÝÍ¼.pdf", width=10, height=7)
mybub=dotplot(bd,showCategory = showNum,orderBy = "GeneRatio",split="ONTOLOGY", color = colorSel,label_format = 100) + facet_grid(ONTOLOGY~., scale='free')
print(mybub)
dev.off()

#»ñÈ¡GOÐÅÏ¢
go=data.frame(Category=GO$ONTOLOGY, ID=GO$ID, Term=GO$Description, Genes = gsub("/", ", ", GO$geneID), adj_pval = GO$p.adjust)
#¶ÁÈ¡»ùÒòµÄlogFC
genelist <- data.frame(ID=yifeng$Gene, logFC=yifeng$logFC)
row.names(genelist)=genelist[,1]
#ÉèÖÃÈ¦Í¼²ÎÊý
circ <- circle_dat(go, genelist)
termNum =8       #ÏÔÊ¾GOÊýÄ¿
termNum=ifelse(nrow(go)<termNum,nrow(go),termNum)
geneNum=200      #ÏÞ¶¨»ùÒòÊýÄ¿

geneNum=ifelse(nrow(genelist)<geneNum, nrow(genelist), geneNum)
#»æÖÆÈ¦Í¼
chord <- chord_dat(circ, genelist[1:geneNum,], go$Term[1:termNum])
pdf(file="25_GOÈ¦Í¼.pdf", width=15, height=15)

GOChord(chord, 
        space = 0.001,           #»ùÒòÖ®¼äµÄ¼ä¾à
        gene.order = 'logFC',    #°´ÕÕlogFCÖµ¶Ô»ùÒòÅÅÐò
        gene.space = 0.25,       #»ùÒòÃû¸úÔ²È¦µÄÏà¶Ô¾àÀë
        gene.size = 5,           #»ùÒòÃû×ÖÌå´óÐ¡ 
        border.size = 0.1,       #ÏßÌõ´ÖÏ¸
        process.label = 6)       #GO×ÖÌå´óÐ¡
dev.off()

#¾ÛÀàÍ¼
pdf(file="25_GO¾ÛÀàÍ¼.pdf",width=15, height=12)
GOCluster(circ, 
          go$Term[1:termNum], 
          lfc.space = 0.2,        #logFCÓëÊ÷Ö®¼äµÄ¿ÕÏ¶´óÐ¡
          lfc.width = 1,          #logFCµÄÔ²È¦¿í¶È
          term.space = 0.2,       #logFCÓëGOÖ®¼ä¿ÕÏ¶µÄ´óÐ¡
          term.width = 1)         #GOÔ²È¦µÄ¿í¶È
dev.off()          
