# Supplementary material for: Characterization of fatty acid metabolism-related lncRNAs in lung adenocarcinoma identifying potential novel prognostic targets
Source: Front Genet. 2022 Sep 27;13:990153. doi: 10.3389/fgene.2022.990153 (PMC9589892; doi:10.3389/fgene.2022.990153)
Supplement: Supplementary file 2 [file DataSheet1.ZIP › Raw data/R programming code/26.kegg enrichment analysis.R]

 #ÕâÊÇwindowsµçÄÔµÄ¹¤×÷Â·¾¶

setwd("F:\\27.7·ÖÑõ»¯Ó¦¼¤ÉúÐÅÌ×Â·\\26.KEGG¸»¼¯·ÖÎö")   
  
#ÕâÊÇMAC Æ»¹ûÏµÍ³µÄµçÄÔµÄ¹¤×÷Â·¾¶ 
 #setwd("/Users/fengyi/Desktop/21.ÈË¹¤Éñ¾­ÍøÂç/10.KEGG¸»¼¯·ÖÎö")  

#È¥µôÏÂÃæÈýÐÐ¡°#¡±ºó£¬¸´ÖÆÕ³Ìùµ½RÀï£¬¼´¿ÉÔËÐÐ£¬ÔËÐÐÍê³Éºó£¬¼ÇµÃ°Ñ#²¹ÉÏ¡£ËùÓÐ°üÖ»ÐèÒª°²×°Ò»±é¼´¿É¡£


#install.packages("colorspace")
#install.packages("stringi")
#install.packages("ggplot2")
#install.packages("digest")
#install.packages("GOplot")

#if (!requireNamespace("BiocManager", quietly = TRUE))
#    install.packages("BiocManager")
#BiocManager::install("org.Hs.eg.db")
#BiocManager::install("DOSE")
#BiocManager::install("clusterProfiler")
#BiocManager::install("enrichplot")


#ÒýÓÃ°ü
library("clusterProfiler")
library("org.Hs.eg.db")
library("enrichplot")
library("ggplot2")
library("GOplot")

pFilter<-0.05       #pÖµ¹ýÂËÌõ¼þ
qFilter<-0.05       #½ÃÕýºóµÄpÖµ¹ýÂËÌõ¼þ

#¶¨ÒåÑÕÉ«
colorSel<-"qvalue"

yifeng<-read.table("24_riskDiff.txt", header=T, sep="\t", check.names=F)      #¶ÁÈ¡ÊäÈëÎÄ¼þ

#»ùÒòÃû×Ö×ª»»Îª»ùÒòid
colnames(yifeng)[1]<-"Gene"
genes<-as.vector(yifeng[,1])
entrezIDs<-mget(genes, org.Hs.egSYMBOL2EG, ifnotfound=NA)
entrezIDs<-as.character(entrezIDs)
yifeng<-cbind(yifeng,entrezID=entrezIDs)
gene<-entrezIDs[entrezIDs!="NA"]        #È¥³ý»ùÒòidÎªNAµÄ»ùÒò
#gene=gsub("c\\(\"(\\d+)\".*", "\\1", gene)

#kegg¸»¼¯·ÖÎö
bd <- enrichKEGG(gene=gene, organism="hsa", pvalueCutoff=1, qvalueCutoff=1)
KEGG<-as.data.frame(bd)
KEGG$geneID<-as.character(sapply(KEGG$geneID,function(x)paste(yifeng$Gene[match(strsplit(x,"/")[[1]],as.character(yifeng$entrezID))],collapse="/")))
KEGG<-KEGG[(KEGG$pvalue<pFilter & KEGG$qvalue<qFilter),]
#±£´æÏÔÖø¸»¼¯µÄ½á¹û
write.table(KEGG, file="KEGG.txt", sep="\t", quote=F, row.names = F)

#¶¨ÒåÏÔÊ¾Í¨Â·µÄÊýÄ¿
showNum<-30

#Öù×´Í¼
pdf(file="26_keggÖù×´Í¼.pdf", width=10, height=7)
barplot(bd, drop = TRUE, showCategory = showNum, color = colorSel,label_format = 100)
dev.off()

#ÆøÅÝÍ¼
pdf(file="26_keggÆøÅÝÍ¼.pdf", width=10, height=7)
dotplot(bd, showCategory = showNum, orderBy = "GeneRatio",color = colorSel,label_format = 100)
dev.off()

#»ñÈ¡Í¨Â·ÐÅÏ¢
kegg<-data.frame(Category="ALL", ID = KEGG$ID, Term=KEGG$Description, Genes = gsub("/", ", ", KEGG$geneID), adj_pval = KEGG$p.adjust)
#¶ÁÈ¡»ùÒòµÄ²îÒìÐÅÏ¢
genelist <- data.frame(ID=yifeng$Gene, logFC=yifeng$logFC)
row.names(genelist)<-genelist[,1]
#ÉèÖÃÈ¦Í¼²ÎÊý
circ <- circle_dat(kegg, genelist)
termNum <-8       #ÏÔÊ¾Í¨Â·µÄÊýÄ¿
termNum<-ifelse(nrow(kegg)<termNum,nrow(kegg),termNum)
geneNum<-200      #ÏÔÊ¾»ùÒòµÄÊýÄ¿
geneNum<-ifelse(nrow(genelist)<geneNum, nrow(genelist), geneNum)
#»æÖÆÍ¨Â·µÄÈ¦Í¼
chord <- chord_dat(circ, genelist[1:geneNum,], kegg$Term[1:termNum])
pdf(file="26_KEGGÈ¦Í¼.pdf",width=15, height=15)
GOChord(chord, 
        space = 0.001,           #»ùÒòÖ®¼äµÄ¼ä¾à
        gene.order = 'logFC',    #°´ÕÕlogFCÖµ¶Ô»ùÒòÅÅÐò
        gene.space = 0.25,       #»ùÒòÃû¸úÔ²È¦µÄÏà¶Ô¾àÀë
        gene.size = 5,           #»ùÒòÃû×ÖÌå´óÐ¡ 
        border.size = 0.1,       #ÏßÌõ´ÖÏ¸
        process.label = 6)       #Í¨Â·×ÖÌå´óÐ¡
dev.off()

#Í¨Â·µÄ¾ÛÀàÍ¼
pdf(file="26_KEGG¾ÛÀàÍ¼.pdf",width=15, height=12)
GOCluster(circ, 
          kegg$Term[1:termNum], 
          lfc.space = 0.2,        #logFCÓëÊ÷Ö®¼äµÄ¿ÕÏ¶´óÐ¡
          lfc.width = 1,          #logFCµÄÔ²È¦¿í¶È
          term.space = 0.2,       #logFCÓëÍ¨Â·¼äµÄ¿ÕÏ¶´óÐ¡
          term.width = 1)         #Í¨Â·Ô²È¦µÄ¿í¶È
dev.off()          
