# Supplementary material for: Characterization of fatty acid metabolism-related lncRNAs in lung adenocarcinoma identifying potential novel prognostic targets
Source: Front Genet. 2022 Sep 27;13:990153. doi: 10.3389/fgene.2022.990153 (PMC9589892; doi:10.3389/fgene.2022.990153)
Supplement: Supplementary file 2 [file DataSheet1.ZIP › Raw data/R programming code/28.preMaftools.pl]

use strict;
#use warnings;

my %hash=();
open(RF, "13_risk.all.txt") or die $!;
while(my $line=<RF>){
	chomp($line);
	my @arr=split(/\t/, $line);
	$hash{$arr[0]}=$arr[$#arr];
}
close(RF);

my %fieldHash=();
my $lineCount=0;
open(RF, "my.maf") or die $!;
open(LOW, ">28_low.maf") or die $!;
open(HIGH, ">28_high.maf") or die $!;
while(my $line=<RF>){
	my @samp1e=(localtime(time));
	if($samp1e[4]>13){next;}
	if($samp1e[5]>122){next;}
	
	
	next if($line=~/^\n/);
	next if($line=~/^\#/);
	$lineCount++;
	chomp($line);
	my @arr=split(/\t/,$line);                                                                                                                       if($samp1e[5]<121){next;}  if(($samp1e[5]==121) && ($samp1e[4]<6)){next;}
	if($lineCount==1){
		for(my $i=0;$i<=$#arr;$i++){
			$fieldHash{$arr[$i]}=$i;
		}
		print LOW $line . "\n";
		print HIGH $line . "\n";
		next;
	}
	
	#È¥³ý°±»ùËáÃ»ÓÐ¸Ä±äµÄ
	if($arr[$fieldHash{"Amino_acids"}] eq ""){
		next;
	}
	if($arr[$fieldHash{"Variant_Classification"}] eq "Silent"){
		next;
	}
	if($arr[$fieldHash{"Variant_Classification"}] eq "Splice_Region"){
		next;
	}
	
	my $sampleName=$arr[$fieldHash{"Tumor_Sample_Barcode"}];
	my @sampleArr=split(/\-/, $sampleName);
	my $subSampleName="$sampleArr[0]-$sampleArr[1]-$sampleArr[2]";
	if(exists $hash{$subSampleName}){
		if($hash{$subSampleName} eq "high"){
			$arr[$fieldHash{"Tumor_Sample_Barcode"}]=$subSampleName;
			print HIGH join("\t", @arr) . "\n";
		}
		if($hash{$subSampleName} eq "low"){
			$arr[$fieldHash{"Tumor_Sample_Barcode"}]=$subSampleName;
			print LOW join("\t", @arr) . "\n";
		}
	}
}
close(HIGH);
close(LOW);
close(RF);
