# Supplementary material for: Characterization of fatty acid metabolism-related lncRNAs in lung adenocarcinoma identifying potential novel prognostic targets
Source: Front Genet. 2022 Sep 27;13:990153. doi: 10.3389/fgene.2022.990153 (PMC9589892; doi:10.3389/fgene.2022.990153)
Supplement: Supplementary file 2 [file DataSheet1.ZIP › Raw data/R programming code/29.riskMaftools Waterfall Chart.R]

setwd("F:\\27.7·ÖÑõ»¯Ó¦¼¤ÉúÐÅÌ×Â·\\29.ÆÙ²¼Í¼")      #ÉèÖÃ¹¤×÷Ä¿Â¼


#if (!require("BiocManager"))
#    install.packages("BiocManager")
#BiocManager::install("maftools")
# BiocManager::install("Rhtslib")

library(maftools)       #ÒýÓÃ°ü


#¶ÁÈ¡·çÏÕÎÄ¼þ
yifeng_risk=read.table("13_risk.all.txt", header=T, sep="\t", check.names=F)
my_Tab=yifeng_risk[,c(1, ncol(yifeng_risk))]
colnames(my_Tab)=c("Tumor_Sample_Barcode", "Risk")
write.table(my_Tab, file="29_biodate.txt", sep="\t", quote=F, row.names=F)

#¶ÁÈ¡Í»±ä»ùÒòÎÄ¼þ
gene_Num=20
gene_Mut=read.table("10_geneMut.txt", header=T, sep="\t", check.names=F, row.names=1)
gene=row.names(gene_Mut)[1:gene_Num]

#ÑÕÉ«
my_colors=list()
col=c("DarkBlue", "DeepPink")
names(col)=c("low", "high")
my_colors[["Risk"]]=col

#µÍ·çÏÕ×éÆÙ²¼Í¼
pdf(file="29_low.pdf", width=6, height=6)
maf=read.maf(maf="28_low.maf", clinicalData="29_biodate.txt")
oncoplot(maf=maf, clinicalFeatures="Risk", genes=gene, annotationColor=my_colors, keepGeneOrder=T)
dev.off()

#¸ß·çÏÕ×éÆÙ²¼Í¼
pdf(file="29_high.pdf", width=6, height=6)
maf=read.maf(maf="28_high.maf", clinicalData="29_biodate.txt")
oncoplot(maf=maf, clinicalFeatures="Risk", genes=gene, annotationColor=my_colors, keepGeneOrder=T)
dev.off()
