# Supplementary material for: Characterization of fatty acid metabolism-related lncRNAs in lung adenocarcinoma identifying potential novel prognostic targets
Source: Front Genet. 2022 Sep 27;13:990153. doi: 10.3389/fgene.2022.990153 (PMC9589892; doi:10.3389/fgene.2022.990153)
Supplement: Supplementary file 2 [file DataSheet1.ZIP › Raw data/R programming code/31.Tumor Mutation Load Survival Analysis.R]

setwd("F:\\27.7·ÖÑõ»¯Ó¦¼¤ÉúÐÅÌ×Â·\\31.Ö×ÁöÍ»±ä¸ººÉÉú´æ·ÖÎö")       #ÐÞ¸Ä¹¤×÷Ä¿Â¼

#install.packages("survival")
#install.packages("survminer")


#ÒýÓÃ°ü
library(survival)
library(survminer)
input_tmb_File="10_TMB.txt"            #Ö×ÁöÍ»±ä¸ººÉÎÄ¼þ
input_risk_File="13_risk.all.txt"      #·çÏÕÎÄ¼þ

#¶ÁÈ¡ÊäÈëÎÄ¼þ
risk=read.table(input_risk_File, header=T, sep="\t", check.names=F, row.names=1)    #¶ÁÈ¡·çÏÕÎÄ¼þ
tmb=read.table(input_tmb_File, header=T, sep="\t", check.names=F, row.names=1)      #¶ÁÈ¡TMBÊý¾ÝÎÄ¼þ

#ºÏ²¢Êý¾Ý
sameSample=intersect(row.names(tmb), row.names(risk))
tmb=tmb[sameSample,,drop=F]
risk=risk[sameSample,,drop=F]
biodate=cbind(risk, tmb)

#»ñÈ¡Ö×ÁöÍ»±ä¸ººÉ×îÓÅcutoff
res.cut=surv_cutpoint(biodate, time = "futime", event = "fustat", variables =c("TMB"))
cutoff=as.numeric(res.cut$cutpoint[1])
my_tmb_Type=ifelse(biodate[,"TMB"]<=cutoff, "L-TMB", "H-TMB")
my_tscore_Type=ifelse(biodate$risk=="low", "low risk", "high risk")
my_merge_Type=paste0(my_tmb_Type, "+", my_tscore_Type)

#¶¨ÒåÉú´æ·ÖÎöº¯Êý
yifeng_bio_Survival_function=function(surData=null, outFile=null){
	diff=survdiff(Surv(futime, fustat) ~ group, data=surData)
	length=length(levels(factor(surData[,"group"])))
	pValue=1-pchisq(diff$chisq, df=length-1)
	if(pValue<0.001){
		pValue="p<0.001"
	}else{
		pValue=paste0("p=",sprintf("%.03f",pValue))
	}
	fit <- survfit(Surv(futime, fustat) ~ group, data = surData)
	#print(surv_median(fit))
	
	#»æÖÆÉú´æÇúÏß
	bioCol=c("#FF0000","#0066FF","#6E568C","#7CC767","#223D6C","#D20A13","#FFD121","#088247","#11AA4D")
	bioCol=bioCol[1:length]
	surPlot=ggsurvplot(fit,     # ´´½¨µÄÄâºÏ¶ÔÏó  
			           data=surData, ## Ö¸¶¨±äÁ¿Êý¾ÝÀ´Ô´
			           conf.int=F,   # ²»ÏÔÊ¾ÖÃÐÅÇø¼ä
			           pval=T,  # Ìí¼ÓPÖµ
			           pval.size=6,
			           legend.title="",
			           legend.labs=levels(factor(surData[,"group"])),# ÉèÖÃÍ¼Àý±êÌâ
			           font.legend=8,
			           legend = c(0.8, 0.75),# Ö¸¶¨Í¼ÀýÎ»ÖÃ
			           xlab="Time(years)",
			           break.time.by = 2,
			           palette = "hue",# ×Ô¶¨Òåµ÷É«°å
			           surv.median.line = "hv", # Ìí¼ÓÖÐÎ»Éú´æÊ±¼äÏß
			           risk.table = TRUE, # Ìí¼Ó·çÏÕ±í
			           cumevents=F,
			           ncensor.plot = TRUE,
			           risk.table.height=.25)
	surPlot
	#Êä³öÍ¼ÐÎ
	pdf(file=outFile, onefile = FALSE, width=5.5, height=6.5)
	print(surPlot)
	dev.off()
}

#»æÖÆÖ×ÁöÍ»±ä¸ººÉµÄÉú´æÇúÏß
biodate$group=my_tmb_Type
yifeng_bio_Survival_function(surData=biodate, outFile="31_TMB.survival.pdf")

#»æÖÆÖ×ÁöÍ»±ä¸ººÉÁªºÏ¸ßµÍ·çÏÕµÄÉú´æÇúÏß
biodate$group=my_merge_Type
yifeng_bio_Survival_function(surData=biodate, outFile="31_TMB.risk.survival.pdf")
