# Supplementary material for: Characterization of fatty acid metabolism-related lncRNAs in lung adenocarcinoma identifying potential novel prognostic targets
Source: Front Genet. 2022 Sep 27;13:990153. doi: 10.3389/fgene.2022.990153 (PMC9589892; doi:10.3389/fgene.2022.990153)
Supplement: Supplementary file 2 [file DataSheet1.ZIP › Raw data/R programming code/32.riskTMB(1).R]

setwd("F:\\27.7·ÖÑõ»¯Ó¦¼¤ÉúÐÅÌ×Â·\\32.Ö×ÁöÍ»±ä¸ººÉÏà¹ØÐÔ·ÖÎö")      #ÉèÖÃ¹¤×÷Ä¿Â¼

#if (!requireNamespace("BiocManager", quietly = TRUE))
#    install.packages("BiocManager")
#BiocManager::install("limma")

#install.packages("ggplot2")
#install.packages("ggpubr")
#install.packages("ggExtra")


#ÒýÓÃ°ü
library(limma)
library(ggplot2)
library(ggpubr)
library(ggExtra)


#¶ÁÈ¡Ö×ÁöÍ»±ä¸ººÉÎÄ¼þ
my_tmb=read.table("10_TMB.txt", header=T, sep="\t", check.names=F, row.names=1)
	
#¶ÁÈ¡·çÏÕÊý¾ÝÎÄ¼þ
risk=read.table("13_risk.all.txt", header=T, sep="\t", check.names=F, row.names=1)
	
#ºÏ²¢Êý¾Ý
sameSample=intersect(row.names(my_tmb), row.names(risk))
my_tmb=my_tmb[sameSample,,drop=F]
risk=risk[sameSample,,drop=F]
biodate=cbind(my_tmb, risk)
biodate$TMB[biodate$TMB>quantile(biodate$TMB,0.99)]=quantile(biodate$TMB,0.99)
	
#ÉèÖÃ±È½Ï×é
biodate$risk=ifelse(biodate$risk=="high", "High-risk", "Low-risk")
group=levels(factor(biodate$risk))
biodate$risk=factor(biodate$risk, levels=c("Low-risk", "High-risk"))
comp=combn(group,2)
my_comparisons=list()
for(i in 1:ncol(comp)){my_comparisons[[i]]<-comp[,i]}
	
#»æÖÆboxplot
yifeng_boxplot=ggboxplot(biodate, x="risk", y="TMB", color="risk",
			      xlab="",
			      ylab="Tumor tmbation burden",
			      legend.title="",
			      palette = "hue",# ×Ô¶¨Òåµ÷É«°å
			      add = "jitter")+ 
	stat_compare_means(comparisons = my_comparisons)
	
#Êä³öÍ¼Æ¬
pdf(file="32_riskTMB.pdf", width=5, height=4.5)
print(yifeng_boxplot)
dev.off()

#Ïà¹ØÐÔ·ÖÎö
xlab="riskScore"
ylab="TMB"
x=as.numeric(biodate[,xlab])
y=as.numeric(biodate[,ylab])
df1=as.data.frame(cbind(x,y))
p1=ggplot(df1, aes(x, y)) + 
		xlab("risk score") + ylab("Tumor tmbation burden")+
		geom_point() + geom_smooth(method="lm",formula = y ~ x) + theme_bw()+
		stat_cor(method = 'spearman', aes(x =x, y =y))
p2=ggMarginal(p1, type="density", xparams=list(fill = "#BDB76B"), yparams=list(fill = "#4169E1"))
#Êä³öÏà¹ØÐÔÍ¼ÐÎ
pdf(file="32_cor.pdf", width=5.2, height=5)
print(p2)
dev.off()
