# Supplementary material for: Characterization of fatty acid metabolism-related lncRNAs in lung adenocarcinoma identifying potential novel prognostic targets
Source: Front Genet. 2022 Sep 27;13:990153. doi: 10.3389/fgene.2022.990153 (PMC9589892; doi:10.3389/fgene.2022.990153)
Supplement: Supplementary file 2 [file DataSheet1.ZIP › Raw data/R programming code/33.pRRophetic.R]

setwd("F:\\27.7·ÖÑõ»¯Ó¦¼¤ÉúÐÅÌ×Â·\\33.É¸Ñ¡¼²²¡µÄÇ±ÔÚÒ©Îï")  


#if (!requireNamespace("BiocManager", quietly = TRUE))
#    install.packages("BiocManager")
#BiocManager::install(c("car", "ridge", "preprocessCore", "genefilter", "sva"))

#install.packages("ggpubr")

#ÒýÓÃ°ü
library(limma)
library(ggpubr)
library(pRRophetic)
library(ggplot2)

set.seed(5566)

#Ò©ÎïÁÐ±í
input_exp_File="4_symbol.txt"         #±í´ïÊý¾ÝÎÄ¼þ
input_risk_File="13_risk.all.txt"      #·çÏÕÊäÈëÎÄ¼þ
   #ÉèÖÃ¹¤×÷Ä¿Â¼
allDrugs=c("A.443654", "A.770041", "ABT.263", "ABT.888", "AG.014699", "AICAR", "AKT.inhibitor.VIII", "AMG.706", "AP.24534", "AS601245", "ATRA", "AUY922", "Axitinib", "AZ628", "AZD.0530", "AZD2281", "AZD6244", "AZD6482", "AZD7762", "AZD8055", "BAY.61.3606", "Bexarotene", "BI.2536", "BIBW2992", "Bicalutamide", "BI.D1870", "BIRB.0796", "Bleomycin", "BMS.509744", "BMS.536924", "BMS.708163", "BMS.754807", "Bortezomib", "Bosutinib", "Bryostatin.1", "BX.795", "Camptothecin", "CCT007093", "CCT018159", "CEP.701", "CGP.082996", "CGP.60474", "CHIR.99021", "CI.1040", "Cisplatin", "CMK", "Cyclopamine", "Cytarabine", "Dasatinib", "DMOG", "Docetaxel", "Doxorubicin", "EHT.1864", "Elesclomol", "Embelin", "Epothilone.B", "Erlotinib", "Etoposide", "FH535", "FTI.277", "GDC.0449", "GDC0941", "Gefitinib", "Gemcitabine", "GNF.2", "GSK269962A", "GSK.650394", "GW.441756", "GW843682X", "Imatinib", "IPA.3", "JNJ.26854165", "JNK.9L", "JNK.Inhibitor.VIII", "JW.7.52.1", "KIN001.135", "KU.55933", "Lapatinib", "Lenalidomide", "LFM.A13", "Metformin", "Methotrexate", "MG.132", "Midostaurin", "Mitomycin.C", "MK.2206", "MS.275", "Nilotinib", "NSC.87877", "NU.7441", "Nutlin.3a", "NVP.BEZ235", "NVP.TAE684", "Obatoclax.Mesylate", "OSI.906", "PAC.1", "Paclitaxel", "Parthenolide", "Pazopanib", "PD.0325901", "PD.0332991", "PD.173074", "PF.02341066", "PF.4708671", "PF.562271", "PHA.665752", "PLX4720", "Pyrimethamine", "QS11", "Rapamycin", "RDEA119", "RO.3306", "Roscovitine", "Salubrinal", "SB.216763", "SB590885", "Shikonin", "SL.0101.1", "Sorafenib", "S.Trityl.L.cysteine", "Sunitinib", "Temsirolimus", "Thapsigargin", "Tipifarnib", "TW.37", "Vinblastine", "Vinorelbine", "Vorinostat", "VX680", "VX.702", "WH.4.023", "WO2009093972", "WZ.1.84", "X17.AAG", "X681640", "XMD8.85", "Z.LLNle.CHO", "ZM.447439")

#¶ÁÈ¡±í´ïÊäÈëÎÄ¼þ,²¢¶ÔÊý¾Ý½øÐÐ´¦Àí
yifeng = read.table(input_exp_File, header=T, sep="\t", check.names=F)
yifeng=as.matrix(yifeng)
rownames(yifeng)=yifeng[,1]
exp=yifeng[,2:ncol(yifeng)]
dimnames=list(rownames(exp),colnames(exp))
biodate=matrix(as.numeric(as.matrix(exp)),nrow=nrow(exp),dimnames=dimnames)
biodate=avereps(biodate)
biodate=biodate[rowMeans(biodate)>0.5,]

#É¾µôÕý³£ÑùÆ·
group=sapply(strsplit(colnames(biodate),"\\-"), "[", 4)
group=sapply(strsplit(group,""), "[", 1)
group=gsub("2","1",group)
biodate=biodate[,group==0]
biodate=t(biodate)
rownames(biodate)=gsub("(.*?)\\-(.*?)\\-(.*?)\\-(.*)", "\\1\\-\\2\\-\\3", rownames(biodate))
biodate=avereps(biodate)
biodate=t(biodate)

#¶ÁÈ¡·çÏÕÊäÈëÎÄ¼þ
risk_RT=read.table(input_risk_File, header=T, sep="\t", check.names=F, row.names=1)

for(drug in allDrugs){
	#Ô¤²âÒ©ÎïÃô¸ÐÐÔ
	senstivity=pRRopheticPredict(biodate, drug, selection=1)
	senstivity=senstivity[senstivity!="NaN"]
	#senstivity[senstivity>quantile(senstivity,0.99)]=quantile(senstivity,0.99)
	
	#·çÏÕÎÄ¼þºÍÒ©ÎïÃô¸ÐÐÔ½á¹ûºÏ²¢
	sameSample=intersect(row.names(risk_RT), names(senstivity))
	risk=risk_RT[sameSample, "risk",drop=F]
	senstivity=senstivity[sameSample]
	yifeng=cbind(risk, senstivity)
	
	#ÉèÖÃ±È½Ï×é
	yifeng$risk=factor(yifeng$risk, levels=c("low", "high"))
	type=levels(factor(yifeng[,"risk"]))
	comp=combn(type, 2)
	my_comparisons=list()
	for(i in 1:ncol(comp)){my_comparisons[[i]]<-comp[,i]}
	
	#»ñÈ¡¸ßµÍ·çÏÕ×é²îÒìpvalue
	test=wilcox.test(senstivity~risk, data=yifeng)
	
	if(test$p.value<0.05){
		#»æÖÆÏäÏßÍ¼
		yifeng_boxplot=ggboxplot(yifeng, x="risk", y="senstivity", fill="risk",
					      xlab="Risk",
					      ylab=paste0(drug, " senstivity (IC50)"),
					      legend.title="Risk",
					      palette = "hue",# ×Ô¶¨Òåµ÷É«°å
					     )+ 
			stat_compare_means(comparisons=my_comparisons)
		pdf(file=paste0("durgSenstivity.", drug, ".pdf"), width=5, height=4.5)
		print(yifeng_boxplot)
		dev.off()
	}
}
