# Supplementary material for: Characterization of fatty acid metabolism-related lncRNAs in lung adenocarcinoma identifying potential novel prognostic targets
Source: Front Genet. 2022 Sep 27;13:990153. doi: 10.3389/fgene.2022.990153 (PMC9589892; doi:10.3389/fgene.2022.990153)
Supplement: Supplementary file 2 [file DataSheet1.ZIP › Raw data/R programming code/34.CellMiner.R]

setwd("J:\\27.immu\\34.Ò©ÎïÃô¸ÐÐÔ·ÖÎö")    #ÉèÖÃ¹¤×÷Ä¿Â¼
#if (!requireNamespace("BiocManager", quietly = TRUE))
#   install.packages("BiocManager")
#BiocManager::install("impute")

#if (!requireNamespace("BiocManager", quietly = TRUE))
#    install.packages("BiocManager")
#BiocManager::install("limma")

#install.packages("ggplot2")
#install.packages("ggpubr")


#ÒýÓÃ°ü
library(impute)
library(limma)
library(ggplot2)
library(ggpubr)

input_drug_File="FDAdrug.txt"             #Ò©ÎïÊäÈëÎÄ¼þ
input_exp_File="geneExp.txt"               #±í´ïÊäÈëÎÄ¼þ
input_risk_File="13_risk.all.txt"        #»ùÒòÁÐ±íÎÄ¼þ
corPlotNum=16                   #ÏÔÊ¾Í¼Æ¬ÊýÄ¿


#¶ÁÈ¡Ò©ÎïÊäÈëÎÄ¼þ
yifeng=read.table(input_drug_File, header=T, sep="\t", check.names=F, quote="")
yifeng=as.matrix(yifeng)
rownames(yifeng)=yifeng[,1]
drug=yifeng[,2:ncol(yifeng)]
dimnames=list(rownames(drug),colnames(drug))
data=matrix(as.numeric(as.matrix(drug)),nrow=nrow(drug),dimnames=dimnames)

#¶ÔÒ©ÎïÊý¾Ý²¹È±
mat=impute.knn(data)
drug=mat$data
drug=avereps(drug)

#¶ÁÈ¡±í´ïÊäÈëÎÄ¼þ,²¢¶ÔÊäÈëÎÄ¼þÕûÀí
yifeng=read.table(input_exp_File, header=T, sep="\t", check.names=F, quote="")
yifeng=as.matrix(yifeng)
rownames(yifeng)=yifeng[,1]
exp=yifeng[,2:ncol(yifeng)]
dimnames=list(rownames(exp),colnames(exp))
data=matrix(as.numeric(as.matrix(exp)),nrow=nrow(exp),dimnames=dimnames)
exp=avereps(data)

#ÌáÈ¡Ä£ÐÍ»ùÒòµÄ±í´ïÁ¿
gene=read.table(input_risk_File, header=T, sep="\t", check.names=F, row.names=1)
genelist=colnames(gene)[3:(ncol(gene)-2)]
genelist=intersect(genelist, row.names(exp))
exp=exp[genelist,]

#¶Ô»ùÒòÑ­»·
outTab=data.frame()
for(Gene in row.names(exp)){
	x=as.numeric(exp[Gene,])
	#¶ÔÒ©ÎïÑ­»·
	for(Drug in row.names(drug)){
		y=as.numeric(drug[Drug,])
		corT=cor.test(x,y,method="pearson")
		cor=corT$estimate
		pvalue=corT$p.value
		if(pvalue<0.05){
			outVector=cbind(Gene,Drug,cor,pvalue)
			outTab=rbind(outTab,outVector)
		}
	}
}
#Êä³öÏà¹ØÐÔ·ÖÎö½á¹û
outTab=outTab[order(as.numeric(as.vector(outTab$pvalue))),]
write.table(outTab,file="34_drugCor.txt",sep="\t",row.names=F,quote=F)

#¿ÉÊÓ»¯
plotList=list()
if(nrow(outTab)<corPlotNum){
	corPlotNum=nrow(outTab)
}
for(i in 1:corPlotNum){
	Gene=outTab[i,1]
	Drug=outTab[i,2]
	x=as.numeric(exp[Gene,])
	y=as.numeric(drug[Drug,])
	cor=sprintf("%.03f",as.numeric(outTab[i,3]))
	pvalue=0
	if(as.numeric(outTab[i,4])<0.001){
		pvalue="p<0.001"
	}else{
		pvalue=paste0("p=",sprintf("%.03f",as.numeric(outTab[i,4])))
	}
	df1=as.data.frame(cbind(x,y))
	p1=ggplot(data = df1, aes(x = x, y = y))+
		geom_point(size=1)+
		stat_smooth(method="lm",se=FALSE, formula=y~x)+
		labs(x="",y="",title = paste0(Gene,", ",Drug),subtitle = paste0("Cor=",cor,", ",pvalue))+
		theme(axis.ticks = element_blank(), axis.text.y = element_blank(),axis.text.x = element_blank())+
		theme_bw()
	plotList[[i]]=p1
}

#±£´æÊä³öµÄÍ¼Æ¬
nrow=ceiling(sqrt(corPlotNum))
ncol=ceiling(corPlotNum/nrow)
pdf(file="34_drugCor.pdf", width=13, height=9)
ggarrange(plotlist=plotList, nrow=nrow, ncol=ncol)
dev.off()
