# Supplementary material for: Characterization of fatty acid metabolism-related lncRNAs in lung adenocarcinoma identifying potential novel prognostic targets
Source: Front Genet. 2022 Sep 27;13:990153. doi: 10.3389/fgene.2022.990153 (PMC9589892; doi:10.3389/fgene.2022.990153)
Supplement: Supplementary file 2 [file DataSheet1.ZIP › Raw data/R programming code/35.Tumor microenvironment scoring.R]

setwd("F:\\27.7·ÖÑõ»¯Ó¦¼¤ÉúÐÅÌ×Â·\\35.Ö×ÁöÎ¢»·¾³")    #ÉèÖÃ¹¤×÷Ä¿Â¼

#library(utils)
#rforge <- "http://r-forge.r-project.org"
#install.packages("estimate", repos=rforge, dependencies=TRUE)

#if (!requireNamespace("BiocManager", quietly = TRUE))
#    install.packages("BiocManager")
#BiocManager::install("limma")


#ÒýÓÃ°ü
library(limma)
library(estimate)
inputFile="4_symbol.txt"     #±í´ïÊäÈëÎÄ¼þ


#¶ÁÈ¡ÎÄ¼þ,²¢¶ÔÊäÈëÎÄ¼þÕûÀí
yifeng=read.table(inputFile, header=T, sep="\t", check.names=F)
yifeng=as.matrix(yifeng)
rownames(yifeng)=yifeng[,1]
exp=yifeng[,2:ncol(yifeng)]
dimnames=list(rownames(exp), colnames(exp))
biodate=matrix(as.numeric(as.matrix(exp)), nrow=nrow(exp), dimnames=dimnames)
biodate=avereps(biodate)

#É¾³ýÕý³£ÑùÆ·
group=sapply(strsplit(colnames(biodate),"\\-"), "[", 4)
group=sapply(strsplit(group,""), "[", 1)
group=gsub("2", "1", group)
biodate=biodate[,group==0]
my_out=biodate[rowMeans(biodate)>0,]

#Êä³öÕûÀíºóµÄ¾ØÕóÎÄ¼þ
my_out=rbind(ID=colnames(my_out), my_out)
write.table(my_out, file="35_uniq.symbol.txt", sep="\t", quote=F, col.names=F)

#ÔËÐÐestimate°ü
filterCommonGenes(input.f="35_uniq.symbol.txt", 
                  output.f="35_commonGenes.gct", 
                  id="GeneSymbol")

estimateScore(input.ds="35_commonGenes.gct",
              output.ds="35_estimateScore.gct")

#Êä³öÃ¿¸öÑùÆ·µÄ´ò·Ö
scores=read.table("35_estimateScore.gct", skip=2, header=T, check.names=F)
rownames(scores)=scores[,1]
scores=t(scores[,3:ncol(scores)])
rownames(scores)=gsub("\\.", "\\-", rownames(scores))
scores=scores[,1:3]
my_out=rbind(ID=colnames(scores), scores)
write.table(my_out,file="35_scores.txt",sep="\t",quote=F,col.names=F)
