# Supplementary material for: Characterization of fatty acid metabolism-related lncRNAs in lung adenocarcinoma identifying potential novel prognostic targets
Source: Front Genet. 2022 Sep 27;13:990153. doi: 10.3389/fgene.2022.990153 (PMC9589892; doi:10.3389/fgene.2022.990153)
Supplement: Supplementary file 2 [file DataSheet1.ZIP › Raw data/R programming code/36.scoreDiff.R]

setwd("F:\\27.7·ÖÑõ»¯Ó¦¼¤ÉúÐÅÌ×Â·\\36.Ö×ÁöÎ¢»·¾³²îÒì·ÖÎö") 
#install.packages("ggpubr")

#if (!requireNamespace("BiocManager", quietly = TRUE))
#    install.packages("BiocManager")
#BiocManager::install("limma")


#ÒýÓÃ°ü
library(limma)
library(ggpubr)
my_score_File="35_scores.txt"       #Ö×ÁöÎ¢»·¾³´ò·ÖÎÄ¼þ
riskFile="13_risk.all.txt"      #·çÏÕÎÄ¼þ
  

#¶ÁÈ¡Ö×ÁöÎ¢»·¾³´ò·ÖÎÄ¼þ£¬²¢¶ÔÎÄ¼þ½øÐÐÕûÀí
yifeng=read.table(my_score_File, header=T, sep="\t", check.names=F, row.names=1)
biodate=as.matrix(yifeng)
rownames(biodate)=gsub("(.*?)\\-(.*?)\\-(.*?)\\-(.*?)\\-.*", "\\1\\-\\2\\-\\3", rownames(biodate))
biodate=avereps(biodate)

#¶ÁÈ¡·çÏÕÎÄ¼þ
risk=read.table(riskFile, header=T, sep="\t", check.names=F, row.names=1)

#ºÏ²¢Êý¾Ý
sameSample=intersect(row.names(biodate), row.names(risk))
biodate=biodate[sameSample,,drop=F]
risk=risk[sameSample,"risk",drop=F]
yifeng=cbind(biodate, risk)

#ÉèÖÃ±È½Ï×é
yifeng$risk=factor(yifeng$risk, levels=c("low", "high"))
group=levels(factor(yifeng$risk))
yifeng$risk=factor(yifeng$risk, levels=group)
comp=combn(group,2)
my_comparisons=list()
for(i in 1:ncol(comp)){my_comparisons[[i]]<-comp[,i]}

#¶Ô´ò·Ö½øÐÐÑ­»·,»æÖÆÐ¡ÌáÇÙÍ¼
for(i in colnames(yifeng)[1:3]){
	yf=ggviolin(yifeng, x="risk", y=i, fill = "risk", 
	         xlab="", ylab=i,
	         legend.title="Risk",
	         palette = "hue",# ×Ô¶¨Òåµ÷É«°å
	         add = "boxplot", add.params = list(fill="white"))+ 
	         stat_compare_means(comparisons = my_comparisons)
	         #stat_compare_means(comparisons = my_comparisons,symnum.args=list(cutpoints = c(0, 0.001, 0.01, 0.05, 1), symbols = c("***", "**", "*", "ns")),label = "p.signif")
	pdf(file=paste0("36_",i, ".pdf"), width=6, height=5)
	print(yf)
	dev.off()
}
