# Supplementary material for: Characterization of fatty acid metabolism-related lncRNAs in lung adenocarcinoma identifying potential novel prognostic targets
Source: Front Genet. 2022 Sep 27;13:990153. doi: 10.3389/fgene.2022.990153 (PMC9589892; doi:10.3389/fgene.2022.990153)
Supplement: Supplementary file 2 [file DataSheet1.ZIP › Raw data/R programming code/37.run.R]

setwd("F:\\27.7·ÖÑõ»¯Ó¦¼¤ÉúÐÅÌ×Â·\\37.ÃâÒßÏ¸°û½þÈó")      #ÉèÖÃ¹¤×÷Ä¿Â¼

#install.packages('e1071')

#if (!requireNamespace("BiocManager", quietly = TRUE))
#    install.packages("BiocManager")
#BiocManager::install("preprocessCore")

#if (!requireNamespace("BiocManager", quietly = TRUE))
#    install.packages("BiocManager")
#BiocManager::install("limma")


library("limma")         #ÒýÓÃ°ü
expFile="4_symbol.txt"     #±í´ïÊäÈëÎÄ¼þ


#¶ÁÈ¡ÊäÈëÎÄ¼þ£¬²¢¶ÔÊäÈëÎÄ¼þÕûÀí
yifeng=read.table(expFile, header=T, sep="\t", check.names=F)
yifeng=as.matrix(yifeng)
rownames(yifeng)=yifeng[,1]
exp=yifeng[,2:ncol(yifeng)]
dimnames=list(rownames(exp),colnames(exp))
biodate=matrix(as.numeric(as.matrix(exp)),nrow=nrow(exp),dimnames=dimnames)
biodate=avereps(biodate)
biodate=biodate[rowMeans(biodate)>0,]

#Êý¾Ý×ª»»
v=voom(biodate, plot=F, save.plot=F)
my_out=v$E
my_out=rbind(ID=colnames(my_out), my_out)
write.table(my_out,file="37_uniq.symbol.txt",sep="\t",quote=F,col.names=F)        #Êä³öÎÄ¼þ

#ÔËÐÐCIBERSORT£¬µÃµ½ÃâÒßÏ¸°û½þÈóµÄ½á¹û
source("37.CIBERSORT.R")
results=CIBERSORT("ref.txt", "37_uniq.symbol.txt", perm=1000, QN=TRUE)
