# Supplementary material for: Characterization of fatty acid metabolism-related lncRNAs in lung adenocarcinoma identifying potential novel prognostic targets
Source: Front Genet. 2022 Sep 27;13:990153. doi: 10.3389/fgene.2022.990153 (PMC9589892; doi:10.3389/fgene.2022.990153)
Supplement: Supplementary file 2 [file DataSheet1.ZIP › Raw data/R programming code/39.Immune cell infiltration survival analysis.R]

setwd("F:\\27.7分氧化应激生信套路\\39.免疫细胞浸润生存分析")      #设置工作目录

#if (!requireNamespace("BiocManager", quietly = TRUE))
#    install.packages("BiocManager")
#BiocManager::install("limma")

#install.packages('survival')
#install.packages('survminer')


#引用包
library(limma)
library(survival)
library(survminer)
input_immune_File="37_CIBERSORT-Results.txt"     #免疫浸润结果文件
input_sur_File="12_time.txt"                     #生存数据文件
my_pFilter=0.05                           #CIBERSORT结果过滤条件


#读取免疫浸润结果文件，并对数据进行整理
immune=read.table(input_immune_File, header=T, sep="\t", check.names=F, row.names=1)
immune=immune[immune[,"P-value"]<my_pFilter,]
biodate=as.matrix(immune[,1:(ncol(immune)-3)])

#删除正常样品
group=sapply(strsplit(row.names(biodate),"\\-"), "[", 4)
group=sapply(strsplit(group,""), "[", 1)
group=gsub("2", "1", group)
biodate=biodate[group==0,]
rownames(biodate)=gsub("(.*?)\\-(.*?)\\-(.*?)\\-(.*?)\\-.*", "\\1\\-\\2\\-\\3", rownames(biodate))
biodate=avereps(biodate)

#读取生存数据
surTime=read.table(input_sur_File, header=T, sep="\t", check.names=F, row.names=1)

#数据合并
sameSample=intersect(row.names(biodate),row.names(surTime))
biodate=biodate[sameSample,]
surTime=surTime[sameSample,]
yifeng=cbind(surTime, biodate)
yifeng$futime=yifeng$futime/365

my_Tab=data.frame()
for(i in colnames(yifeng[,3:ncol(yifeng)])){
	if(sd(yifeng[,i])<0.01){next}
	#KM分析
	group=ifelse(yifeng[,i]>median(yifeng[,i]), "high", "low")
	diff=survdiff(Surv(futime, fustat) ~group, data = yifeng)
	pValue=1-pchisq(diff$chisq, df=1)

	#对p<0.05的免疫细胞绘制生存曲线
	if(pValue<my_pFilter){
		outVector=cbind(i, pValue)
		my_Tab=rbind(my_Tab, outVector)
		#绘制生存曲线	    
		if(pValue<0.001){
			pValue="p<0.001"
		}else{
			pValue=paste0("p=",sprintf("%.03f",pValue))
		}
		fit <- survfit(Surv(futime, fustat) ~ group, data = yifeng)
		surPlot=ggsurvplot(fit, 
				           data=yifeng,
				           pval=pValue,
				           pval.size=6,
				           conf.int=T,
				           legend.title=i,
				           legend.labs=c("High", "Low"),
				            palette = "hue",# 自定义调色板
			                surv.median.line = "hv", # 添加中位生存时间线
			                risk.table = TRUE, # 添加风险表
							ncensor.plot = TRUE,
				           xlab="Time(years)",
				           break.time.by=1,
				           risk.table.title="",
				           risk.table.height=.2)
		pdf(file=paste0("39_sur.",i,".pdf"), onefile = FALSE, width=6, height=9)
		print(surPlot)
		dev.off()
	}
}
#输出基因和p值表格文件
write.table(my_Tab,file="39_immuneSur.result.txt",sep="\t",row.names=F,quote=F)
