# Supplementary material for: Characterization of fatty acid metabolism-related lncRNAs in lung adenocarcinoma identifying potential novel prognostic targets
Source: Front Genet. 2022 Sep 27;13:990153. doi: 10.3389/fgene.2022.990153 (PMC9589892; doi:10.3389/fgene.2022.990153)
Supplement: Supplementary file 2 [file DataSheet1.ZIP › Raw data/R programming code/4.1Collection zip.pl]

use strict;
#use warnings;

use File::Copy;

my $newDir="biodate";
unless(-d $newDir){
	mkdir $newDir or die $!;
}

opendir(RD, ".") or die $!;
my @allFiles=readdir(RD);
closedir(RD);

foreach my $subDir(@allFiles)
{	
	next if($subDir eq '.');
	next if($subDir eq '..');
	if((-d $subDir) && ($subDir ne $newDir))
	{
		opendir(SUB,"./$subDir") or die $!;
		while(my $file=readdir(SUB))
		{
			if($file=~/\.gz$/)
			{
				#`cp ./$subDir/$file ./$newDir`;
				copy("$subDir/$file","$newDir") or die "Copy failed: $!";
			}
		}
		close(SUB);
	}
}
print "biodate360 tells you mission complete";
