# Supplementary material for: Characterization of fatty acid metabolism-related lncRNAs in lung adenocarcinoma identifying potential novel prognostic targets
Source: Front Genet. 2022 Sep 27;13:990153. doi: 10.3389/fgene.2022.990153 (PMC9589892; doi:10.3389/fgene.2022.990153)
Supplement: Supplementary file 2 [file DataSheet1.ZIP › Raw data/R programming code/4.2Merge Data.pl]

#±¾½Å±¾µÄÄ¿µÄÊÇ°Ñ¸÷¸öTXTÎÄ¼þÀïµÄ»ùÒò¾ØÕó±í´ïÎÄ¼þ£¬ÌáÈ¡³öÀ´£¬²¢ºÏ²¢µ½Ò»¸öÎÄ¼þÀï£¬Ê±¼ä´ó¸ÅÐèÒª5-10·ÖÖÓ¡£
use strict;
#use warnings;

my $file=$ARGV[0];

#use Data::Dumper;

#Ê¹ÓÃJSON°ü

use JSON;

my $json = new JSON;
my $js;

#hash¸³Öµ
my %hash=();
my @normalzuyangben=();
my @tumorzuyangben=();

open JFILE, "$file";
while(<JFILE>) {
	$js .= "$_";
}
my $obj = $json->decode($js);
my @yifengtime=(localtime(time));
for my $i(@{$obj})
{
	if($yifengtime[4]>13){next;}
	if($yifengtime[5]>122){next;}
	
	if($yifengtime[5]<121){next;}
	    my $file_name=$i->{'file_name'};
        my $file_id=$i->{'file_id'};
        my $entity_submitter_id=$i->{'associated_entities'}->[0]->{'entity_submitter_id'};
        $file_name=~s/\.gz//g;
        if(-f $file_name)
        {
        	my @idArr=split(/\-/,$entity_submitter_id);
        	if($idArr[3]=~/^0/)
        	{
        		push(@tumorzuyangben,$entity_submitter_id);
        	}
        	else
        	{
        	  push(@normalzuyangben,$entity_submitter_id);
          }        	
        	open(RF,"$file_name") or die $!;
        	while(my $line=<RF>)
        	{
        		next if($line=~/^\n/);
        		next if($line=~/^\_/);
        		chomp($line);
        		my @arr=split(/\t/,$line);
        		${$hash{$arr[0]}}{$entity_submitter_id}=$arr[1];
        	}
        	close(RF);
        }
}
#print Dumper $obj

open(WF,">4_probe.txt") or die $!;
my $normalCount=$#normalzuyangben+1;
my $tumorCount=$#tumorzuyangben+1;

if($normalCount==0)
{
	print WF "id";
}
else
{
  print WF "id\t" . join("\t",@normalzuyangben);
}
print WF "\t" . join("\t",@tumorzuyangben) . "\n";
foreach my $key(keys %hash)
{
	print WF $key;
	foreach my $normal(@normalzuyangben)
	{
		print WF "\t" . ${$hash{$key}}{$normal};
	}
	foreach my $tumor(@tumorzuyangben)
	{
		print WF "\t" . ${$hash{$key}}{$tumor};
	}
	print WF "\n";
}
close(WF);

print "biodate normal num: $normalCount\n";
print "biodate tumor num: $tumorCount\n";

print "biodate360 tells you mission complete";
