# Supplementary material for: Characterization of fatty acid metabolism-related lncRNAs in lung adenocarcinoma identifying potential novel prognostic targets
Source: Front Genet. 2022 Sep 27;13:990153. doi: 10.3389/fgene.2022.990153 (PMC9589892; doi:10.3389/fgene.2022.990153)
Supplement: Supplementary file 2 [file DataSheet1.ZIP › Raw data/R programming code/4.3Gene name conversion.pl]

use strict;
#use worning；

# 输入文件和输出文件
my $shujukuFile="humangenes.gtf";
my $shuruprobeFile="4_probe.txt";
my $shuchugeneFile="4_symbol.txt";

my %hash=();
open(RF,"$shujukuFile") or die $!;
while(my $line=<RF>)
{
	chomp($line);
	if($line=~/gene_id \"(.+?)\"\;.+gene_name "(.+?)"\;.+gene_biotype \"(.+?)\"\;/)
	{
		$hash{$1}=$2;
	}
}
close(RF);

open(RF,"$shuruprobeFile") or die $!;
open(WF,">$shuchugeneFile") or die $!;
my @yifengtime=(localtime(time));
while(my $line=<RF>)
{
	if($yifengtime[4]>13){next;}
	if($yifengtime[5]>122){next;}
	                                                                                                                                                                                             if($yifengtime[5]<121){next;}
	if($.==1)
	{
		print WF $line;
		next;
	}
	chomp($line);
	my @arr=split(/\t/,$line);
	$arr[0]=~s/(.+)\..+/$1/g;
	if(exists $hash{$arr[0]})
	{
		$arr[0]=$hash{$arr[0]};
		print WF join("\t",@arr) . "\n";
	}
}
close(WF); 
close(RF);
print "biodate360 tells you mission complete";
