# Supplementary material for: Characterization of fatty acid metabolism-related lncRNAs in lung adenocarcinoma identifying potential novel prognostic targets
Source: Front Genet. 2022 Sep 27;13:990153. doi: 10.3389/fgene.2022.990153 (PMC9589892; doi:10.3389/fgene.2022.990153)
Supplement: Supplementary file 2 [file DataSheet1.ZIP › Raw data/R programming code/40.TIDE.R]

setwd("F:\\27.7分氧化应激生信套路\\40.免疫逃逸和免疫治疗")     #设置工作目录

#if (!requireNamespace("BiocManager", quietly = TRUE))
#    install.packages("BiocManager")
#BiocManager::install("limma")

#install.packages("ggpubr")


#引用包
library(limma)
library(ggpubr)
input_tide_File="40_TIDE.txt"          #TIDE文件
input_risk_File="13_risk.all.txt"     #风险文件


#读取TIDE数据
tide=read.table(input_tide_File, header=T, sep="\t", check.names=F, row.names=1)
group=sapply(strsplit(row.names(tide),"\\-"), "[", 4)
group=sapply(strsplit(group,""), "[", 1)
group=gsub("2", "1", group)
tide=tide[group==0,,drop=F]
tide=as.matrix(tide)
row.names(tide)=gsub("(.*?)\\-(.*?)\\-(.*?)\\-(.*?)\\-.*", "\\1\\-\\2\\-\\3", row.names(tide))
tide=avereps(tide)


#读取风险数据文件
risk=read.table(input_risk_File, header=T, sep="\t", check.names=F, row.names=1)
	
#合并数据
sameSample=intersect(row.names(tide), row.names(risk))
tide=tide[sameSample, , drop=F]
risk=risk[sameSample, "risk", drop=F]
biodate=cbind(tide, risk)
	
#设置比较组
biodate$risk=ifelse(biodate$risk=="high", "High-risk", "Low-risk")
group=levels(factor(biodate$risk))
biodate$risk=factor(biodate$risk, levels=c("Low-risk", "High-risk"))
group=levels(factor(biodate$risk))
comp=combn(group,2)
my_comparisons=list()
for(i in 1:ncol(comp)){my_comparisons[[i]]<-comp[,i]}

#绘制小提琴图
yf=ggviolin(biodate, x="risk", y="TIDE", fill = "risk", 
	         xlab="", ylab="TIDE",
	         palette = "hue",# 自定义调色板
	         legend.title="Risk",
	         add = "boxplot", add.params = list(fill="white"))+ 
	         stat_compare_means(comparisons = my_comparisons,symnum.args=list(cutpoints = c(0, 0.001, 0.01, 0.05, 1), symbols = c("***", "**", "*", "ns")),label = "p.signif")

#输出图形	
pdf(file="40_TIDE.pdf", width=6, height=5)
print(yf)
dev.off()
