# Supplementary material for: Characterization of fatty acid metabolism-related lncRNAs in lung adenocarcinoma identifying potential novel prognostic targets
Source: Front Genet. 2022 Sep 27;13:990153. doi: 10.3389/fgene.2022.990153 (PMC9589892; doi:10.3389/fgene.2022.990153)
Supplement: Supplementary file 2 [file DataSheet1.ZIP › Raw data/R programming code/43.2Mapping Multi-GSEA Enrichment.R]

setwd("F:\\27.7·ÖÑõ»¯Ó¦¼¤ÉúÐÅÌ×Â·\\43.»æÖÆ¶àGSEA¸»¼¯Í¼\\low")      #ÉèÖÃ¹¤×÷Ä¿Â¼

#install.packages("ggplot2")

#ÒýÓÃ°ü
library(plyr)
library(ggplot2)
library(grid)
library(gridExtra)

input_files=grep(".tsv", dir(), value=T)         #»ñÈ¡Ä¿Â¼ÏÂËùÓÐtsv½áÎ²µÄÎÄ¼þ
data=lapply(input_files, read.delim)             #¶ÁÈ¡Ã¿¸ötsvÎÄ¼þ
names(data)=input_files

biodate_Set=ldply(data, data.frame)
biodate_Set$pathway = gsub(".tsv", "", biodate_Set$.id)     #½«ÎÄ¼þºó×º.tsvÉ¾µô

my_gseaCol=c("#ed1299", "#09f9f5", "#246b93", "#cc8e12", "#d561dd", "#c93f00", "#ddd53e",
                "#4aef7b", "#e86502", "#9ed84e", "#39ba30", "#6ad157", "#8249aa", "#99db27", "#e07233", "#ff523f",
                "#ce2523", "#f7aa5d", "#cebb10", "#03827f", "#931635", "#373bbf", "#a1ce4c", "#ef3bb6", "#d66551",
                "#1a918f", "#ff66fc", "#2927c4", "#7149af" ,"#57e559" ,"#8e3af4" ,"#f9a270" ,"#22547f", "#db5e92",
                "#edd05e", "#6f25e8", "#0dbc21", "#280f7a", "#6373ed", "#5b910f" ,"#7b34c1" ,"#0cf29a" ,"#d80fc1",
                "#dd27ce", "#07a301", "#167275", "#391c82", "#2baeb5","#925bea", "#63ff4f")
p_Gsea=ggplot(biodate_Set,aes(x=RANK.IN.GENE.LIST,y=RUNNING.ES,colour=pathway,group=pathway))+
  geom_line(size = 1.5) + scale_color_manual(values = my_gseaCol[1:nrow(biodate_Set)]) +   
  labs(x = "", y = "Enrichment Score", title = "") + scale_x_continuous(expand = c(0, 0)) + 
  scale_y_continuous(expand = c(0, 0),limits = c(min(biodate_Set$RUNNING.ES - 0.02), max(biodate_Set$RUNNING.ES + 0.02))) +   
  theme_bw() + theme(panel.grid = element_blank()) + theme(panel.border = element_blank()) + theme(axis.line = element_line(colour = "black")) + theme(axis.line.x = element_blank(),axis.ticks.x = element_blank(),axis.text.x = element_blank()) + 
  geom_hline(yintercept = 0) + 
  guides(colour = guide_legend(title = NULL)) + theme(legend.background = element_blank()) + theme(legend.key = element_blank())+theme(legend.key.size=unit(0.5,'cm'))
p_Gene=ggplot(biodate_Set,aes(RANK.IN.GENE.LIST,pathway,colour=pathway))+geom_tile()+
  scale_color_manual(values = my_gseaCol[1:nrow(biodate_Set)]) + 
  labs(x = "high risk<-------------->low risk", y = "", title = "") + 
  scale_x_discrete(expand = c(0, 0)) + scale_y_discrete(expand = c(0, 0)) +  
  theme_bw() + theme(panel.grid = element_blank()) + theme(panel.border = element_blank()) + theme(axis.line = element_line(colour = "black"))+
  theme(axis.line.y = element_blank(),axis.ticks.y = element_blank(),axis.text.y = element_blank())+ guides(color=FALSE)

g_Gsea = ggplot_gtable(ggplot_build(p_Gsea))
g_Gene = ggplot_gtable(ggplot_build(p_Gene))
maxWidth = grid::unit.pmax(g_Gsea$widths, g_Gene$widths)
g_Gsea$widths = as.list(maxWidth)
g_Gene$widths = as.list(maxWidth)
dev.off()

#½«Í¼ÐÎ¿ÉÊÓ»¯£¬±£´æÔÚ"multipleGSEA.pdf"
pdf(file="43_high_multipleGSEA.pdf",    #Êä³öÍ¼Æ¬µÄÎÄ¼þ
    width=9,                    #ÉèÖÃÊä³öÍ¼Æ¬¸ß¶È
    height=5.5)                 #ÉèÖÃÊä³öÍ¼Æ¬¸ß¶È
par(mar=c(5,5,2,5))
grid.arrange(arrangeGrob(g_Gsea, g_Gene, nrow=2, heights=c(.8,.25)))
dev.off()
