# Supplementary material for: Characterization of fatty acid metabolism-related lncRNAs in lung adenocarcinoma identifying potential novel prognostic targets
Source: Front Genet. 2022 Sep 27;13:990153. doi: 10.3389/fgene.2022.990153 (PMC9589892; doi:10.3389/fgene.2022.990153)
Supplement: Supplementary file 2 [file DataSheet1.ZIP › Raw data/R programming code/44.ssGSEA.R]

setwd("F:\\27.7·ÖÑõ»¯Ó¦¼¤ÉúÐÅÌ×Â·\\44.ssGSEA·ÖÎö")          #ÉèÖÃ¹¤×÷Ä¿Â¼
#if (!requireNamespace("BiocManager", quietly = TRUE))
#    install.packages("BiocManager")
#BiocManager::install("limma")

#if (!requireNamespace("BiocManager", quietly = TRUE))
#    install.packages("BiocManager")
#BiocManager::install("GSVA")

#if (!requireNamespace("BiocManager", quietly = TRUE))
#    install.packages("BiocManager")
#BiocManager::install("GSEABase")


#ÒýÓÃ°ü
library(GSVA)
library(limma)
library(GSEABase)


#¶¨ÒåssGSEAµÄº¯Êý
immuneScore=function(expFile=null, gmtFile=null, socreFile=null){
	#¶ÁÈ¡±í´ïÊäÈëÎÄ¼þ£¬²¢¶ÔÊäÈëÎÄ¼þ´¦Àí
	yifeng=read.table(expFile, header=T, sep="\t", check.names=F)
	yifeng=as.matrix(yifeng)
	rownames(yifeng)=yifeng[,1]
	exp=yifeng[,2:ncol(yifeng)]
	dimnames=list(rownames(exp),colnames(exp))
	bio_mat=matrix(as.numeric(as.matrix(exp)),nrow=nrow(exp),dimnames=dimnames)
	bio_mat=avereps(bio_mat)
	bio_mat=bio_mat[rowMeans(bio_mat)>0,]
	
	#¶ÁÈ¡Êý¾Ý¼¯ÎÄ¼þ
	bio_gene_Set=getGmt(gmtFile, geneIdType=SymbolIdentifier())
	
	#ssgsea·ÖÎö
	ssgsea_Score=gsva(bio_mat, bio_gene_Set, method='ssgsea', kcdf='Gaussian', abs.ranking=TRUE)
	#¶¨ÒåssGSEA score½ÃÕýº¯Êý
	normalize=function(x){
	  return((x-min(x))/(max(x)-min(x)))}
	#¶ÔssGSEA score½øÐÐ½ÃÕý
	ssgsea_Out=normalize(ssgsea_Score)
	ssgsea_Out=rbind(id=colnames(ssgsea_Out),ssgsea_Out)
	write.table(ssgsea_Out, file=socreFile, sep="\t", quote=F, col.names=F)
}

#ssGSEA·ÖÎö
immuneScore(expFile="4_symbol.txt", gmtFile="immune.gmt", socreFile="44_immScore.txt")
