# Supplementary material for: Characterization of fatty acid metabolism-related lncRNAs in lung adenocarcinoma identifying potential novel prognostic targets
Source: Front Genet. 2022 Sep 27;13:990153. doi: 10.3389/fgene.2022.990153 (PMC9589892; doi:10.3389/fgene.2022.990153)
Supplement: Supplementary file 2 [file DataSheet1.ZIP › Raw data/R programming code/45.scoreCor.R]

setwd("F:\\27.7·ÖÑõ»¯Ó¦¼¤ÉúÐÅÌ×Â·\\45.ÃâÒß´ò·Ö²îÒì·ÖÎö")       #ÉèÖÃ¹¤×÷Ä¿Â¼
#if (!requireNamespace("BiocManager", quietly = TRUE))
#    install.packages("BiocManager")
#BiocManager::install("limma")

#install.packages("ggpubr")
#install.packages("reshape2")


#ÒýÓÃ°ü
library(limma)
library(ggpubr)
library(reshape2)


#¶¨ÒåÃâÒßÏà¹ØÐÔ·ÖÎöº¯Êý
scoreCor=function(riskFile=null, scoreFile=null, project=null){
    #¶ÁÈ¡ssGSEA½á¹ûÎÄ¼þ
	biodate=read.table(scoreFile, header=T, sep="\t", check.names=F, row.names=1)
	#È¥³ýÕý³£ÑùÆ·
	group=sapply(strsplit(colnames(biodate),"\\-"), "[", 4)
	group=sapply(strsplit(group,""), "[", 1)
	group=gsub("2", "1", group)
	biodate=t(biodate[,group==0])
	biodate=as.matrix(biodate)
	rownames(biodate)=gsub("(.*?)\\-(.*?)\\-(.*?)\\-(.*?)\\-.*", "\\1\\-\\2\\-\\3", rownames(biodate)) 
	biodate=avereps(biodate)
	
	#¶ÁÈ¡·çÏÕÎÄ¼þ
	risk=read.table(riskFile,header=T,sep="\t",row.names=1,check.names=F)
	
	#ºÏ²¢Êý¾Ý
	sameSample=intersect(row.names(biodate),row.names(risk))
	biodate=biodate[sameSample,,drop=F]
	risk=risk[sameSample,,drop=F]
	yifeng=cbind(biodate,risk[,c("riskScore","risk")])
	yifeng=yifeng[,-(ncol(yifeng)-1)]
	
	#¶ÔÃâÒßÏ¸°û»æÖÆÏäÏßÍ¼
	immCell=c("aDCs","B_cells","CD8+_T_cells","DCs","iDCs","Macrophages",
	          "Mast_cells","Neutrophils","NK_cells","pDCs","T_helper_cells",
	          "Tfh","Th1_cells","Th2_cells","TIL","Treg")
	yifeng1=yifeng[,c(immCell,"risk")]
	biodate=melt(yifeng1,id.vars=c("risk"))
	colnames(biodate)=c("Risk","Type","Score")
	biodate$Risk=factor(biodate$Risk, levels=c("low","high"))
	p=ggboxplot(biodate, x="Type", y="Score", color = "Risk",
	     ylab="Score",add = "none",xlab="",palette = "Dark2")
	p=p+rotate_x_text(50)
	p=p+stat_compare_means(aes(group=Risk),symnum.args=list(cutpoints = c(0, 0.001, 0.01, 0.05, 1), symbols = c("***", "**", "*", "ns")),label = "p.signif")
	#Êä³öÍ¼Æ¬ÎÄ¼þ
	pdf(file=paste0(project,".immCell.pdf"), width=7, height=6)
	print(p)
	dev.off()
	
	#¶ÔÃâÒßÏà¹Ø¹¦ÄÜ»æÖÆÏäÏßÍ¼
	immFunction=c("APC_co_inhibition","APC_co_stimulation","CCR",
	          "Check-point","Cytolytic_activity","HLA","Inflammation-promoting",
	          "MHC_class_I","Parainflammation","T_cell_co-inhibition",
	          "T_cell_co-stimulation","Type_I_IFN_Reponse","Type_II_IFN_Reponse")
	yifeng1=yifeng[,c(immFunction,"risk")]
	biodate=melt(yifeng1,id.vars=c("risk"))
	colnames(biodate)=c("Risk","Type","Score")
	biodate$Risk=factor(biodate$Risk, levels=c("low","high"))
	p=ggboxplot(biodate, 
	            x="Type", 
	            y="Score", 
	            color = "Risk",
	     ylab="Score",
	     add = "none",xlab="",palette = "Dark2" )
	p=p+rotate_x_text(50)
	p=p+stat_compare_means(aes(group=Risk),symnum.args=list(cutpoints = c(0, 0.001, 0.01, 0.05, 1), symbols = c("***", "**", "*", "ns")),label = "p.signif")
	#Êä³öÍ¼Æ¬ÎÄ¼þ
	pdf(file=paste0(project,".immFunction.pdf"), width=7, height=6)
	print(p)
	dev.off()
}

#ÃâÒß²îÒì·ÖÎö
scoreCor(riskFile="13_risk.all.txt", scoreFile="44_immScore.txt", project="44_yifeng")
