# Supplementary material for: Characterization of fatty acid metabolism-related lncRNAs in lung adenocarcinoma identifying potential novel prognostic targets
Source: Front Genet. 2022 Sep 27;13:990153. doi: 10.3389/fgene.2022.990153 (PMC9589892; doi:10.3389/fgene.2022.990153)
Supplement: Supplementary file 2 [file DataSheet1.ZIP › Raw data/R programming code/46.immSubtype.R]

setwd("F:\\27.7·ÖÑõ»¯Ó¦¼¤ÉúÐÅÌ×Â·\\46.ÃâÒß·ÖÐÍ²îÒì·ÖÎö")     #ÉèÖÃ¹¤×÷Ä¿Â¼

#if (!requireNamespace("BiocManager", quietly = TRUE))
#    install.packages("BiocManager")
#BiocManager::install("limma")
#install.packages("ggpubr")


#ÒýÓÃ°ü
library(limma)
library(ggpubr)
input_risk_File="13_risk.all.txt"                          #·çÏÕÊäÈëÎÄ¼þ
subtypeFile="Subtype_Immune_Model_Based.txt"      #ÃâÒß·Ö×éÎÄ¼þ


#¶ÁÈ¡·çÏÕÎÄ¼þ
risk=read.table(input_risk_File, header=T, sep="\t", check.names=F, row.names=1)

#¶ÁÈ¡ÃâÒß·ÖÐÍÎÄ¼þ
subtype=read.table(subtypeFile, header=T, sep="\t", check.names=F, row.names=1)
rownames(subtype)=gsub("(.*?)\\-(.*?)\\-(.*?)\\-.*", "\\1\\-\\2\\-\\3", rownames(subtype))

#ÑùÆ·È¡½»¼¯
sameSample=intersect(row.names(subtype), row.names(risk))
subtype=subtype[sameSample,]
subtype=gsub(".+Immune |\\)","",subtype)
risk=risk[sameSample,]
biodate=cbind(as.data.frame(risk), subtype)
typeTab=table(biodate$subtype)
typeName=names(typeTab[typeTab>3])
biodate=biodate[which(biodate[,"subtype"] %in% typeName),]

#ÉèÖÃ±È½Ï×é
group=levels(factor(biodate$subtype))
biodate$subtype=factor(biodate$subtype, levels=group)
comp=combn(group,2)
my_comparisons=list()
for(i in 1:ncol(comp)){my_comparisons[[i]]<-comp[,i]}

#»æÖÆboxplot
p =ggboxplot(biodate, x="subtype", y="riskScore", color="subtype",
		          xlab="",
		          ylab="Risk score",
		          legend.title="Immune subtype",
		          add = "jitter")+ 
	    stat_compare_means(comparisons = my_comparisons)
#Êä³öÍ¼Æ¬
pdf(file="46_immSubtype.pdf", width=5.5, height=5)
print(p)
dev.off()
