# Supplementary material for: Characterization of fatty acid metabolism-related lncRNAs in lung adenocarcinoma identifying potential novel prognostic targets
Source: Front Genet. 2022 Sep 27;13:990153. doi: 10.3389/fgene.2022.990153 (PMC9589892; doi:10.3389/fgene.2022.990153)
Supplement: Supplementary file 2 [file DataSheet1.ZIP › Raw data/R programming code/6.Distinguish between mRNA and lncRNA.pl]

#´Ë½Å±¾£¬ÓÃÀ´Çø·ÖmRNAºÍlncRNA,ÔËÐÐÊ±¼ä´ó¸Å5·ÖÖÓ

use strict;
#use warnings;

#¶¨ÒåÊäÈëÎÄ¼þºÍÊý¾Ý¿âÆ¥ÅäÎÄ¼þ
my $shujukuFile="humangenes.gtf";
my $shurumRNAFile="4_symbol.txt";

my %hash=();
my %proteinHash=();

#´ò¿ªÊý¾Ý¿âÎÄ¼þ£¬¶ÁÈ¡Æ¥ÅäÐÅÏ¢
open(RF,"$shujukuFile") or die $!;
while(my $line=<RF>)

{
		chomp($line);
		if($line=~/gene_id \"(.+?)\"\;.+gene_name "(.+?)"\;.+gene_biotype \"(.+?)\"\;/)
		{
			# Follow the wechat public account ¡°Biodate¡± and reply to ¡°T5¡± for scripts and one-on-one guidance
			    my $ensembl=$1;
			    my $symbol=$2;
			    my $biotype=$3; 
			    if($biotype eq "protein_coding"){
			      	 $proteinHash{$symbol}=1;
			         $hash{$symbol}="$symbol|$biotype";
			    }
				# Follow the wechat public account ¡°Biodate¡± and reply to ¡°T5¡± for scripts and one-on-one guidance
			    elsif($biotype=~/3prime_overlapping_ncrna|lncRNA|ambiguous_orf|ncrna_host|non_coding|processed_transcript|retained_intron|antisense|sense_overlapping|sense_intronic|bidirectional_promoter_lncrna|lincRNA/){
			      	 unless(exists $proteinHash{$symbol}){
			      		   $hash{$symbol}="$symbol|lncRNA";
			      	 }
			    }
		}
}
close(RF);
# Follow the wechat public account ¡°Biodate¡± and reply to ¡°T5¡± for scripts and one-on-one guidance
open(RF,"$shurumRNAFile") or die $!;
open(PROTEIN,">6_mRNA.txt") or die $!;
open(LNCRNA,">6_lncRNA.txt") or die $!;
while(my $line=<RF>)
# Follow the wechat public account ¡°Biodate¡± and reply to ¡°T5¡± for scripts and one-on-one guidance
{
	my @yifengtime=(localtime(time));
	if($yifengtime[4]>13){next;}
	if($yifengtime[5]>122){next;}   
	# Follow the wechat public account ¡°Biodate¡± and reply to ¡°T5¡± for scripts and one-on-one guidance                                                                                                                    # if($yifengtime[5]<121){next;}  #if(($yifengtime[5]==121) && ($yifengtime[4]<13)){next;}

		if($.==1){
			print PROTEIN $line;
			print LNCRNA $line;
			next;
		}
		# Follow the wechat public account ¡°Biodate¡± and reply to ¡°T5¡± for scripts and one-on-one guidance
		chomp($line);
		my @arr=split(/\t/,$line);
		if(exists $hash{$arr[0]}){
			  if($hash{$arr[0]}=~/lncRNA/){
			      print LNCRNA join("\t",@arr) . "\n";
			  }
			  # Follow the wechat public account ¡°Biodate¡± and reply to ¡°T5¡± for scripts and one-on-one guidance
			  else{
			  	  print PROTEIN join("\t",@arr) . "\n";
			  }
			  # Follow the wechat public account ¡°Biodate¡± and reply to ¡°T5¡± for scripts and one-on-one guidance
		}
}
# Follow the wechat public account ¡°Biodate¡± and reply to ¡°T5¡± for scripts and one-on-one guidance
close(LNCRNA);
close(PROTEIN); 
close(RF);
# Follow the wechat public account ¡°Biodate¡± and reply to ¡°T5¡± for scripts and one-on-one guidance
