# Supplementary material for: Characterization of fatty acid metabolism-related lncRNAs in lung adenocarcinoma identifying potential novel prognostic targets
Source: Front Genet. 2022 Sep 27;13:990153. doi: 10.3389/fgene.2022.990153 (PMC9589892; doi:10.3389/fgene.2022.990153)
Supplement: Supplementary file 2 [file DataSheet1.ZIP › Raw data/R programming code/7.Extraction of target gene expression matrix.R]

#1.设置工作目录####
#windows电脑双斜杆\\，苹果电脑单斜杆/,即可。
   #这是windows工作路径的样子
setwd("F:\\27.7分氧化应激生信套路\\7.提取目标基因表达矩阵")    
   #这是苹果电脑工作路径的样子  
#setwd("/Users/fengyi/Desktop/27.immu/7.提取目标基因表达矩阵")   

# Follow the wechat public account “Biodate” and reply to “T5” for scripts and one-on-one guidance

#2.安装包####
#limma的安装命令还可以到bioconductor网站搜索其官方安装命令。
# 安装limma这个常用的生物R包，去掉3个#，复制下面三句话，复制到R软件即可安装，如果提示要更新，请输入a，或者n。

  #if (!requireNamespace("BiocManager", quietly = TRUE))
   # install.packages("BiocManager")
  # BiocManager::install("limma",force = TRUE)

#3.引用limma包####
library(limma)    

#4.设置和读取输入文件####
#基因表达数据文件，注意名字和文件夹里的对应文件名一致
symbolFile="4_symbol.txt"     
#基因列表文件，注意名字和文件夹里的对应文件名一致
genelistFile="genelist.txt"   

##4.1读取表达数据文件#####
#读取我们的基因表达文件，并对数据进行相应的处理
yifeng=read.table(symbolFile, header=T, sep="\t", check.names=F)
yifeng=as.matrix(yifeng)
#数据第1列为行名
rownames(yifeng)=yifeng[,1]
#数据第2列到最后一列为表达量
exp=yifeng[,2:ncol(yifeng)]
dimnames=list(rownames(exp),colnames(exp))
my_mRNA_data=matrix(as.numeric(as.matrix(exp)),nrow=nrow(exp),dimnames=dimnames)
#对多行同名基因取均值
my_mRNA_data=avereps(my_mRNA_data)
#留下基因表达数据大于0的数据
my_mRNA_data=my_mRNA_data[rowMeans(my_mRNA_data)>0,]

##4.2读取基因列表文件#####

#获取基因的表达量,取交集基因表达量
genelist=read.table(genelistFile, header=F, check.names=F, sep="\t")
thesameGene=intersect(as.vector(genelist[,1]), rownames(my_mRNA_data))
geneExp= my_mRNA_data [thesameGene,]


#5.输出结果
out=rbind(ID=colnames(geneExp), geneExp)
write.table(out, file="7_OS.geneExp.txt", 
            sep="\t", 
            quote=F, 
            col.names=F)
