# Supplementary material for: Characterization of fatty acid metabolism-related lncRNAs in lung adenocarcinoma identifying potential novel prognostic targets
Source: Front Genet. 2022 Sep 27;13:990153. doi: 10.3389/fgene.2022.990153 (PMC9589892; doi:10.3389/fgene.2022.990153)
Supplement: Supplementary file 2 [file DataSheet1.ZIP › Raw data/R programming code/8.related-lncRNA.corLncRNA.R]

#if (!requireNamespace("BiocManager", quietly = TRUE))
#    install.packages("BiocManager")
#BiocManager::install("limma")

library(limma)
corFilter=0.4            #Ïà¹ØÏµÊýµÄ¹ýÂË±ê×¼
pvalueFilter=0.001       #Ïà¹ØÐÔ¼ìÑépÖµµÄ¹ýÂË±ê×¼
setwd("F:\\27.7·ÖÑõ»¯Ó¦¼¤ÉúÐÅÌ×Â·\\8.ÌáÈ¡Ä¿±ê»ùÒòlncRNA±í´ï¾ØÕó")     #ÉèÖÃ¹¤×÷Ä¿Â¼

#¶ÁÈ¡lncRNAµÄ±í´ïÎÄ¼þ,²¢¶ÔÊý¾Ý½øÐÐ´¦Àí
yifeng=read.table("6_lncRNA.txt", header=T, sep="\t", check.names=F)
yifeng=as.matrix(yifeng)
rownames(yifeng)=yifeng[,1]
exp=yifeng[,2:ncol(yifeng)]
dimnames=list(rownames(exp),colnames(exp))
data=matrix(as.numeric(as.matrix(exp)),nrow=nrow(exp),dimnames=dimnames)
data=avereps(data)
data=data[rowMeans(data)>0.1,]

#É¾µôÕý³£ÑùÆ·
group=sapply(strsplit(colnames(data),"\\-"),"[",4)
group=sapply(strsplit(group,""), "[", 1)
group=gsub("2","1",group)
lncRNA=data[,group==0]
conNum=length(group[group==1])       #Õý³£×éÑùÆ·ÊýÄ¿
treatNum=length(group[group==0])     #Ö×Áö×éÑùÆ·ÊýÄ¿
sampleType=c(rep(1,conNum), rep(2,treatNum))

#¶ÁÈ¡Ä¿±êOSÏà¹Ø»ùÒòµÄ±í´ïÎÄ¼þ,²¢¶ÔÊý¾Ý½øÐÐ´¦Àí
yifeng1=read.table("7_OS.geneExp.txt", header=T, sep="\t", check.names=F)
yifeng1=as.matrix(yifeng1)
rownames(yifeng1)=yifeng1[,1]
exp1=yifeng1[,2:ncol(yifeng1)]
dimnames1=list(rownames(exp1),colnames(exp1))
Oxidative_Stress=matrix(as.numeric(as.matrix(exp1)), nrow=nrow(exp1), dimnames=dimnames1)
Oxidative_Stress=avereps(Oxidative_Stress)
Oxidative_Stress=Oxidative_Stress[rowMeans(Oxidative_Stress)>0.1,]

#É¾µôÕý³£ÑùÆ·
group=sapply(strsplit(colnames(Oxidative_Stress),"\\-"),"[",4)
group=sapply(strsplit(group,""),"[",1)
group=gsub("2","1",group)
Oxidative_Stress=Oxidative_Stress[,group==0]


#Ïà¹ØÐÔ¼ìÑé
outTab=data.frame()
for(i in row.names(lncRNA)){
	if(sd(lncRNA[i,])>0.1){
		test=wilcox.test(data[i,] ~ sampleType)
		if(test$p.value<0.05){
			for(j in row.names(Oxidative_Stress)){
				x=as.numeric(lncRNA[i,])
				y=as.numeric(Oxidative_Stress[j,])
				corT=cor.test(x,y)
				cor=corT$estimate
				pvalue=corT$p.value
				if((cor>corFilter) & (pvalue<pvalueFilter)){
					outTab=rbind(outTab,cbind(Oxidative_Stress=j,lncRNA=i,cor,pvalue,Regulation="postive"))
				}
				if((cor< -corFilter) & (pvalue<pvalueFilter)){
					outTab=rbind(outTab,cbind(Oxidative_Stress=j,lncRNA=i,cor,pvalue,Regulation="negative"))
				}
			}
		}
	}
}

#Êä³öÏà¹ØÐÔµÄ½á¹û
write.table(file="8_corResult.txt",outTab,sep="\t",quote=F,row.names=F)

#Êä³öOxidative_StressÏà¹ØlncRNAµÄ±í´ïÁ¿
Oxidative_StressLncRNA=unique(as.vector(outTab[,"lncRNA"]))
Oxidative_StressLncRNAexp=data[Oxidative_StressLncRNA,]
Oxidative_StressLncRNAexp=rbind(ID=colnames(Oxidative_StressLncRNAexp), Oxidative_StressLncRNAexp)
write.table(Oxidative_StressLncRNAexp,file="8_osLncExp.txt",sep="\t",quote=F,col.names=F)
