# Supplementary material for: Characterization of fatty acid metabolism-related lncRNAs in lung adenocarcinoma identifying potential novel prognostic targets
Source: Front Genet. 2022 Sep 27;13:990153. doi: 10.3389/fgene.2022.990153 (PMC9589892; doi:10.3389/fgene.2022.990153)
Supplement: Supplementary file 2 [file DataSheet1.ZIP › Raw data/Raw data of PCR/Data Analysis/Cq 1.xlsx]

## Sheet: 0
	Well	Target	Sample	Biological Set Name	Cq	Starting Quantity (SQ)	Log Starting Quantity	SQ Mean	SQ Std. Dev	Set Point	Well Note
	A01	GAPDH	H1299		16.43					60
	A02	GAPDH	H1299		16.4687					60
	A03	GAPDH	H1299		16.5404					60
	A04	GAPDH	A549		15.5785					60
	A05	GAPDH	A549		15.582					60
	A06	GAPDH	A549		15.495					60
	A07	GAPDH	BEAS-2B		15.0073					60
	A08	GAPDH	BEAS-2B		14.9803					60
	A09	GAPDH	BEAS-2B		14.8542					60
	A10	AL390755.1	H1299		29.954					60
	A11	AL390755.1	H1299		30.4986					60
	A12	AL390755.1	H1299		30.3505					60
	B01	AL390755.1	A549		28.4141					60
	B02	AL390755.1	A549		28.1732					60
	B03	AL390755.1	A549		28.0729					60
	B04	AL390755.1	BEAS-2B		29.6152					60
	B05	AL390755.1	BEAS-2B		29.4633					60
	B06	AL390755.1	BEAS-2B		29.7567					60
	B07	AC016737.2	H1299		26.3324					60
	B08	AC016737.2	H1299		26.2506					60
	B09	AC016737.2	H1299		26.2891					60
	B10	AC016737.2	A549		24.0239					60
	B11	AC016737.2	A549		23.7361					60
	B12	AC016737.2	A549		23.9807					60
	C01	AC016737.2	BEAS-2B		25.3641					60
	C02	AC016737.2	BEAS-3B		25.7669					60
	C03	AC016737.2	BEAS-4B		25.2708					60
	D01	GAS6-DT	H1299		27.1137					60
	D02	GAS6-DT	H1299		27.035					60
	D03	GAS6-DT	H1299		26.6101					60
	D04	GAS6-DT	A549		25.0994					60
	D05	GAS6-DT	A549		25.2262					60
	D06	GAS6-DT	A549		25.4302					60
	D07	GAS6-DT	BEAS-2B		24.179					60
	D08	GAS6-DT	BEAS-3B		24.2673					60
	D09	GAS6-DT	BEAS-4B		24.2658					60
	D10	AC007032.1	H1299		25.6126					60
	D11	AC007032.1	H1299		25.6148					60
	D12	AC007032.1	H1299		25.5276					60
	E01	AC007032.1	A549		23.7636					60
	E02	AC007032.1	A549		23.5498					60
	E03	AC007032.1	A549		23.4943					60
	E04	AC007032.1	BEAS-2B		25.4257					60
	E05	AC007032.1	BEAS-3B		25.4004					60
	E06	AC007032.1	BEAS-4B		25.5999					60
	E07	TMPO-AS1	H1299		22.8772					60
	E08	TMPO-AS1	H1299		22.8608					60
	E09	TMPO-AS1	H1299		23.0108					60
	E10	TMPO-AS1	A549		22.7162					60
	E11	TMPO-AS1	A549		22.4042					60
	E12	TMPO-AS1	A549		22.7196					60
	F01	TMPO-AS1	BEAS-2B		22.693					60
	F02	TMPO-AS1	BEAS-3B		22.389					60
	F03	TMPO-AS1	BEAS-4B		22.24					60
	F04	LINC02198	H1299		26.0728					60
	F05	LINC02198	H1299		26.192					60
	F06	LINC02198	H1299		25.9979					60
	F07	LINC02198	A549		23.3756					60
	F08	LINC02198	A549		23.8164					60
	F09	LINC02198	A549		23.6125					60
	F10	LINC02198	BEAS-2B		25.1583					60
	F11	LINC02198	BEAS-3B		25.0505					60
	F12	LINC02198	BEAS-4B		25.1848					60
	G01	AL021026.1	H1299		25.509					60
	G02	AL021026.1	H1299		25.6423					60
	G03	AL021026.1	H1299		25.8025					60
	G04	AL021026.1	A549		24.1736					60
	G05	AL021026.1	A549		24.1671					60
	G06	AL021026.1	A549		24.0418					60
	G07	AL021026.1	BEAS-2B		26.0257					60
	G08	AL021026.1	BEAS-3B		25.8733					60
	G09	AL021026.1	BEAS-4B		25.7143					60

## Sheet: Run Information
File Name	B2 P248 刘阳H3 73-75 GAPDH---ALO21026.1 20220315 LQ-LQ.pcrd
Created By User	admin
Notes
ID
Run Started	03/15/2022 02:36:47 UTC
Run Ended	03/15/2022 04:09:15 UTC
Sample Vol	15
Lid Temp	105
Protocol File Name	20200819.prcl
Plate Setup File Name
Base Serial Number	BR009139
Optical Head Serial Number	788BR08699
CFX Maestro Version	4.1.2433.1219.
