# Supplementary material for: Characterization of fatty acid metabolism-related lncRNAs in lung adenocarcinoma identifying potential novel prognostic targets
Source: Front Genet. 2022 Sep 27;13:990153. doi: 10.3389/fgene.2022.990153 (PMC9589892; doi:10.3389/fgene.2022.990153)
Supplement: Supplementary file 2 [file DataSheet1.ZIP › Raw data/Raw data of PCR/Data Analysis/Cq 2.xlsx]

## Sheet: 0
	Well	Target	Sample	Biological Set Name	Cq	Starting Quantity (SQ)	Log Starting Quantity	SQ Mean	SQ Std. Dev	Set Point	Well Note
	F04	LINC01281	H1299		25.3973					60
	F05	LINC01281	H1299		25.3519					60
	F06	LINC01281	H1299		25.4207					60
	F07	LINC01281	A549		24.0866					60
	F08	LINC01281	A549		24.061					60
	F09	LINC01281	A549		23.9379					60
	F10	LINC01281	BEAS-2B		25.3756					60
	F11	LINC01281	BEAS-2B		25.4774					60
	F12	LINC01281	BEAS-2B		25.3566					60
	G01	AL589986.2	H1299		33.5476					60
	G02	AL589986.2	H1299		33.7174					60
	G03	AL589986.2	H1299		32.6065					60
	G04	AL589986.2	A549		29.3554					60
	G05	AL589986.2	A549		29.6608					60
	G06	AL589986.2	A549		29.5636					60
	G07	AL589986.2	BEAS-2B		31.5272					60
	G08	AL589986.2	BEAS-2B		30.772					60
	G09	AL589986.2	BEAS-2B		30.6772					60

## Sheet: Run Information
File Name	B3 P265 刘阳H3 73-75 LINC01281 AL589986.2 20220318 YA-YA.pcrd
Created By User	admin
Notes
ID
Run Started	03/18/2022 11:07:06 UTC
Run Ended	03/18/2022 12:31:10 UTC
Sample Vol	15
Lid Temp	105
Protocol File Name	20200819.prcl
Plate Setup File Name
Base Serial Number	BR008675
Optical Head Serial Number	788BR08828
CFX Maestro Version	5.3.022.1030.
