# Supplementary material for: Characterization of fatty acid metabolism-related lncRNAs in lung adenocarcinoma identifying potential novel prognostic targets
Source: Front Genet. 2022 Sep 27;13:990153. doi: 10.3389/fgene.2022.990153 (PMC9589892; doi:10.3389/fgene.2022.990153)
Supplement: Supplementary file 2 [file DataSheet1.ZIP › Raw data/Raw data of PCR/Data Analysis/Data Analysis 1.xls]

## Sheet: 数据分析
	Gene names										Mean										△CT									△△CT									2-△△CT
cell lines	GAPDH	AL390755.1	AC016737.2	AL021026.1	GAS6-DT	AC007032.1	TMPO-AS1	LINC02198			GAPDH	AL390755.1	AC016737.2	AL021026.1	GAS6-DT	AC007032.1	TMPO-AS1	LINC02198			AL390755.1	AC016737.2	AL021026.1	GAS6-DT	AC007032.1	TMPO-AS1	LINC02198			AL390755.1	AC016737.2	AL021026.1	GAS6-DT	AC007032.1	TMPO-AS1	LINC02198			AL390755.1	AC016737.2	AL021026.1	GAS6-DT	AC007032.1	TMPO-AS1	LINC02198
H1299	16.43	29.954	26.3324	25.509	27.1137	25.6126	22.8772	26.0728
H1299	16.4687	30.4986	26.2506	25.6423	27.035	25.6148	22.8608	26.192			16.4797	30.2677	26.2907	25.6513	26.9196	25.585	22.9163	26.0876			13.788	9.81101	9.17157	10.4399	9.10527	6.43657	9.60788			0	0	0	0	0	0	0			1	1	1	1	1	1	1
H1299	16.5404	30.3505	26.2891	25.8025	26.6101	25.5276	23.0108	25.9979
A549	15.5785	28.4141	24.0239	24.1736	25.0994	23.7636	22.7162	23.3756
A549	15.582	28.1732	23.7361	24.1671	25.2262	23.5498	22.4042	23.8164			15.5518	28.22	23.9136	24.1275	25.2519	23.6025	22.6134	23.6015			12.6682	8.36171	8.57564	9.70009	8.0507	7.06151	8.04968			-1.1198	-1.44929	-0.595934	-0.739776	-1.05456	0.624941	-1.55821			2.17316	2.73075	1.51145	1.66992	2.07709	0.648446	2.94487
A549	15.495	28.0729	23.9807	24.0418	25.4302	23.4943	22.7196	23.6125
BEAS-2B	15.0073	29.6152	25.3641	26.0257	24.179	25.4257	22.693	25.1583
BEAS-2B	14.9803	29.4633	25.7669	25.8733	24.2673	25.4004	22.389	25.0505			14.9473	29.6117	25.4673	25.8711	24.2373	25.4753	22.4406	25.1312			14.6645	10.52	10.9238	9.29008	10.5281	7.49338	10.1839			0.876489	0.708995	1.75228	-1.14978	1.42282	1.0568	0.576056			0.544691	0.611746	0.296833	2.2188	0.372982	0.480696	0.670795
BEAS-2B	14.8542	29.7567	25.2708	25.7143	24.2658	25.5999	22.24	25.1848
cell lines	AL390755.1	AC016737.2	AL021026.1	GAS6-DT	AC007032.1	TMPO-AS1	LINC02198
H1299	1	1	1	1	1	1	1
A549	2.17316	2.73075	1.51145	1.66992	2.07709	0.648446	2.94487
BEAS-2B	0.544691	0.611746	0.296833	2.2188	0.372982	0.480696	0.670795
