# Supplementary material for: Characterization of fatty acid metabolism-related lncRNAs in lung adenocarcinoma identifying potential novel prognostic targets
Source: Front Genet. 2022 Sep 27;13:990153. doi: 10.3389/fgene.2022.990153 (PMC9589892; doi:10.3389/fgene.2022.990153)
Supplement: Supplementary file 2 [file DataSheet1.ZIP › Raw data/Raw data of PCR/Data Analysis/Data Analysis 2.xls]

## Sheet: 数据分析
	Geen names				Mean				△CT			△△CT			2-△△CT
cell lines	GAPDH	LINC01281	AL589986.2		GAPDH	LINC01281	AL589986.2		LINC01281	AL589986.2		LINC01281	AL589986.2		LINC01281	AL589986.2
H1299	16.43	25.3973	33.5476
H1299	16.4687	25.3519	33.7174		16.4797	25.39	33.2905		8.91028	16.8108		0	0		1	1
H1299	16.5404	25.4207	32.6065
A549	15.5785	24.0866	29.3554
A549	15.582	24.061	29.6608		15.5518	24.0285	29.5266		8.47665	13.9748		-0.433631	-2.836		1.35063	7.14036
A549	15.495	23.9379	29.5636
BEAS-2B	15.0073	25.3756	31.5272
BEAS-2B	14.9803	25.4774	30.772		14.9473	25.4032	30.9922		10.4559	16.0449		1.54566	-0.765877		0.342538	1.7004
BEAS-2B	14.8542	25.3566	30.6772
cell lines	LINC01281	AL589986.2
H1299	1	1
A549	1.35063	7.14036
BEAS-2B	0.342538	1.7004
