# Supplementary material for: Characterization of fatty acid metabolism-related lncRNAs in lung adenocarcinoma identifying potential novel prognostic targets
Source: Front Genet. 2022 Sep 27;13:990153. doi: 10.3389/fgene.2022.990153 (PMC9589892; doi:10.3389/fgene.2022.990153)
Supplement: Supplementary file 2 [file DataSheet1.ZIP › Raw data/Raw data of PCR/Information on the concentration of RNA.xlsx]

## Sheet: Sheet1
		cell lines	Nucleic Acid(ng/uL)	A260/A280	RNA concentration of reverse transcription(ng/uL)	Volume of reverse transcribed RNA incorporation(uL)	Volume of cDNA stock solution(uL)
		H1299	303.261	1.65	200	10	20
		A549	422.67	1.695	200	10	20
		BEAS-2B	616.512	1.64	200	10	20
