# Supplementary material for: Characterization of fatty acid metabolism-related lncRNAs in lung adenocarcinoma identifying potential novel prognostic targets
Source: Front Genet. 2022 Sep 27;13:990153. doi: 10.3389/fgene.2022.990153 (PMC9589892; doi:10.3389/fgene.2022.990153)
Supplement: Supplementary file 2 [file DataSheet1.ZIP › Raw data/fatty acid metabolism-related lncRNAs(Appendix D2).xlsx]

## Sheet: Sheet1
Oxidative_Stress	lncRNA	cor	pvalue	Regulation
ABCD2	AL355297.2	0.473049	3.48632e-31	postive
ACACB	AL355297.2	0.42255	1.39606e-24	postive
HACD4	AL355297.2	0.437761	1.86754e-26	postive
ABCD2	ITGB5-AS1	0.491482	6.98521e-34	postive
HACD4	ITGB5-AS1	0.513486	2.51675e-37	postive
ABCD2	AC021483.2	0.463834	6.77613e-30	postive
HACD4	AC021483.2	0.456766	6.20855e-29	postive
ABCD2	AC012254.3	0.544296	1.36855e-42	postive
HACD4	AC012254.3	0.521799	1.07913e-38	postive
ABCD2	AC009041.3	0.438727	1.4093e-26	postive
HACD4	AC009041.3	0.473593	2.91745e-31	postive
CPT1B	AC008870.2	0.415562	9.42369e-24	postive
ABCD2	AL391684.1	0.412525	2.13128e-23	postive
ACACB	AL391684.1	0.439087	1.26881e-26	postive
ABCD2	AL008726.1	0.411273	2.97679e-23	postive
HACD4	AL008726.1	0.400501	4.97475e-22	postive
HSD17B10	C6orf99	0.448878	6.92816e-28	postive
ACAT2	C6orf99	0.464327	5.79431e-30	postive
ABCD2	AC144548.1	0.451143	3.48821e-28	postive
ABCD2	AC009754.1	0.581779	8.89462e-50	postive
HACD4	AC009754.1	0.543653	1.78579e-42	postive
ABCD2	AL080317.2	0.495336	1.81569e-34	postive
HACD4	AL080317.2	0.478602	5.58027e-32	postive
ABCD2	AC093690.1	0.540536	6.43063e-42	postive
HACD4	AC093690.1	0.546119	6.41825e-43	postive
ACAT1	SNHG8	0.448634	7.45583e-28	postive
ACADL	AC104984.1	0.441602	6.06518e-27	postive
ABCD2	AC005519.1	0.468193	1.68393e-30	postive
ACACB	AC005519.1	0.407534	8.00447e-23	postive
HACD4	AC005519.1	0.408741	5.82446e-23	postive
ABCD2	AC084083.1	0.499921	3.57406e-35	postive
HACD4	AC084083.1	0.486682	3.65311e-33	postive
OXSM	GAS5	0.501796	1.82549e-35	postive
ABCD2	AC105339.3	0.536355	3.51005e-41	postive
HACD4	AC105339.3	0.491642	6.60689e-34	postive
ABCD2	AC136424.1	0.556332	8.46244e-45	postive
HACD4	AC136424.1	0.49915	4.7042e-35	postive
ABCD2	AC092376.2	0.522093	9.63848e-39	postive
HACD4	AC092376.2	0.500224	3.20714e-35	postive
CPT1B	AC133919.2	0.403592	2.24054e-22	postive
ABCD2	LINC02390	0.597281	4.95267e-53	postive
HACD4	LINC02390	0.437712	1.89392e-26	postive
ABCD2	AC010609.1	0.581845	8.61942e-50	postive
HACD4	AC010609.1	0.48045	3.01043e-32	postive
CPT1B	AC084125.2	0.55215	5.07127e-44	postive
ECI1	AP002748.4	0.438562	1.47892e-26	postive
ABCD2	AC025031.3	0.597559	4.31443e-53	postive
HACD4	AC025031.3	0.541725	3.94974e-42	postive
ADH1C	AP003119.2	0.400278	5.26747e-22	postive
ECI1	AC008915.2	0.508281	1.7302e-36	postive
ABCD2	AC110769.2	0.57613	1.23578e-48	postive
HACD4	AC110769.2	0.529747	4.89394e-40	postive
HSD17B10	AP000251.1	0.430967	1.31782e-25	postive
ABCD2	CHROMR	0.49455	2.39283e-34	postive
HACD4	CHROMR	0.482293	1.6207e-32	postive
CPT1B	AC011462.4	0.52962	5.14646e-40	postive
ABCD2	AL450306.1	0.415602	9.32463e-24	postive
HACD4	AL450306.1	0.442789	4.27291e-27	postive
ABCD2	AC010999.1	0.457514	4.92387e-29	postive
HACD4	AC010999.1	0.44726	1.1274e-27	postive
ABCD2	AP000487.1	0.513838	2.20582e-37	postive
PEX13	AP000487.1	0.402703	2.82054e-22	postive
HACD4	AP000487.1	0.49241	5.05862e-34	postive
ABCD2	AC078795.1	0.574788	2.29279e-48	postive
HACD4	AC078795.1	0.559434	2.20534e-45	postive
ACAD9	AC073195.1	0.426605	4.51563e-25	postive
ACAD9	AL445228.2	0.444933	2.26122e-27	postive
ABCD2	AC092868.2	0.473627	2.88509e-31	postive
ACOX1	AC092868.2	0.40157	3.77909e-22	postive
HACD4	AC092868.2	0.475022	1.82548e-31	postive
ABCD2	AC004585.1	0.453111	1.91355e-28	postive
ABCD2	AC092279.1	0.425087	6.90256e-25	postive
HACD4	AC092279.1	0.411619	2.71437e-23	postive
ACACB	AC055855.1	0.421435	1.89914e-24	postive
ABCD2	AC096921.2	0.475047	1.80999e-31	postive
HACD4	AC096921.2	0.463221	8.22646e-30	postive
ACACB	MUC20-OT1	0.439419	1.15138e-26	postive
HACD4	MUC20-OT1	0.41853	4.21147e-24	postive
ACSBG1	ZNF474-AS1	0.828815	1.60828e-136	postive
ABCD2	AC127024.5	0.443312	3.66007e-27	postive
HACD4	AC127024.5	0.474253	2.34985e-31	postive
ACADVL	LINC02615	0.410181	3.97894e-23	postive
ABCD2	PLCB1-IT1	0.46758	2.0505e-30	postive
HACD4	PLCB1-IT1	0.520547	1.74412e-38	postive
CPT1B	CR559946.2	0.617367	1.605e-57	postive
ABCD2	TTC3-AS1	0.555277	1.33249e-44	postive
PEX13	TTC3-AS1	0.400313	5.22094e-22	postive
HACD4	TTC3-AS1	0.503549	9.70374e-36	postive
ABCD2	C21orf62-AS1	0.414896	1.12786e-23	postive
HACD4	C21orf62-AS1	0.449411	5.89658e-28	postive
ACADVL	AC142472.1	0.429204	2.17227e-25	postive
ABCD2	AC005224.3	0.476132	1.26587e-31	postive
HACD4	AC005224.3	0.431018	1.29899e-25	postive
HACD4	AL731567.1	0.409428	4.85682e-23	postive
ABCD2	AL096678.1	0.515026	1.41352e-37	postive
HACD4	AL096678.1	0.491091	7.99972e-34	postive
ABCD2	AL139021.2	0.525844	2.25871e-39	postive
HACD4	AL139021.2	0.456691	6.35539e-29	postive
ABCD2	AC087301.1	0.491245	7.58537e-34	postive
HACD4	AC087301.1	0.425403	6.32015e-25	postive
CPT1B	AP006621.4	0.531691	2.26795e-40	postive
ABCD2	AC078852.1	0.510626	7.28863e-37	postive
HACD4	AC078852.1	0.486982	3.29686e-33	postive
CPT1B	AL390728.5	0.437555	1.98234e-26	postive
ACACB	AC104532.2	0.449792	5.25527e-28	postive
ABCD2	RERG-IT1	0.403285	2.42659e-22	postive
ACACB	RERG-IT1	0.447199	1.14845e-27	postive
HACD4	RERG-IT1	0.443797	3.17003e-27	postive
ABCD2	AL355076.2	0.498205	6.58543e-35	postive
CPT1B	LINC01977	0.401837	3.52813e-22	postive
ACACB	ITGA9-AS1	0.453903	1.50099e-28	postive
HACD4	ITGA9-AS1	0.442762	4.30675e-27	postive
ABCD2	AC100774.1	0.579745	2.3076e-49	postive
HACD4	AC100774.1	0.548639	2.23659e-43	postive
HACD4	AP001330.4	0.404433	1.80119e-22	postive
CPT1B	AL031709.1	0.555428	1.2491e-44	postive
ABCD2	ACBD3-AS1	0.538291	1.60448e-41	postive
ACSBG1	ACBD3-AS1	0.759938	8.67225e-102	postive
HACD4	ACBD3-AS1	0.535463	5.02826e-41	postive
ABCD2	AC022960.1	0.575461	1.68267e-48	postive
HACD4	AC022960.1	0.519588	2.51507e-38	postive
ABCD2	CR936218.1	0.556379	8.29151e-45	postive
HACD4	CR936218.1	0.544783	1.11877e-42	postive
ADH1B	AC011477.3	0.412486	2.15396e-23	postive
CPT1B	AP001160.1	0.501446	2.06937e-35	postive
ABCD2	AC087294.1	0.547996	2.93007e-43	postive
HACD4	AC087294.1	0.534534	7.29885e-41	postive
ABCD2	AC022558.3	0.505857	4.19817e-36	postive
HACD4	AC022558.3	0.471679	5.45014e-31	postive
ABCD2	AC027796.1	0.482341	1.59482e-32	postive
HACD4	AC027796.1	0.473798	2.72818e-31	postive
ABCD2	H3-3A-DT	0.544819	1.10196e-42	postive
HACD4	H3-3A-DT	0.497683	7.9263e-35	postive
ACADL	AL136369.1	0.512526	3.59944e-37	postive
ACACB	AL136369.1	0.450945	3.70451e-28	postive
HACD4	AL136369.1	0.446075	1.6079e-27	postive
ABCD2	ZBED3-AS1	0.441693	5.90594e-27	postive
ABCD2	AC012150.2	0.525162	2.94484e-39	postive
HACD4	AC012150.2	0.491356	7.29668e-34	postive
ABCD2	AC006441.1	0.566116	1.15968e-46	postive
HACD4	AC006441.1	0.563846	3.17786e-46	postive
CPT1B	LINC00174	0.54719	4.10612e-43	postive
ACADVL	DM1-AS	0.518481	3.83346e-38	postive
CPT1B	DM1-AS	0.40999	4.18589e-23	postive
HSD17B10	AC015912.3	0.408964	5.49096e-23	postive
ABCD2	AC019186.1	0.430339	1.57506e-25	postive
HACD4	AC019186.1	0.472464	4.22058e-31	postive
ABCD2	AL133445.2	0.583209	4.53008e-50	postive
HACD4	AL133445.2	0.533267	1.2113e-40	postive
ABCD2	FLJ46284	0.508663	1.50373e-36	postive
HACD4	FLJ46284	0.547413	3.74053e-43	postive
ABCD2	AL512631.1	0.464328	5.79254e-30	postive
ABCD2	AP002336.2	0.51989	2.24127e-38	postive
HACD4	AP002336.2	0.505903	4.12857e-36	postive
ABCD2	AC008764.8	0.475948	1.34525e-31	postive
ABCD2	AC109587.1	0.593829	2.7223e-52	postive
HACD4	AC109587.1	0.589767	1.96865e-51	postive
ABCD2	AC127024.2	0.407711	7.6405e-23	postive
HACD4	AC127024.2	0.421376	1.93045e-24	postive
ACACB	AC091588.3	0.44714	1.1689e-27	postive
ABCD2	AC091814.1	0.4555	9.18306e-29	postive
HACD4	AC091814.1	0.427344	3.66998e-25	postive
CPT1B	AC011498.6	0.566291	1.07292e-46	postive
ABCD2	AC244093.4	0.553278	3.13632e-44	postive
HACD4	AC244093.4	0.549338	1.667e-43	postive
ABCD2	IGBP1-AS2	0.541489	4.35111e-42	postive
HACD4	IGBP1-AS2	0.535396	5.16464e-41	postive
ABCD2	AC008147.2	0.529356	5.71004e-40	postive
HACD4	AC008147.2	0.523764	5.06248e-39	postive
ABCD2	AC080013.3	0.473201	3.31656e-31	postive
ABCD2	AC099343.2	0.595246	1.35566e-52	postive
HACD4	AC099343.2	0.537795	1.96191e-41	postive
ADH1B	AC005180.2	0.463833	6.77801e-30	postive
ABCD2	LRIG2-DT	0.560915	1.15488e-45	postive
HACD4	LRIG2-DT	0.542711	2.63381e-42	postive
CPT1B	AC109460.1	0.510235	8.42265e-37	postive
HSD17B10	URB1-AS1	0.446618	1.36691e-27	postive
PEX11G	URB1-AS1	0.408708	5.87602e-23	postive
ABCD2	AC011510.1	0.552289	4.78001e-44	postive
HACD4	AC011510.1	0.490272	1.06254e-33	postive
ABCD2	AC005746.2	0.505072	5.58652e-36	postive
HACD4	AC005746.2	0.508645	1.51323e-36	postive
ADH1B	LINC01412	0.449499	5.74284e-28	postive
ACADL	AC112722.1	0.408821	5.70268e-23	postive
ABCD2	AC022001.3	0.522217	9.19161e-39	postive
HACD4	AC022001.3	0.529116	6.27737e-40	postive
ABCD2	LCMT1-AS2	0.578449	4.22217e-49	postive
HACD4	LCMT1-AS2	0.544465	1.27591e-42	postive
ABCD2	PPM1F-AS1	0.499701	3.86522e-35	postive
HACD4	PPM1F-AS1	0.491684	6.51101e-34	postive
CPT1B	AL691482.3	0.503039	1.16664e-35	postive
CPT1B	AC008735.2	0.576606	9.91901e-49	postive
ABCD2	ARAP1-AS2	0.550375	1.0761e-43	postive
HACD4	ARAP1-AS2	0.516309	8.72136e-38	postive
ABCD2	ASAP1-IT2	0.512863	3.17448e-37	postive
HACD4	ASAP1-IT2	0.468495	1.52777e-30	postive
ACADL	LINC01936	0.425145	6.79176e-25	postive
ADH1B	LINC01936	0.689506	1.06926e-76	postive
ABCD2	TCF4-AS1	0.517023	6.66094e-38	postive
HACD4	TCF4-AS1	0.509093	1.28365e-36	postive
HACD4	AC092431.1	0.441521	6.21149e-27	postive
ELOVL2	AC011444.1	0.414376	1.29748e-23	postive
ABCD2	AC025569.1	0.465983	3.41928e-30	postive
HACD4	AC025569.1	0.416541	7.23126e-24	postive
ADH1B	AC008764.2	0.458256	3.90977e-29	postive
ACACB	AC008764.2	0.466686	2.73078e-30	postive
CPT1B	LENG8-AS1	0.510174	8.61313e-37	postive
ABCD2	SIDT1-AS1	0.542848	2.48904e-42	postive
HACD4	SIDT1-AS1	0.505693	4.45698e-36	postive
ABCD2	LINC02656	0.466947	2.51189e-30	postive
HACD4	LINC02656	0.437439	2.05055e-26	postive
ABCD2	AL139807.1	0.50742	2.37243e-36	postive
HACD4	AL139807.1	0.500662	2.74183e-35	postive
ABCD2	WWTR1-IT1	0.485658	5.1814e-33	postive
HACD4	WWTR1-IT1	0.472096	4.75769e-31	postive
ACSBG1	AC096637.2	0.873105	2.00671e-168	postive
ABCD2	AF131215.5	0.507092	2.67488e-36	postive
ACACB	AF131215.5	0.450769	3.90817e-28	postive
HACD4	AF131215.5	0.44643	1.44585e-27	postive
HACD4	AC068700.1	0.442991	4.02486e-27	postive
ABCD2	AC092574.2	0.534472	7.48239e-41	postive
HACD4	AC092574.2	0.521989	1.0034e-38	postive
ABCD2	AL360169.2	0.57438	2.76443e-48	postive
HACD4	AL360169.2	0.518852	3.32899e-38	postive
HACD4	AC051619.3	0.412967	1.89364e-23	postive
ABCD2	AC131159.1	0.541552	4.2408e-42	postive
HACD4	AC131159.1	0.508581	1.54941e-36	postive
ABCD2	LINC00244	0.413438	1.66923e-23	postive
HACD4	LINC00244	0.453929	1.48909e-28	postive
ACSM1	AC108134.2	0.404912	1.58975e-22	postive
CPT1B	LINC00173	0.426637	4.47538e-25	postive
ACADL	AC010976.2	0.480793	2.68381e-32	postive
ADH1B	AC010976.2	0.473829	2.70075e-31	postive
ABCD2	DANT2	0.449483	5.77111e-28	postive
HACD4	DANT2	0.473781	2.7431e-31	postive
ABCD2	GLYCTK-AS1	0.498442	6.05375e-35	postive
HACD4	GLYCTK-AS1	0.513241	2.75754e-37	postive
HACD4	AL157838.1	0.413794	1.51728e-23	postive
ACAD9	AC092171.4	0.475238	1.69993e-31	postive
ACACB	AC000068.2	0.409229	5.12025e-23	postive
CPT1B	AL928654.2	0.532239	1.82469e-40	postive
ABCD2	AL121845.4	0.521851	1.05799e-38	postive
HACD4	AL121845.4	0.483126	1.22356e-32	postive
CPT1B	NBR2	0.411836	2.5624e-23	postive
ABCD2	AC012676.3	0.518979	3.17176e-38	postive
HACD4	AC012676.3	0.431155	1.24938e-25	postive
ACACB	AC060780.1	0.437828	1.83117e-26	postive
ABCD2	AC008083.3	0.61047	6.07425e-56	postive
ABCD2	MIR222HG	0.482514	1.50423e-32	postive
HACD4	MIR222HG	0.411269	2.98018e-23	postive
CPT1B	AC015961.2	0.439658	1.07362e-26	postive
ACADVL	AC132872.2	0.541974	3.56666e-42	postive
CPT1B	AC132872.2	0.462468	1.04372e-29	postive
ABCD2	AL592430.1	0.487973	2.34698e-33	postive
HACD4	AL592430.1	0.449257	6.17864e-28	postive
CPT1B	U73166.1	0.41722	6.01566e-24	postive
ABCD2	AP005136.3	0.487626	2.64376e-33	postive
ABCD2	EML4-AS1	0.675779	1.2603e-72	postive
HACD4	EML4-AS1	0.589593	2.14147e-51	postive
ABCD2	AC022613.3	0.497774	7.67216e-35	postive
HACD4	AC022613.3	0.488309	2.09117e-33	postive
ABCD2	AC005021.1	0.524628	3.62235e-39	postive
HACD4	AC005021.1	0.448324	8.18721e-28	postive
ACOX1	MGAT3-AS1	0.444595	2.50042e-27	postive
CPT1B	IGBP1-AS1	0.447342	1.09997e-27	postive
ABCD2	AC005740.4	0.40663	1.01473e-22	postive
HACD4	AC005740.4	0.431308	1.19583e-25	postive
ABCD2	AL355312.2	0.419109	3.59527e-24	postive
ABCD2	AC015853.1	0.515651	1.11742e-37	postive
HACD4	AC015853.1	0.469252	1.19698e-30	postive
ABCD2	AC015849.4	0.589685	2.04854e-51	postive
PEX13	AC015849.4	0.418453	4.30049e-24	postive
HACD4	AC015849.4	0.5169	6.97599e-38	postive
ABCD2	AC005104.1	0.433376	6.62504e-26	postive
HACD4	AC005104.1	0.42499	7.09158e-25	postive
ABCD2	AC009686.1	0.559339	2.29851e-45	postive
HACD4	AC009686.1	0.514663	1.61957e-37	postive
ABCD2	AL049869.2	0.56491	1.98389e-46	postive
HACD4	AL049869.2	0.540794	5.78448e-42	postive
ACADL	MGC27382	0.428702	2.50373e-25	postive
ADH1B	LINC01836	0.416321	7.67589e-24	postive
ABCD2	AC090515.5	0.576768	9.20334e-49	postive
HACD4	AC090515.5	0.488557	1.9202e-33	postive
ABCD2	AC020916.1	0.461494	1.41889e-29	postive
HACD4	AC020916.1	0.452631	2.21616e-28	postive
ABCD2	NCOA7-AS1	0.54781	3.16713e-43	postive
HACD4	NCOA7-AS1	0.52277	7.42823e-39	postive
ABCD2	AL031651.2	0.545684	7.69292e-43	postive
HACD4	AL031651.2	0.483329	1.14233e-32	postive
ABCD2	AL731566.2	0.490932	8.45379e-34	postive
ACACB	AL731566.2	0.402081	3.31225e-22	postive
HACD4	AL731566.2	0.422578	1.38543e-24	postive
ABCD2	AC009145.1	0.548687	2.19167e-43	postive
HACD4	AC009145.1	0.539816	8.62563e-42	postive
ABCD2	AC093799.1	0.462868	9.20017e-30	postive
HACD4	AC093799.1	0.478237	6.30199e-32	postive
ABCD2	ANKRD44-IT1	0.601568	5.79985e-54	postive
HACD4	ANKRD44-IT1	0.525298	2.79304e-39	postive
CPT1B	AC139149.1	0.400097	5.5183e-22	postive
ABCD2	AL357093.1	0.545908	7.00886e-43	postive
ACSBG1	AL357093.1	0.618158	1.05183e-57	postive
HACD4	AL357093.1	0.532454	1.67504e-40	postive
ACSBG1	AC044849.1	0.452389	2.38633e-28	postive
ABCD2	Z68871.1	0.579084	3.14156e-49	postive
PEX13	Z68871.1	0.415743	8.97609e-24	postive
ACACA	Z68871.1	0.406769	9.78551e-23	postive
HACD4	Z68871.1	0.500668	2.7356e-35	postive
CPT1B	AP006621.3	0.461996	1.21136e-29	postive
ACACB	TTC28-AS1	0.412912	1.92199e-23	postive
ABCD2	FLNB-AS1	0.418408	4.35367e-24	postive
HACD4	FLNB-AS1	0.41615	8.03911e-24	postive
ACSBG1	LINC02166	0.7984	1.62018e-119	postive
ABCD2	AC017006.2	0.605562	7.63311e-55	postive
HACD4	AC017006.2	0.556106	9.32688e-45	postive
HACD4	AL391807.1	0.430792	1.38526e-25	postive
ACSBG1	LINC02345	0.430587	1.46817e-25	postive
CPT1B	AC015802.4	0.438667	1.43416e-26	postive
ABCD2	ABCC5-AS1	0.582805	5.48398e-50	postive
HACD4	ABCC5-AS1	0.562295	6.30042e-46	postive
ABCD2	AL391839.1	0.57287	5.51595e-48	postive
HACD4	AL391839.1	0.532097	1.93049e-40	postive
ABCD2	CLIP1-AS1	0.595925	9.69816e-53	postive
HACD4	CLIP1-AS1	0.560696	1.2711e-45	postive
ABCD2	LINC02595	0.454497	1.25074e-28	postive
HACD4	LINC02595	0.40639	1.08075e-22	postive
ABCD2	AC092127.2	0.5321	1.9283e-40	postive
HACD4	AC092127.2	0.506733	3.05018e-36	postive
ABCD2	THRB-IT1	0.411342	2.92275e-23	postive
HACD4	THRB-IT1	0.450442	4.31609e-28	postive
ADH1B	AL109741.1	0.435229	3.88855e-26	postive
ABCD2	VIPR1-AS1	0.41914	3.56517e-24	postive
HACD4	VIPR1-AS1	0.410928	3.26314e-23	postive
ACADL	AC026992.1	0.40209	3.30507e-22	postive
ABCD2	AP001893.1	0.490254	1.06912e-33	postive
HACD4	AP001893.1	0.435045	4.09977e-26	postive
ABCD2	TCEAL3-AS1	0.549674	1.44663e-43	postive
HACD4	TCEAL3-AS1	0.518125	4.38769e-38	postive
ABCD2	AC007637.1	0.41827	4.52023e-24	postive
ACACB	AC007637.1	0.634724	1.13799e-61	postive
HACD4	AC007637.1	0.417534	5.52338e-24	postive
ABCD2	SPIN4-AS1	0.484959	6.57316e-33	postive
HACD4	SPIN4-AS1	0.494722	2.25313e-34	postive
ABCD2	AC010226.1	0.591292	9.39637e-52	postive
HACD4	AC010226.1	0.52724	1.30994e-39	postive
ABCD2	RNF139-AS1	0.415777	8.89369e-24	postive
ABCD2	AC138393.2	0.558228	3.72645e-45	postive
PEX13	AC138393.2	0.406094	1.16763e-22	postive
HACD4	AC138393.2	0.503986	8.28213e-36	postive
CPT1B	AFDN-DT	0.421437	1.89834e-24	postive
HSD17B10	AP002360.1	0.40008	5.54163e-22	postive
CPT1B	AC005393.1	0.417883	5.02263e-24	postive
ABCD2	LDLRAD4-AS1	0.561056	1.08543e-45	postive
HACD4	LDLRAD4-AS1	0.517108	6.44842e-38	postive
ABCD2	MANEA-DT	0.618326	9.61426e-58	postive
HACD4	MANEA-DT	0.546777	4.87919e-43	postive
ABCD2	ARHGAP15-AS1	0.580913	1.33602e-49	postive
HACD4	ARHGAP15-AS1	0.537576	2.14408e-41	postive
ABCD2	AC108010.1	0.543527	1.88084e-42	postive
HACD4	AC108010.1	0.494802	2.19019e-34	postive
ABCD2	LACTB2-AS1	0.543305	2.06126e-42	postive
HACD4	LACTB2-AS1	0.483741	9.93642e-33	postive
ABCD2	AC133550.3	0.423663	1.02577e-24	postive
ACACB	AC133550.3	0.414804	1.15625e-23	postive
HACD4	AC133550.3	0.423947	9.48042e-25	postive
ABCD2	AC025434.1	0.559794	1.88501e-45	postive
HACD4	AC025434.1	0.457242	5.35676e-29	postive
ABCD2	ETV5-AS1	0.472213	4.58062e-31	postive
HACD4	ETV5-AS1	0.478938	4.99063e-32	postive
ABCD2	MTOR-AS1	0.570727	1.46065e-47	postive
HACD4	MTOR-AS1	0.527972	9.83742e-40	postive
ABCD2	AC079866.2	0.489977	1.17667e-33	postive
HACD4	AC079866.2	0.467425	2.15497e-30	postive
ABCD2	LRRC8C-DT	0.634615	1.21022e-61	postive
HACD4	LRRC8C-DT	0.578259	4.61255e-49	postive
ABCD2	LINC01534	0.423065	1.21052e-24	postive
HACD4	LINC01534	0.458091	4.11492e-29	postive
ABCD2	SCAANT1	0.457389	5.11893e-29	postive
HACD4	SCAANT1	0.469136	1.24262e-30	postive
ABCD2	NADK2-AS1	0.578009	5.18036e-49	postive
HACD4	NADK2-AS1	0.506243	3.64714e-36	postive
ABCD2	AC007569.1	0.702167	1.16687e-80	postive
ABCD2	AC012447.1	0.592094	6.35971e-52	postive
HACD4	AC012447.1	0.504633	6.55296e-36	postive
ABCD2	LINC01140	0.463108	8.52719e-30	postive
ADH1B	LINC01140	0.61177	3.08354e-56	postive
ACACB	LINC01140	0.40524	1.45949e-22	postive
ABCD2	BHLHE40-AS1	0.565007	1.89947e-46	postive
ACSBG1	HCG14	0.642308	1.43995e-63	postive
ABCD2	AL442128.2	0.506378	3.47202e-36	postive
HACD4	AL442128.2	0.460595	1.88203e-29	postive
ABCD2	AC021739.2	0.52691	1.49046e-39	postive
HACD4	AC021739.2	0.462213	1.13138e-29	postive
ABCD2	AC020661.3	0.527923	1.00281e-39	postive
HACD4	AC020661.3	0.525792	2.30468e-39	postive
ACADL	AC018647.1	0.484525	7.61723e-33	postive
ADH1B	AC018647.1	0.62974	1.88201e-60	postive
ACACB	AC018647.1	0.467375	2.18966e-30	postive
HACD4	AC018647.1	0.414203	1.35921e-23	postive
ABCD2	Z97192.3	0.525099	3.01824e-39	postive
HACD4	Z97192.3	0.463361	7.87179e-30	postive
ABCD2	AC090337.1	0.576523	1.03094e-48	postive
HACD4	AC090337.1	0.544502	1.25692e-42	postive
ABCD2	SOCAR	0.458463	3.66555e-29	postive
ABCD2	AC023590.1	0.590469	1.40108e-51	postive
HACD4	AC023590.1	0.571955	8.36869e-48	postive
ABCD2	AC078846.1	0.505021	5.69101e-36	postive
HACD4	AC078846.1	0.468372	1.58962e-30	postive
ABCD2	ZNF451-AS1	0.54534	8.87801e-43	postive
HACD4	ZNF451-AS1	0.531221	2.73319e-40	postive
ABCD2	AL137779.2	0.5443	1.36633e-42	postive
HACD4	AL137779.2	0.521956	1.01599e-38	postive
ABCD2	LINC00513	0.498538	5.84936e-35	postive
HACD4	LINC00513	0.454958	1.08531e-28	postive
HACD4	VAC14-AS1	0.433978	5.57389e-26	postive
CPT1B	LINC00893	0.454951	1.08778e-28	postive
ACACB	LINC00893	0.439249	1.21006e-26	postive
ABCD2	MAL2-AS1	0.525962	2.15751e-39	postive
HACD4	MAL2-AS1	0.504011	8.2101e-36	postive
HACD4	AP001628.1	0.401288	4.06352e-22	postive
ABCD2	CASK-AS1	0.454023	1.44694e-28	postive
HACD4	CASK-AS1	0.430708	1.41844e-25	postive
ABCD2	AC119424.1	0.415683	9.12094e-24	postive
ABCD2	AC018755.4	0.448517	7.72545e-28	postive
ABCD2	DOCK4-AS1	0.5587	3.03513e-45	postive
HACD4	DOCK4-AS1	0.531451	2.49462e-40	postive
ABCD2	LINC00852	0.561592	8.58305e-46	postive
HACD4	LINC00852	0.529366	5.68731e-40	postive
HACD4	AC138207.1	0.404949	1.5744e-22	postive
ABCD2	ZNF460-AS1	0.47096	6.88593e-31	postive
HACD4	ZNF460-AS1	0.419512	3.21989e-24	postive
ABCD2	AC010680.5	0.450278	4.53571e-28	postive
HACD4	AC010680.5	0.430129	1.67182e-25	postive
ACSBG1	AL132801.1	0.492805	4.40757e-34	postive
ABCD2	LINC01091	0.426525	4.6172e-25	postive
HACD4	LINC01091	0.425294	6.51461e-25	postive
ABCD2	AC009163.4	0.500549	2.85459e-35	postive
HACD4	AC009163.4	0.4748	1.96338e-31	postive
ABCD2	AL159169.3	0.456054	7.7388e-29	postive
HACD4	AL159169.3	0.495424	1.76008e-34	postive
ABCD2	EGFR-AS1	0.564952	1.94657e-46	postive
HACD4	EGFR-AS1	0.461745	1.31101e-29	postive
CPT1B	SNHG12	0.547658	3.37546e-43	postive
ACAD9	AC083880.1	0.473119	3.40765e-31	postive
HSD17B10	AC083880.1	0.435393	3.70807e-26	postive
ABCD2	LINC01588	0.426131	5.1569e-25	postive
CPT1B	MATN1-AS1	0.537247	2.44851e-41	postive
ABCD2	AC079684.1	0.446641	1.3576e-27	postive
ABCD2	AC006116.5	0.505968	4.03265e-36	postive
HACD4	AC006116.5	0.520872	1.54016e-38	postive
ACADVL	AL355353.1	0.411993	2.45694e-23	postive
PEX11G	AL355353.1	0.401937	3.4376e-22	postive
ACADVL	AC109446.2	0.444004	2.98081e-27	postive
ABCD2	AC009318.1	0.485454	5.55551e-33	postive
HACD4	AC009318.1	0.408445	6.29802e-23	postive
ABCD2	SAP30L-AS1	0.544838	1.09352e-42	postive
HACD4	SAP30L-AS1	0.518581	3.68955e-38	postive
ABCD2	MIR4453HG	0.436456	2.72691e-26	postive
ABCD2	AL158163.2	0.587399	6.15914e-51	postive
HACD4	AL158163.2	0.566589	9.39278e-47	postive
ABCD2	TRG-AS1	0.761565	1.80753e-102	postive
ACACB	AC027348.1	0.468025	1.77721e-30	postive
ABCD2	AC133106.1	0.407888	7.29182e-23	postive
ABCD2	AC004884.2	0.514651	1.62666e-37	postive
HACD4	AC004884.2	0.490604	9.47326e-34	postive
ACACB	AC245060.6	0.424165	8.92126e-25	postive
HACD4	INTS6-AS1	0.400491	4.98796e-22	postive
ACACB	AC245060.5	0.420721	2.31163e-24	postive
CPT1B	LINC01176	0.480247	3.22255e-32	postive
ACSBG1	AL109947.1	0.615437	4.47757e-57	postive
ABCD2	SPTBN1-AS1	0.541261	4.77871e-42	postive
HACD4	SPTBN1-AS1	0.532726	1.50277e-40	postive
CPT1B	AC139100.2	0.431234	1.22148e-25	postive
CPT1B	AC024361.3	0.571803	8.96669e-48	postive
ADH1C	MIR193BHG	0.441669	5.94795e-27	postive
CPT1B	SRRM2-AS1	0.455337	9.65603e-29	postive
ABCD2	PTPRK-AS1	0.492242	5.36233e-34	postive
HACD4	PTPRK-AS1	0.48863	1.87234e-33	postive
ABCD2	AL158163.1	0.601813	5.12437e-54	postive
HACD4	AL158163.1	0.567102	7.46885e-47	postive
CPT1B	RFPL3S	0.485665	5.16882e-33	postive
ABCD2	GHRLOS	0.454077	1.4231e-28	postive
HACD4	GHRLOS	0.412916	1.91991e-23	postive
ABCD2	AC012557.2	0.547702	3.31315e-43	postive
HACD4	AC012557.2	0.569501	2.5425e-47	postive
ADH1B	AL390755.1	0.409468	4.80608e-23	postive
PEX11G	AC108134.4	0.451358	3.26717e-28	postive
ACSBG1	AC108134.4	0.72653	6.60449e-89	postive
ABCD2	AC005410.2	0.409609	4.63077e-23	postive
HACD4	AC005410.2	0.403076	2.56148e-22	postive
ACACB	AC005901.1	0.463807	6.83282e-30	postive
HACD4	AC005901.1	0.429899	1.78451e-25	postive
ABCD2	AC093423.2	0.579902	2.14432e-49	postive
HACD4	AC093423.2	0.532411	1.70395e-40	postive
ABCD2	AC027796.5	0.454236	1.35513e-28	postive
HACD4	AC027796.5	0.422333	1.48251e-24	postive
CPT1B	AC132872.3	0.663801	2.99716e-69	postive
ABCD2	FKBP14-AS1	0.517367	5.84822e-38	postive
HACD4	FKBP14-AS1	0.503993	8.26243e-36	postive
CPT1B	AL031705.1	0.436987	2.33799e-26	postive
ACACB	AL031705.1	0.419461	3.26537e-24	postive
ABCD2	AC138811.1	0.419821	2.95884e-24	postive
ABCD2	IQCJ-SCHIP1-AS1	0.577885	5.48694e-49	postive
HACD4	IQCJ-SCHIP1-AS1	0.555189	1.38383e-44	postive
ABCD2	AC009704.2	0.546528	5.41302e-43	postive
HACD4	AC009704.2	0.50149	2.03727e-35	postive
ABCD2	AC009159.2	0.540995	5.32928e-42	postive
HACD4	AC009159.2	0.558969	2.69998e-45	postive
ACSBG1	TAT-AS1	0.48359	1.04587e-32	postive
CPT1B	AC073842.2	0.462817	9.34862e-30	postive
ABCD2	AC034198.2	0.423311	1.13098e-24	postive
HACD4	AC034198.2	0.459058	3.04471e-29	postive
ABCD2	AC087521.2	0.579468	2.62572e-49	postive
HACD4	AC087521.2	0.550027	1.24667e-43	postive
ACAD9	C9orf163	0.418114	4.71739e-24	postive
CPT1B	SLC9A3-AS1	0.411984	2.46318e-23	postive
ABCD2	AC006272.1	0.557712	4.66058e-45	postive
HACD4	AC006272.1	0.541327	4.64993e-42	postive
ACADL	LANCL1-AS1	0.682185	1.69155e-74	postive
HACD4	LANCL1-AS1	0.416221	7.88675e-24	postive
ABCD2	AC083806.2	0.580579	1.56234e-49	postive
HACD4	AC083806.2	0.540085	7.72956e-42	postive
CPT1B	SNHG20	0.486226	4.26846e-33	postive
ABCD2	JARID2-AS1	0.453498	1.69942e-28	postive
HACD4	JARID2-AS1	0.426498	4.65289e-25	postive
HACD4	LINC00484	0.438642	1.4448e-26	postive
ABCD2	ITFG1-AS1	0.528155	9.15549e-40	postive
HACD4	ITFG1-AS1	0.499743	3.80801e-35	postive
CPT1B	AL022328.1	0.658445	8.63847e-68	postive
ACACB	AL022328.1	0.410088	4.07833e-23	postive
ABCD2	AL359880.1	0.509386	1.15211e-36	postive
HACD4	AL359880.1	0.497436	8.6507e-35	postive
ABCD2	AC022400.4	0.457512	4.92689e-29	postive
ACACB	AC022400.4	0.403	2.61199e-22	postive
HACD4	AC022400.4	0.417745	5.21511e-24	postive
ABCD2	AC133644.1	0.565942	1.25364e-46	postive
HACD4	AC133644.1	0.426771	4.30946e-25	postive
ABCD2	SLIT2-IT1	0.541222	4.8549e-42	postive
HACD4	SLIT2-IT1	0.557704	4.67753e-45	postive
HACD4	AC011773.3	0.436562	2.64509e-26	postive
ACADL	AC026992.2	0.408578	6.07991e-23	postive
ABCD2	AF117829.1	0.570567	1.57067e-47	postive
HACD4	AF117829.1	0.501999	1.6964e-35	postive
ECHS1	PITPNA-AS1	0.42607	5.24511e-25	postive
HSD17B10	PITPNA-AS1	0.446663	1.34848e-27	postive
ECI1	PITPNA-AS1	0.414774	1.1658e-23	postive
ABCD2	AL354733.3	0.509881	9.59834e-37	postive
HACD4	AL354733.3	0.441625	6.02544e-27	postive
ABCD2	AC139792.1	0.570857	1.37754e-47	postive
HACD4	AC139792.1	0.490564	9.60522e-34	postive
ABCD2	TSC22D1-AS1	0.465286	4.27044e-30	postive
HACD4	TSC22D1-AS1	0.427859	3.17528e-25	postive
ACSBG1	AC010624.3	0.794304	1.88827e-117	postive
ABCD2	AL133243.2	0.577875	5.51335e-49	postive
PEX13	AL133243.2	0.422591	1.38046e-24	postive
HACD4	AL133243.2	0.546766	4.90166e-43	postive
ABCD2	AC093535.1	0.547308	3.90854e-43	postive
HACD4	AC093535.1	0.455553	9.035e-29	postive
ABCD2	AL451070.1	0.547004	4.43645e-43	postive
HACD4	AL451070.1	0.504466	6.96027e-36	postive
HACD4	AC007000.3	0.420566	2.41162e-24	postive
ACACB	DTX2P1-UPK3BP1-PMS2P11	0.42697	4.07557e-25	postive
CPT1B	SH3BP5-AS1	0.490562	9.61099e-34	postive
ACACB	SH3BP5-AS1	0.476219	1.2302e-31	postive
ABCD2	AC105429.1	0.504941	5.85946e-36	postive
HACD4	AC105429.1	0.501317	2.16763e-35	postive
ACACB	AC048341.1	0.413094	1.83064e-23	postive
HACD4	AC048341.1	0.402481	2.98782e-22	postive
HACD4	AC010207.1	0.450297	4.50976e-28	postive
ABCD2	AL158834.2	0.541599	4.15995e-42	postive
HACD4	AL158834.2	0.513223	2.77605e-37	postive
ABCD2	ZEB2-AS1	0.585365	1.6288e-50	postive
HACD4	ZEB2-AS1	0.551385	7.01655e-44	postive
ACSBG1	LINC01908	0.800813	9.32602e-121	postive
ADH1B	AC013553.3	0.427469	3.5431e-25	postive
ABCD2	HHLA3-AS1	0.457515	4.92263e-29	postive
CPT1B	AC009107.2	0.410926	3.26464e-23	postive
HACD4	AC097716.1	0.432008	9.79594e-26	postive
CPT1B	RASGRP3-AS1	0.430116	1.67825e-25	postive
ABCD2	SRI-AS1	0.529462	5.47656e-40	postive
HACD4	SRI-AS1	0.473759	2.76359e-31	postive
PEX11G	AC007114.1	0.437579	1.9686e-26	postive
ABCD2	AC012409.4	0.408691	5.90226e-23	postive
HACD4	AC012409.4	0.430436	1.53254e-25	postive
ABCD2	AC211476.2	0.56881	3.4715e-47	postive
HACD4	AC211476.2	0.53663	3.14236e-41	postive
ACADVL	PRKCZ-AS1	0.40885	5.65911e-23	postive
CPT1B	PRKCZ-AS1	0.487406	2.85099e-33	postive
ABCD2	AC090425.3	0.462697	9.70977e-30	postive
HACD4	AC090425.3	0.492552	4.81402e-34	postive
ABCD2	AC016394.1	0.422204	1.53603e-24	postive
ABCD2	AC027097.2	0.618021	1.13228e-57	postive
HACD4	AC027097.2	0.530855	3.15929e-40	postive
ABCD2	AC211433.1	0.549311	1.68607e-43	postive
HACD4	AC211433.1	0.521867	1.05159e-38	postive
ABCD2	PSMD6-AS2	0.604544	1.28362e-54	postive
HACD4	PSMD6-AS2	0.577146	7.73011e-49	postive
ABCD2	AL360091.2	0.549713	1.42312e-43	postive
HACD4	AL360091.2	0.544446	1.28605e-42	postive
ABCD2	TXNDC12-AS1	0.531365	2.5818e-40	postive
HACD4	TXNDC12-AS1	0.512899	3.13297e-37	postive
CPT1B	AC108134.1	0.45212	2.59015e-28	postive
ACADL	LINC01996	0.539667	9.16926e-42	postive
ADH1B	LINC01996	0.472786	3.79862e-31	postive
ABCD2	AC078883.1	0.545319	8.95291e-43	postive
ACSBG1	AC090371.1	0.766347	1.67197e-104	postive
ACAT1	AC079384.1	0.557235	5.72923e-45	postive
ALDH3A2	AC079384.1	0.400014	5.63657e-22	postive
CPT1B	AC116914.2	0.47794	6.95655e-32	postive
ABCD2	AC093865.1	0.553618	2.71261e-44	postive
HACD4	AC093865.1	0.53325	1.21972e-40	postive
ABCD2	AC009061.2	0.401843	3.52227e-22	postive
ABCD2	AC083843.2	0.494912	2.10713e-34	postive
HACD4	AC083843.2	0.462888	9.14175e-30	postive
ACOT7	AC017048.3	0.445998	1.64541e-27	postive
ABCD2	AC114781.2	0.533009	1.34274e-40	postive
HACD4	AC114781.2	0.499581	4.03422e-35	postive
ABCD2	AL078459.1	0.557591	4.9117e-45	postive
HACD4	AL078459.1	0.534807	6.5418e-41	postive
ABCD2	PRKCA-AS1	0.45078	3.89444e-28	postive
HACD4	PRKCA-AS1	0.492425	5.03218e-34	postive
ABCD2	SLC16A1-AS1	0.487048	3.22332e-33	postive
HACD4	SLC16A1-AS1	0.424391	8.37747e-25	postive
ABCD2	LINC00996	0.592811	4.48106e-52	postive
ABCD2	AC055764.2	0.452609	2.23108e-28	postive
HACD4	AC055764.2	0.459876	2.35796e-29	postive
ABCD2	AL157394.1	0.563336	3.98284e-46	postive
HACD4	AL157394.1	0.529882	4.64151e-40	postive
ABCD2	ERI3-IT1	0.537174	2.52272e-41	postive
HACD4	ERI3-IT1	0.523889	4.82297e-39	postive
ABCD2	AC022893.1	0.496886	1.05099e-34	postive
HACD4	AC022893.1	0.468811	1.37983e-30	postive
ABCD2	AC026771.1	0.553647	2.67976e-44	postive
HACD4	AC026771.1	0.51904	3.09927e-38	postive
ABCD2	AC069257.1	0.520279	1.93212e-38	postive
HACD4	AC069257.1	0.48541	5.63841e-33	postive
ABCD2	MCM3AP-AS1	0.472993	3.55052e-31	postive
HACD4	MCM3AP-AS1	0.471035	6.71884e-31	postive
ABCD2	WASHC5-AS1	0.536727	3.02191e-41	postive
HACD4	WASHC5-AS1	0.50462	6.58258e-36	postive
ABCD2	AC007991.2	0.553417	2.95598e-44	postive
HACD4	AC007991.2	0.420628	2.37115e-24	postive
ABCD2	AC009961.1	0.511082	6.15473e-37	postive
PEX13	AC009961.1	0.413253	1.75431e-23	postive
HACD4	AC009961.1	0.542224	3.21747e-42	postive
ACACB	LINC01402	0.440849	7.57072e-27	postive
ABCD2	AC023510.2	0.580508	1.61511e-49	postive
HACD4	AC023510.2	0.485052	6.37006e-33	postive
ABCD2	AP002812.3	0.527283	1.28839e-39	postive
HACD4	AP002812.3	0.48985	1.22937e-33	postive
ABCD2	AC005062.1	0.499301	4.45897e-35	postive
HACD4	AC005062.1	0.500969	2.45554e-35	postive
ABCD2	AC018809.2	0.421576	1.82672e-24	postive
HACD4	AC018809.2	0.439287	1.19644e-26	postive
ELOVL2	U91328.1	0.523207	6.27711e-39	postive
ABCD2	LINC00271	0.459408	2.72894e-29	postive
HACD4	LINC00271	0.486546	3.82707e-33	postive
ABCD2	AC087392.1	0.504267	7.48206e-36	postive
HACD4	AC087392.1	0.508907	1.37452e-36	postive
ADH1B	AC007671.1	0.60241	3.79177e-54	postive
ALDH3A2	AL391427.1	0.449022	6.63292e-28	postive
ACACB	AC121493.1	0.432723	7.9856e-26	postive
HACD4	AC121493.1	0.406706	9.94715e-23	postive
ABCD2	AC090948.3	0.634672	1.17207e-61	postive
HACD4	AC090948.3	0.506939	2.82933e-36	postive
ABCD2	AL138921.1	0.425724	5.7775e-25	postive
ADH1B	AC090044.1	0.422637	1.36299e-24	postive
ABCD2	ZKSCAN2-DT	0.453636	1.62922e-28	postive
ABCD2	AC130371.1	0.570101	1.93948e-47	postive
HACD4	AC130371.1	0.551385	7.01734e-44	postive
ACAD9	MELTF-AS1	0.580934	1.32295e-49	postive
ABCD2	AC022211.1	0.448416	7.96297e-28	postive
PEX13	AC022211.1	0.405522	1.35584e-22	postive
HACD4	AC022211.1	0.440995	7.25326e-27	postive
ABCD2	TTC39C-AS1	0.44432	2.71347e-27	postive
CPT1B	AP001107.4	0.458179	4.00362e-29	postive
ABCD2	AC055822.1	0.526333	1.86671e-39	postive
HACD4	AC055822.1	0.448415	7.96631e-28	postive
ABCD2	AC108058.1	0.42372	1.00954e-24	postive
HACD4	AC108058.1	0.430744	1.40391e-25	postive
ABCD2	AC090579.1	0.509635	1.05112e-36	postive
HACD4	AC090579.1	0.51381	2.22957e-37	postive
ABCD2	AC006042.3	0.542184	3.27135e-42	postive
HACD4	AC006042.3	0.496283	1.30028e-34	postive
ABCD2	LINC02605	0.45093	3.72165e-28	postive
HACD4	LINC02605	0.400184	5.39577e-22	postive
ABCD2	AC135178.4	0.440512	8.35697e-27	postive
HACD4	AC135178.4	0.402196	3.21568e-22	postive
ABCD2	AC011405.1	0.518129	4.3802e-38	postive
HACD4	AC011405.1	0.513786	2.24951e-37	postive
CPT1B	AL031600.1	0.592652	4.84261e-52	postive
ABCD2	NFYC-AS1	0.405772	1.27022e-22	postive
HACD4	NFYC-AS1	0.400885	4.5074e-22	postive
ACACB	LMO7DN-IT1	0.431748	1.05504e-25	postive
ABCD2	AC022165.1	0.456174	7.45874e-29	postive
HACD4	AC022165.1	0.411317	2.94205e-23	postive
ABCD2	AC008731.1	0.572579	6.2971e-48	postive
HACD4	AC008731.1	0.537115	2.58278e-41	postive
ABCD2	LINC00987	0.487257	3.00093e-33	postive
ACADL	LINC00987	0.434589	4.6751e-26	postive
ADH1B	LINC00987	0.597343	4.80467e-53	postive
ACACB	LINC00987	0.406996	9.2194e-23	postive
HACD4	LINC00987	0.424747	7.58835e-25	postive
ABCD2	AC005757.1	0.497822	7.5436e-35	postive
HACD4	AC005757.1	0.510802	6.82733e-37	postive
ACACB	AL021878.2	0.404534	1.75424e-22	postive
ACADL	ARHGEF2-AS1	0.412163	2.34799e-23	postive
ABCD2	AL157392.2	0.539514	9.75724e-42	postive
HACD4	AL157392.2	0.497206	9.38401e-35	postive
ABCD2	AL021368.2	0.491391	7.21067e-34	postive
ACACB	AL021368.2	0.412328	2.24677e-23	postive
HACD4	AL021368.2	0.490751	9.00286e-34	postive
ABCD2	AL049840.6	0.584666	2.27085e-50	postive
HACD4	AL049840.6	0.544736	1.14058e-42	postive
ABCD2	AC008680.1	0.602367	3.87541e-54	postive
HACD4	AC008680.1	0.535611	4.73732e-41	postive
CPT1B	AC005306.1	0.589879	1.86495e-51	postive
CPT1B	AC093752.2	0.519345	2.75934e-38	postive
HSD17B10	ATP2A1-AS1	0.48854	1.93172e-33	postive
HSD17B10	AC010894.1	0.400841	4.55879e-22	postive
ABCD2	AC087392.2	0.461745	1.31097e-29	postive
HACD4	AC087392.2	0.486945	3.3392e-33	postive
ABCD2	SAMD12-AS1	0.424103	9.07757e-25	postive
PEX13	SAMD12-AS1	0.507746	2.1053e-36	postive
ABCD2	AC117395.1	0.420519	2.44326e-24	postive
ACSBG1	AC117395.1	0.534618	7.05844e-41	postive
HACD4	AC117395.1	0.511487	5.29726e-37	postive
ABCD2	LINC01355	0.508875	1.39073e-36	postive
HACD4	LINC01355	0.476091	1.28305e-31	postive
ABCD2	AC073326.1	0.490331	1.04103e-33	postive
HACD4	AC073326.1	0.509831	9.77586e-37	postive
ABCD2	AL450998.2	0.52951	5.37368e-40	postive
HACD4	AL450998.2	0.53892	1.24267e-41	postive
ABCD2	AC073332.1	0.472379	4.33927e-31	postive
HACD4	AC073332.1	0.501569	1.98023e-35	postive
ABCD2	AC089999.2	0.518345	4.03596e-38	postive
HACD4	AC089999.2	0.492434	5.01502e-34	postive
ABCD2	AC135507.1	0.441394	6.44918e-27	postive
HACD4	AC135507.1	0.41885	3.85934e-24	postive
ACADVL	AL353622.1	0.460328	2.04615e-29	postive
CPT1B	AL353622.1	0.423391	1.10604e-24	postive
ACSBG1	AL353622.1	0.457492	4.95803e-29	postive
CPT1B	C9orf139	0.41093	3.26132e-23	postive
ABCD2	NUTM2B-AS1	0.522615	7.88643e-39	postive
HACD4	NUTM2B-AS1	0.460763	1.7855e-29	postive
ABCD2	AC025280.1	0.482398	1.56426e-32	postive
HACD4	AC025280.1	0.498003	7.07538e-35	postive
ELOVL2	DCUN1D2-AS	0.558736	2.98844e-45	postive
ACADL	AP000438.1	0.454008	1.45371e-28	postive
ADH1B	AP000438.1	0.405742	1.28039e-22	postive
ABCD2	TH2LCRR	0.457707	4.63778e-29	postive
HACD4	TH2LCRR	0.448056	8.87516e-28	postive
CPT1B	HCG27	0.413776	1.52437e-23	postive
CPT1B	MMP25-AS1	0.517765	5.0294e-38	postive
ABCD2	AC007991.4	0.51033	8.13204e-37	postive
ABCD2	AL162390.1	0.546175	6.27161e-43	postive
HACD4	AL162390.1	0.529173	6.13589e-40	postive
ABCD2	AC006064.2	0.518151	4.34421e-38	postive
HACD4	AC006064.2	0.4599	2.34025e-29	postive
HACD4	AL032819.1	0.406096	1.16712e-22	postive
ABCD2	DIAPH1-AS1	0.553951	2.35276e-44	postive
HACD4	DIAPH1-AS1	0.539101	1.15458e-41	postive
CPT1B	AC093249.2	0.42694	4.11025e-25	postive
CPT1B	PPP1R26-AS1	0.400056	5.57605e-22	postive
ABCD2	AC004492.1	0.563625	3.50449e-46	postive
HACD4	AC004492.1	0.529838	4.72255e-40	postive
ABCD2	AC027682.5	0.421233	2.008e-24	postive
ABCD2	REV3L-IT1	0.555986	9.8239e-45	postive
HACD4	REV3L-IT1	0.507692	2.14757e-36	postive
ABCD2	UBE2R2-AS1	0.534893	6.32071e-41	postive
HACD4	UBE2R2-AS1	0.546903	4.62758e-43	postive
ACADVL	AL132712.1	0.401641	3.71013e-22	postive
ABCD2	AC099811.4	0.564847	2.03975e-46	postive
HACD4	AC099811.4	0.525017	3.1154e-39	postive
ADH1B	AC093726.1	0.416498	7.31753e-24	postive
ABCD2	AC023510.1	0.602565	3.50632e-54	postive
HACD4	AC023510.1	0.55177	5.96035e-44	postive
ACSBG1	AC091544.4	0.426265	4.96578e-25	postive
CPT1B	AL603832.1	0.436781	2.48226e-26	postive
ABCD2	AC092168.2	0.401047	4.32411e-22	postive
HACD4	AC092168.2	0.415067	1.07721e-23	postive
ABCD2	AC097641.2	0.435097	4.03908e-26	postive
HACD4	AC097641.2	0.415254	1.02423e-23	postive
ABCD2	LINC00528	0.493245	3.7798e-34	postive
ABCD2	AC011815.2	0.478088	6.62096e-32	postive
HACD4	AC011815.2	0.417154	6.1237e-24	postive
CPT1B	CACTIN-AS1	0.467502	2.10242e-30	postive
ACADVL	AP002807.1	0.441766	5.77917e-27	postive
CPT1B	AP002807.1	0.498295	6.3781e-35	postive
ACACB	AC069224.1	0.432535	8.4267e-26	postive
ABCD2	AC008149.1	0.57009	1.94873e-47	postive
HACD4	AC008149.1	0.525061	3.06221e-39	postive
ABCD2	AC130456.1	0.478826	5.17955e-32	postive
HACD4	AC130456.1	0.464161	6.10694e-30	postive
ABCD2	AC095055.1	0.582293	6.98188e-50	postive
HACD4	AC095055.1	0.506037	3.93269e-36	postive
ABCD2	RUNX3-AS1	0.488998	1.64956e-33	postive
HACD4	RUNX3-AS1	0.425385	6.35155e-25	postive
ABCD2	CACNA1C-IT3	0.547796	3.18594e-43	postive
HACD4	CACNA1C-IT3	0.513728	2.29892e-37	postive
ABCD2	AL121772.2	0.402276	3.14993e-22	postive
ABCD2	AC138956.1	0.492811	4.39723e-34	postive
HACD4	AC138956.1	0.493246	3.77783e-34	postive
CPT1B	AC009404.1	0.452919	2.02908e-28	postive
ABCD2	AC007688.3	0.518663	3.5763e-38	postive
HACD4	AC007688.3	0.527241	1.30975e-39	postive
ABCD2	USP3-AS1	0.554954	1.53112e-44	postive
HACD4	USP3-AS1	0.519596	2.50762e-38	postive
ABCD2	AC004477.2	0.408173	6.76501e-23	postive
HACD4	AC004477.2	0.410674	3.49108e-23	postive
ABCD2	AC011337.1	0.525385	2.70066e-39	postive
HACD4	AC011337.1	0.506677	3.11366e-36	postive
ABCD2	AC138932.4	0.555231	1.35932e-44	postive
HACD4	AC138932.4	0.52306	6.64299e-39	postive
ELOVL2	AC106897.1	0.587889	4.86899e-51	postive
CPT1B	STAG3L5P-PVRIG2P-PILRB	0.612015	2.71253e-56	postive
ABCD2	AL392048.1	0.52663	1.66292e-39	postive
HACD4	AL392048.1	0.536004	4.04456e-41	postive
ACADVL	AC010973.2	0.422544	1.39824e-24	postive
CPT1B	AC010973.2	0.547024	4.39966e-43	postive
CPT1B	AL031282.2	0.401325	4.02534e-22	postive
CPT1B	UBE2Q1-AS1	0.419091	3.61275e-24	postive
ABCD2	AC002550.2	0.485392	5.67355e-33	postive
HACD4	AC002550.2	0.446976	1.22765e-27	postive
ABCD2	AP005899.1	0.473382	3.12673e-31	postive
PEX13	AP005899.1	0.407759	7.54522e-23	postive
HACD4	AP005899.1	0.447291	1.11703e-27	postive
ACADVL	AL132655.2	0.475121	1.76702e-31	postive
ABCD2	ZBTB20-AS4	0.541858	3.74057e-42	postive
HACD4	ZBTB20-AS4	0.535573	4.8096e-41	postive
ABCD2	MIR29B2CHG	0.526855	1.52307e-39	postive
HACD4	MIR29B2CHG	0.53008	4.29137e-40	postive
ABCD2	AC073529.1	0.426919	4.13513e-25	postive
PEX13	AC073529.1	0.410367	3.78766e-23	postive
ACADVL	AC087289.2	0.415313	1.00813e-23	postive
CPT1B	AC087289.2	0.62066	2.74315e-58	postive
HACD4	PRR34	0.437553	1.98357e-26	postive
HSD17B10	GS1-124K5.4	0.461151	1.58027e-29	postive
PEX11G	GS1-124K5.4	0.401681	3.67276e-22	postive
ACSBG1	LINC01267	0.80148	4.21062e-121	postive
ADH1B	AC005180.1	0.425869	5.54814e-25	postive
ABCD2	AC084876.1	0.568911	3.31719e-47	postive
HACD4	AC084876.1	0.501741	1.86155e-35	postive
ABCD2	AL355336.1	0.549478	1.57132e-43	postive
HACD4	AL355336.1	0.515275	1.28701e-37	postive
ELOVL2	MCF2L-AS1	0.446487	1.42133e-27	postive
ABCD2	AL359220.1	0.605384	8.36001e-55	postive
HACD4	AL359220.1	0.522685	7.67684e-39	postive
ABCD2	ST7-AS2	0.505265	5.20803e-36	postive
HACD4	ST7-AS2	0.469869	9.80462e-31	postive
ABCD2	AC005479.1	0.410463	3.69178e-23	postive
HACD4	TMEM108-AS1	0.454438	1.27383e-28	postive
ELOVL2	REPIN1-AS1	0.481989	1.79556e-32	postive
ABCD2	AP002490.1	0.485605	5.27636e-33	postive
ACACB	AP002490.1	0.453926	1.49055e-28	postive
HACD4	AP002490.1	0.426163	5.10984e-25	postive
ABCD2	AL359921.1	0.427177	3.8455e-25	postive
HACD4	AL359921.1	0.409137	5.24628e-23	postive
ABCD2	SCAT2	0.470993	6.81159e-31	postive
HACD4	SCAT2	0.404723	1.66988e-22	postive
ABCD2	AC004039.1	0.538025	1.78712e-41	postive
HACD4	AC004039.1	0.51956	2.54188e-38	postive
ABCD2	AL355916.2	0.604065	1.63816e-54	postive
HACD4	AL355916.2	0.516713	7.48685e-38	postive
CPT1B	AC018653.3	0.490524	9.73776e-34	postive
ABCD2	C1orf147	0.551519	6.63125e-44	postive
HACD4	C1orf147	0.48498	6.52664e-33	postive
ABCD2	AC090502.2	0.507341	2.44234e-36	postive
HACD4	AC090502.2	0.46335	7.89896e-30	postive
ABCD2	AL031005.1	0.478565	5.6501e-32	postive
HACD4	AL031005.1	0.456311	7.14808e-29	postive
ABCD2	AC108449.2	0.553216	3.22041e-44	postive
HACD4	AC108449.2	0.52055	1.74223e-38	postive
ABCD2	L3MBTL2-AS1	0.5055	4.7819e-36	postive
HACD4	L3MBTL2-AS1	0.532866	1.42175e-40	postive
ACADVL	AC015726.1	0.408379	6.40723e-23	postive
ACACB	AC015726.1	0.402419	3.03551e-22	postive
ABCD2	AC104083.1	0.406924	9.39388e-23	postive
HACD4	AC104083.1	0.424697	7.69513e-25	postive
CPT1B	Z84485.1	0.449846	5.16993e-28	postive
ABCD2	AL049539.1	0.518282	4.13396e-38	postive
HACD4	AL049539.1	0.489695	1.29713e-33	postive
ABCD2	AC244093.5	0.512653	3.43369e-37	postive
HACD4	AC244093.5	0.532052	1.9652e-40	postive
ABCD2	AL353768.1	0.492533	4.84595e-34	postive
HACD4	AL353768.1	0.502491	1.42128e-35	postive
ACACB	AC105020.6	0.408467	6.26038e-23	postive
ABCD2	AL162724.1	0.49931	4.44408e-35	postive
HACD4	AL162724.1	0.489756	1.26996e-33	postive
ABCD2	AL390208.1	0.574373	2.77373e-48	postive
HACD4	AL390208.1	0.514297	1.85764e-37	postive
ABCD2	BMS1P4	0.479865	3.66197e-32	postive
HACD4	BMS1P4	0.432446	8.64563e-26	postive
ABCD2	AL021026.1	0.490811	8.81762e-34	postive
ACSBG1	AL021026.1	0.49608	1.39701e-34	postive
HACD4	AL021026.1	0.516482	8.17044e-38	postive
ABCD2	AC022272.1	0.538806	1.30166e-41	postive
HACD4	AC022272.1	0.525104	3.01147e-39	postive
CPT1B	AC104564.3	0.511386	5.49964e-37	postive
ABCD2	FO680682.1	0.529234	5.99031e-40	postive
HACD4	FO680682.1	0.534812	6.52943e-41	postive
ABCD2	AL078645.1	0.527299	1.2804e-39	postive
HACD4	AL078645.1	0.528859	6.94362e-40	postive
ABCD2	ARMC2-AS1	0.533596	1.06232e-40	postive
ACSBG1	ARMC2-AS1	0.435825	3.27382e-26	postive
HACD4	ARMC2-AS1	0.508772	1.44469e-36	postive
ABCD2	AP002340.1	0.531874	2.10912e-40	postive
HACD4	AP002340.1	0.479661	3.9205e-32	postive
ABCD2	WDR5B-DT	0.552693	4.02456e-44	postive
HACD4	WDR5B-DT	0.525584	2.49912e-39	postive
ABCD2	AC027449.1	0.500132	3.31384e-35	postive
HACD4	AC027449.1	0.44754	1.03652e-27	postive
ABCD2	AF111169.3	0.4177	5.27922e-24	postive
CPT1B	AF111169.3	0.411674	2.67493e-23	postive
ACACB	AF111169.3	0.417281	5.91587e-24	postive
HACD4	AF111169.3	0.429067	2.2581e-25	postive
ABCD2	AC132219.1	0.492239	5.36818e-34	postive
HACD4	AC132219.1	0.52023	1.96896e-38	postive
ABCD2	AC067817.2	0.47603	1.30943e-31	postive
HACD4	AC067817.2	0.431114	1.26394e-25	postive
ABCD2	AL139095.4	0.542304	3.11424e-42	postive
HACD4	AL139095.4	0.517489	5.5833e-38	postive
ABCD2	AC008883.1	0.534328	7.92801e-41	postive
HACD4	AC008883.1	0.515809	1.05308e-37	postive
ABCD2	AC037198.2	0.468414	1.5682e-30	postive
HACD4	AC037198.2	0.439616	1.08689e-26	postive
ABCD2	AL022157.1	0.477997	6.82548e-32	postive
HACD4	AL022157.1	0.430315	1.58584e-25	postive
ABCD2	AC025287.3	0.479782	3.76504e-32	postive
HACD4	AC025287.3	0.440473	8.45389e-27	postive
ABCD2	AC104695.3	0.472502	4.16854e-31	postive
HACD4	AC104695.3	0.501127	2.32052e-35	postive
CPT1B	LINC02878	0.437657	1.92477e-26	postive
ADH1B	LINC00921	0.402144	3.25928e-22	postive
ACACB	LINC00921	0.419848	2.93709e-24	postive
ABCD2	AC108097.1	0.403411	2.34832e-22	postive
ACSBG1	AC108097.1	0.690849	4.15489e-77	postive
HACD4	AC108097.1	0.484423	7.88572e-33	postive
HSD17B10	TMPO-AS1	0.406897	9.46074e-23	postive
ABCD2	LINC01480	0.462518	1.02759e-29	postive
ECI1	SNHG9	0.468811	1.37985e-30	postive
CPT1B	AL513218.1	0.490154	1.10694e-33	postive
ADH6	LINC00543	0.505818	4.25901e-36	postive
ABCD2	AL109614.1	0.546666	5.10969e-43	postive
HACD4	AL109614.1	0.502473	1.4306e-35	postive
ABCD2	AC009996.1	0.567722	5.65715e-47	postive
HACD4	AC009996.1	0.530147	4.17935e-40	postive
ABCD2	AC011379.1	0.438732	1.40734e-26	postive
HACD4	AC011379.1	0.477093	9.21171e-32	postive
ABCD2	AC007448.3	0.565737	1.37337e-46	postive
HACD4	AC007448.3	0.541439	4.44142e-42	postive
ABCD2	AL451047.1	0.459289	2.83273e-29	postive
ABCD2	AL008721.2	0.537957	1.83684e-41	postive
HACD4	AL008721.2	0.496484	1.21152e-34	postive
ABCD2	AC010149.1	0.663942	2.74112e-69	postive
HACD4	AC010149.1	0.502657	1.3388e-35	postive
HACD4	AC005162.1	0.46245	1.04993e-29	postive
ABCD2	AC108463.2	0.418098	4.73795e-24	postive
HACD4	AC108463.2	0.449883	5.11317e-28	postive
ABCD2	AC022154.1	0.462205	1.13412e-29	postive
HACD4	AC022154.1	0.478543	5.69104e-32	postive
ABCD2	MIR155HG	0.744739	1.11738e-95	postive
HACD4	MIR155HG	0.478969	4.93839e-32	postive
CPT1B	ZNF213-AS1	0.450891	3.766e-28	postive
ABCD2	Z98885.3	0.519484	2.61699e-38	postive
HACD4	Z98885.3	0.511752	4.80026e-37	postive
ABCD2	AC009137.2	0.470846	7.14385e-31	postive
HACD4	AC009137.2	0.450489	4.25484e-28	postive
ABCD2	C3orf35	0.402136	3.26558e-22	postive
CPT1B	AL358781.2	0.446077	1.60715e-27	postive
ABCD2	Z97652.1	0.555168	1.39621e-44	postive
HACD4	Z97652.1	0.530017	4.39961e-40	postive
CPT1B	LINC00115	0.414292	1.32729e-23	postive
ABCD2	AL138999.1	0.602473	3.67254e-54	postive
HACD4	AL138999.1	0.578601	3.93402e-49	postive
ABCD2	EZR-AS1	0.475498	1.56061e-31	postive
ACOX1	EZR-AS1	0.431266	1.21047e-25	postive
HACD4	EZR-AS1	0.458722	3.38044e-29	postive
ACSBG1	AC027237.3	0.557372	5.39961e-45	postive
ABCD2	AC103858.1	0.695196	1.87919e-78	postive
HACD4	AC103858.1	0.514191	1.93278e-37	postive
ABCD2	AC012676.4	0.508881	1.38776e-36	postive
HACD4	AC012676.4	0.41054	3.61719e-23	postive
ABCD2	EIF1B-AS1	0.447733	9.78118e-28	postive
HACD4	EIF1B-AS1	0.476221	1.22939e-31	postive
ABCD2	LINC00582	0.460424	1.9855e-29	postive
ABCD2	AL158825.2	0.515281	1.28445e-37	postive
HACD4	AL158825.2	0.4828	1.36604e-32	postive
ABCD2	Z97832.2	0.522765	7.44183e-39	postive
HACD4	Z97832.2	0.517383	5.81274e-38	postive
ABCD2	WWC3-AS1	0.466839	2.60047e-30	postive
HACD4	WWC3-AS1	0.472517	4.14798e-31	postive
ACADL	AC093110.1	0.513076	2.9328e-37	postive
ADH1B	AC093110.1	0.442897	4.13784e-27	postive
ACACB	AC093110.1	0.485569	5.34203e-33	postive
HACD4	AC093110.1	0.443526	3.43534e-27	postive
ABCD2	AC092338.1	0.55826	3.67417e-45	postive
HACD4	AC092338.1	0.525902	2.20871e-39	postive
ABCD2	AC007728.2	0.595613	1.13132e-52	postive
ABCD2	AC067750.1	0.419471	3.25622e-24	postive
ABCD2	LINC00641	0.532952	1.37365e-40	postive
HACD4	LINC00641	0.477996	6.82779e-32	postive
ABCD2	PCED1B-AS1	0.637473	2.36775e-62	postive
ACAD9	AC253536.6	0.484047	8.95991e-33	postive
ABCD2	AC020978.3	0.429435	2.03489e-25	postive
HACD4	AC020978.3	0.424046	9.22296e-25	postive
ABCD2	EBLN3P	0.46411	6.2082e-30	postive
HACD4	EBLN3P	0.417443	5.66118e-24	postive
ABCD2	AL360270.2	0.526076	2.06329e-39	postive
HACD4	AL360270.2	0.473315	3.19595e-31	postive
HACD2	FGD5-AS1	0.402277	3.14939e-22	postive
ABCD2	AC023796.2	0.529438	5.52934e-40	postive
ECI1	LINC01137	0.448159	8.60554e-28	postive
ABCD2	AC093510.1	0.430805	1.37986e-25	postive
ABCD2	AC117500.2	0.533184	1.25236e-40	postive
HACD4	AC117500.2	0.52717	1.34671e-39	postive
ABCD2	AC091946.2	0.481496	2.11936e-32	postive
HACD4	AC091946.2	0.47574	1.44061e-31	postive
ABCD2	AL121895.1	0.493112	3.95919e-34	postive
HACD4	AL121895.1	0.510191	8.55958e-37	postive
ABCD2	AC104779.1	0.555684	1.11852e-44	postive
HACD4	AC104779.1	0.487398	2.85902e-33	postive
ABCD2	AC022098.1	0.427134	3.89214e-25	postive
ACACB	AC022098.1	0.474869	1.91929e-31	postive
HACD4	AC096642.1	0.408496	6.21343e-23	postive
ABCD2	AC018529.1	0.464486	5.50918e-30	postive
HACD4	AC018529.1	0.465959	3.44584e-30	postive
ACSBG1	UMODL1-AS1	0.711915	7.42304e-84	postive
HSD17B10	LINC01816	0.407597	7.87239e-23	postive
ABCD2	AL161457.2	0.567696	5.72259e-47	postive
HACD4	AL161457.2	0.502088	1.64322e-35	postive
ACAD9	AC009097.2	0.503575	9.61029e-36	postive
HACD4	LINC01389	0.400377	5.13591e-22	postive
ACSBG1	LINC02541	0.596664	6.72617e-53	postive
ABCD2	AC010974.1	0.40114	4.22149e-22	postive
HACD4	AC010974.1	0.425326	6.45725e-25	postive
ABCD2	AC017071.1	0.526578	1.6971e-39	postive
HACD4	AC017071.1	0.525752	2.34121e-39	postive
ADH1C	AL121790.1	0.403114	2.53598e-22	postive
ADH7	AL121790.1	0.460127	2.17956e-29	postive
ABCD2	AL355488.1	0.429451	2.02597e-25	postive
HACD4	AL355488.1	0.412153	2.35405e-23	postive
CPT1B	AC005253.1	0.433241	6.88614e-26	postive
ABCD2	AP001094.3	0.401015	4.35914e-22	postive
HACD4	AP001094.3	0.442011	5.37746e-27	postive
ACADVL	AC069281.2	0.486389	4.0373e-33	postive
CPT1B	AC069281.2	0.492248	5.35155e-34	postive
ABCD2	RSF1-IT1	0.531844	2.13425e-40	postive
HACD4	RSF1-IT1	0.502673	1.33122e-35	postive
ABCD2	AC099524.1	0.506951	2.81619e-36	postive
ABCD2	AC007376.2	0.57522	1.87987e-48	postive
HACD4	AC007376.2	0.527606	1.13516e-39	postive
ABCD2	AC108727.1	0.547405	3.75163e-43	postive
HACD4	AC108727.1	0.502701	1.31772e-35	postive
ABCD2	AL390195.1	0.491941	5.95501e-34	postive
HACD4	AL390195.1	0.457391	5.11577e-29	postive
ABCD2	AC093567.1	0.554093	2.21379e-44	postive
HACD4	AC093567.1	0.569311	2.76947e-47	postive
ABCD2	CARNMT1-AS1	0.562155	6.70142e-46	postive
HACD4	CARNMT1-AS1	0.543489	1.91107e-42	postive
ABCD2	AC097504.2	0.405881	1.2347e-22	postive
ABCD2	AC007878.1	0.583714	3.56744e-50	postive
HACD4	AC007878.1	0.555679	1.12088e-44	postive
ABCD2	DHDDS-AS1	0.584748	2.18438e-50	postive
HACD4	DHDDS-AS1	0.544061	1.50862e-42	postive
ABCD2	SPAG5-AS1	0.403328	2.39923e-22	postive
CPT1B	SPAG5-AS1	0.431417	1.15956e-25	postive
ABCD2	AC092802.2	0.553898	2.40685e-44	postive
HACD4	AC092802.2	0.54403	1.52789e-42	postive
ELOVL6	LINC00973	0.413028	1.86316e-23	postive
ABCD2	PRICKLE2-AS2	0.553649	2.67664e-44	postive
HACD4	PRICKLE2-AS2	0.524933	3.21903e-39	postive
CPT1B	AL591895.1	0.46986	9.83243e-31	postive
OXSM	ENTPD3-AS1	0.540773	5.83439e-42	postive
ABCD2	AL020997.3	0.525757	2.33691e-39	postive
HACD4	AL020997.3	0.530293	3.94646e-40	postive
HACD4	CYP1B1-AS1	0.428362	2.75566e-25	postive
ACSS1	AL691432.2	0.432577	8.32597e-26	postive
ACAD9	AL121832.3	0.475382	1.62115e-31	postive
ABCD2	MFF-DT	0.541736	3.93325e-42	postive
HACD4	MFF-DT	0.446126	1.58361e-27	postive
ACACB	PAN3-AS1	0.402105	3.29188e-22	postive
ABCD2	AC040934.1	0.48256	1.4814e-32	postive
HACD4	AC040934.1	0.484388	7.98166e-33	postive
CPT1B	AL365330.1	0.512745	3.31735e-37	postive
CPT1B	STPG3-AS1	0.432245	9.15601e-26	postive
ACADVL	AC114730.3	0.438458	1.52421e-26	postive
CPT1B	AC114730.3	0.659489	4.51028e-68	postive
HACD4	AC027271.1	0.461194	1.5595e-29	postive
ACAT1	AC023421.1	0.466531	2.86955e-30	postive
ALDH3A2	AC023421.1	0.533385	1.15579e-40	postive
ABCD2	AL117379.1	0.402888	2.68873e-22	postive
ABCD2	AC130651.1	0.575777	1.45477e-48	postive
HACD4	AC130651.1	0.530942	3.05259e-40	postive
ABCD2	AC073333.1	0.560243	1.54921e-45	postive
PEX13	AC073333.1	0.404895	1.59699e-22	postive
HACD4	AC073333.1	0.513017	2.99788e-37	postive
ABCD2	AC027514.2	0.580909	1.33795e-49	postive
HACD4	AC027514.2	0.540592	6.28364e-42	postive
ABCD2	AL049828.1	0.460836	1.74504e-29	postive
HACD4	AL049828.1	0.451288	3.33788e-28	postive
ABCD2	AC092535.4	0.432748	7.93063e-26	postive
HACD4	AC092535.4	0.453332	1.78845e-28	postive
ABCD2	DENND6A-AS1	0.478195	6.39088e-32	postive
HACD4	DENND6A-AS1	0.503127	1.1301e-35	postive
ACAD9	AL023803.1	0.413476	1.65216e-23	postive
HSD17B10	AL023803.1	0.43667	2.56297e-26	postive
ABCD2	FAM30A	0.547124	4.22016e-43	postive
ABCD2	AC025682.1	0.466877	2.56911e-30	postive
HACD4	AC025682.1	0.448771	7.15487e-28	postive
CPT1A	AL022313.2	0.460425	1.98515e-29	postive
ABCD2	AC079921.1	0.540265	7.18272e-42	postive
HACD4	AC079921.1	0.451358	3.26722e-28	postive
ACSBG1	AL645924.1	0.817882	4.82446e-130	postive
CPT1B	AP001453.2	0.453814	1.54279e-28	postive
ABCD2	AL049840.4	0.418481	4.26805e-24	postive
ABCD2	AL035071.2	0.576858	8.83053e-49	postive
HACD4	AL035071.2	0.545154	9.59112e-43	postive
ABCD2	AC015712.2	0.412496	2.14813e-23	postive
ABCD2	PDC-AS1	0.423778	9.93585e-25	postive
HACD4	PDC-AS1	0.447445	1.06658e-27	postive
ABCD2	CSNK1G2-AS1	0.459631	2.54569e-29	postive
HACD4	CSNK1G2-AS1	0.411898	2.52002e-23	postive
PEX13	LINC01376	0.43804	1.72173e-26	postive
ABCD2	LINC02576	0.650946	8.52177e-66	postive
ADH1B	AL445423.1	0.50721	2.56177e-36	postive
ABCD2	ARHGEF38-IT1	0.520257	1.94856e-38	postive
HACD4	ARHGEF38-IT1	0.547392	3.77343e-43	postive
ABCD2	C1orf220	0.495825	1.5285e-34	postive
ABCD2	AC131971.1	0.577374	6.9546e-49	postive
HACD4	AC131971.1	0.506923	2.84568e-36	postive
ACADVL	AL022328.2	0.492487	4.92392e-34	postive
CPT1B	AL022328.2	0.702238	1.10667e-80	postive
ABCD2	AC015795.1	0.444604	2.49381e-27	postive
ABCD2	LINC01781	0.421567	1.83136e-24	postive
ABCD2	AC008870.4	0.450199	4.64577e-28	postive
HACD4	AC008870.4	0.422115	1.57449e-24	postive
ADH1C	AC069120.1	0.537074	2.62676e-41	postive
ABCD2	AL121957.1	0.473676	2.83923e-31	postive
HACD4	AL121957.1	0.487396	2.86087e-33	postive
HACD4	POC1B-AS1	0.412061	2.41273e-23	postive
ACAD9	LINC01311	0.429916	1.77594e-25	postive
ABCD2	SUGCT-AS1	0.537441	2.26381e-41	postive
HACD4	SUGCT-AS1	0.487845	2.4525e-33	postive
PEX13	AC005034.3	0.411481	2.81624e-23	postive
ABCD2	AC008434.1	0.54231	3.10641e-42	postive
HACD4	AC008434.1	0.440788	7.70742e-27	postive
ABCD2	AC025211.1	0.424292	8.61359e-25	postive
HACD4	AC025211.1	0.461411	1.45644e-29	postive
ABCD2	AF230666.1	0.577382	6.92726e-49	postive
PEX13	AF230666.1	0.41658	7.15633e-24	postive
HACD4	AF230666.1	0.526688	1.62583e-39	postive
ABCD2	AC013549.1	0.50716	2.60959e-36	postive
HACD4	AC013549.1	0.481554	2.07896e-32	postive
ABCD2	AC023830.1	0.50445	7.00167e-36	postive
HACD4	AC023830.1	0.464336	5.77678e-30	postive
ACSBG1	AC023300.2	0.681719	2.32361e-74	postive
ABCD2	AC007014.1	0.576613	9.88831e-49	postive
HACD4	AC007014.1	0.564376	2.51321e-46	postive
ABCD2	AC002553.1	0.425836	5.60044e-25	postive
HACD4	AC002553.1	0.457185	5.45244e-29	postive
ABCD2	AL133297.1	0.421181	2.03675e-24	postive
ABCD2	AC010260.1	0.462744	9.56591e-30	postive
HACD4	AC010260.1	0.456669	6.39834e-29	postive
ABCD2	AL592431.2	0.468431	1.55932e-30	postive
HACD4	AL592431.2	0.41048	3.67574e-23	postive
ABCD2	AC126118.1	0.452583	2.24915e-28	postive
HACD4	AC126118.1	0.447647	1.00358e-27	postive
ABCD2	AC018410.1	0.543608	1.81921e-42	postive
HACD4	AC018410.1	0.513628	2.38598e-37	postive
ABCD2	NCBP2-AS1	0.428647	2.54286e-25	postive
ABCD2	DUBR	0.481742	1.95122e-32	postive
ACSBG1	DUBR	0.428839	2.40835e-25	postive
HACD4	DUBR	0.489237	1.51921e-33	postive
ABCD2	AL080317.1	0.5434	1.98195e-42	postive
HACD4	AL080317.1	0.520494	1.77951e-38	postive
ABCD2	AC024267.4	0.573042	5.09837e-48	postive
HACD4	AC024267.4	0.548914	1.99225e-43	postive
ABCD2	AL035409.1	0.425166	6.7516e-25	postive
HACD4	AL035409.1	0.455779	8.42534e-29	postive
ABCD2	RALGPS2-AS1	0.454009	1.45305e-28	postive
HACD4	AC016745.1	0.452877	2.05562e-28	postive
ACAD9	AC099791.2	0.47374	2.78035e-31	postive
ACSBG1	LINC01513	0.786626	1.06051e-113	postive
ACOX1	Z93241.1	0.414181	1.36733e-23	postive
ACACB	INE1	0.401771	3.5881e-22	postive
ABCD2	AC021205.3	0.435357	3.74744e-26	postive
ACACB	AC021205.3	0.439329	1.18212e-26	postive
HACD4	AC021205.3	0.466023	3.37556e-30	postive
ACSBG1	AC008278.2	0.779234	3.10039e-110	postive
GCDH	AC010331.1	0.413855	1.49246e-23	postive
ABCD2	AL031716.1	0.473512	2.99643e-31	postive
HACD4	AL031716.1	0.43232	8.96133e-26	postive
ABCD2	AC022164.1	0.549649	1.46202e-43	postive
HACD4	AC022164.1	0.535978	4.08685e-41	postive
ABCD2	AC016737.2	0.479361	4.33294e-32	postive
HACD4	AC016737.2	0.511521	5.23145e-37	postive
ADH1B	AC004947.1	0.428596	2.57933e-25	postive
ABCD2	AC007494.2	0.575518	1.63879e-48	postive
HACD4	AC007494.2	0.537959	1.83587e-41	postive
ABCD2	AC079793.1	0.611332	3.87448e-56	postive
HACD4	AC079793.1	0.534053	8.84897e-41	postive
ACADL	AL590226.1	0.499358	4.36893e-35	postive
ADH1B	AL590226.1	0.538502	1.47255e-41	postive
ABCD2	AC009093.6	0.402331	3.10531e-22	postive
ABCD2	AC242426.2	0.516096	9.44896e-38	postive
HACD4	AC242426.2	0.532733	1.49916e-40	postive
CPT1B	LINC00265	0.482185	1.68073e-32	postive
ABCD2	AC010245.2	0.432399	8.76048e-26	postive
HACD4	AC010245.2	0.459545	2.61482e-29	postive
ABCD2	LINC02520	0.617758	1.30263e-57	postive
ABCD2	AC091180.2	0.665721	8.83314e-70	postive
HACD4	AC091180.2	0.539974	8.08861e-42	postive
ABCD2	Z97989.1	0.527993	9.75645e-40	postive
ACACB	Z97989.1	0.411107	3.1115e-23	postive
HACD4	Z97989.1	0.530584	3.51659e-40	postive
ABCD2	AC011815.1	0.413843	1.49721e-23	postive
CPT1B	AL592211.1	0.517828	4.9101e-38	postive
ABCD2	AC134775.1	0.518165	4.32162e-38	postive
HACD4	AC134775.1	0.521235	1.34009e-38	postive
ABCD2	LINC01943	0.489745	1.27512e-33	postive
ACADVL	COA6-AS1	0.403384	2.36475e-22	postive
ACADVL	SBNO1-AS1	0.477857	7.14928e-32	postive
CPT1B	AC073957.3	0.430892	1.34625e-25	postive
ABCD2	AC010300.1	0.490893	8.57122e-34	postive
HACD4	AC010300.1	0.50697	2.79739e-36	postive
ABCD2	AC007622.2	0.558204	3.76581e-45	postive
HACD4	AC007622.2	0.536804	2.92913e-41	postive
ABCD2	AC091053.2	0.578524	4.07721e-49	postive
HACD4	AC091053.2	0.54468	1.16731e-42	postive
ABCD2	AC090517.2	0.421588	1.82051e-24	postive
ABCD2	BICRA-AS1	0.532312	1.77218e-40	postive
HACD4	BICRA-AS1	0.525552	2.53049e-39	postive
ABCD2	UST-AS2	0.454624	1.20289e-28	postive
ABCD2	AP000786.1	0.489434	1.4193e-33	postive
HACD4	AP000786.1	0.405501	1.36344e-22	postive
ABCD2	EIPR1-IT1	0.443782	3.18344e-27	postive
HACD4	EIPR1-IT1	0.404056	1.98645e-22	postive
ABCD2	AC024257.3	0.507182	2.58799e-36	postive
HACD4	AC024257.3	0.422898	1.26809e-24	postive
ABCD2	PAXIP1-AS2	0.441767	5.77746e-27	postive
ADH1B	PAXIP1-AS2	0.460902	1.70888e-29	postive
ACACB	PAXIP1-AS2	0.420826	2.24538e-24	postive
HACD4	PAXIP1-AS2	0.430433	1.53371e-25	postive
CPT1B	AC233728.1	0.518647	3.59899e-38	postive
ABCD2	COX10-AS1	0.428036	3.02089e-25	postive
CPT1B	MIR600HG	0.403129	2.52646e-22	postive
ACSBG1	MIR600HG	0.410518	3.63887e-23	postive
ACACB	MIR600HG	0.527936	9.97785e-40	postive
ABCD2	AC106053.1	0.468679	1.44003e-30	postive
HACD4	AC106053.1	0.517747	5.06328e-38	postive
ABCD2	ATP1B3-AS1	0.447345	1.09905e-27	postive
HACD4	ATP1B3-AS1	0.42254	1.40009e-24	postive
ABCD2	AC034229.4	0.427327	3.6867e-25	postive
HACD4	AC034229.4	0.404345	1.84276e-22	postive
ACACB	AC008537.2	0.403121	2.53179e-22	postive
ABCD2	AL162430.2	0.552967	3.58178e-44	postive
HACD4	AL162430.2	0.542978	2.35966e-42	postive
ABCD2	AC004637.1	0.504582	6.67404e-36	postive
HACD4	AC004637.1	0.477495	8.06224e-32	postive
PEX11G	LINC01770	0.458577	3.53712e-29	postive
ABCD2	AC114763.1	0.525508	2.5745e-39	postive
PEX13	AC114763.1	0.411458	2.83355e-23	postive
HACD4	AC114763.1	0.555034	1.47912e-44	postive
ACAD9	ARRDC1-AS1	0.415311	1.00856e-23	postive
ABCD2	AC018529.2	0.576423	1.07959e-48	postive
HACD4	AC018529.2	0.545969	6.83386e-43	postive
ABCD2	AL049840.3	0.543857	1.64104e-42	postive
HACD4	AL049840.3	0.463195	8.29451e-30	postive
ABCD2	AC109809.1	0.503237	1.08584e-35	postive
ACSBG1	AL589765.7	0.623744	5.14532e-59	postive
ABCD2	AL365436.2	0.421943	1.65107e-24	postive
HACD4	AL365436.2	0.440619	8.09951e-27	postive
PEX11G	AC005790.1	0.418913	3.79273e-24	postive
ACADVL	AC020558.2	0.41177	2.60792e-23	postive
CPT1B	AC020558.2	0.440644	8.03899e-27	postive
ELOVL2	AC020558.2	0.418282	4.5062e-24	postive
ABCD2	PPP3CB-AS1	0.50185	1.79008e-35	postive
ACACB	PPP3CB-AS1	0.428304	2.80088e-25	postive
HACD4	PPP3CB-AS1	0.487565	2.69992e-33	postive
ABCD2	AC087893.2	0.515915	1.01181e-37	postive
HACD4	AC087893.2	0.505585	4.63663e-36	postive
ACAD9	TIMMDC1-DT	0.650099	1.41896e-65	postive
ALDH3A2	LINC00676	0.405439	1.38575e-22	postive
ABCD2	TSPOAP1-AS1	0.710599	2.04009e-83	postive
HACD4	TSPOAP1-AS1	0.501333	2.15532e-35	postive
ACADL	AC104237.2	0.529218	6.02904e-40	postive
HACD4	AC008114.1	0.414836	1.14648e-23	postive
ACADVL	AC078909.2	0.434472	4.83619e-26	postive
ABCD2	LIX1L-AS1	0.430229	1.62494e-25	postive
HACD4	LIX1L-AS1	0.41012	4.04414e-23	postive
ABCD2	AC018648.1	0.462601	1.0008e-29	postive
HACD4	AC018648.1	0.481746	1.9489e-32	postive
ABCD2	GSTCD-AS1	0.547484	3.6296e-43	postive
HACD4	GSTCD-AS1	0.528533	7.89443e-40	postive
ABCD2	AC124319.1	0.476908	9.79528e-32	postive
HACD4	AC124319.1	0.427984	3.06493e-25	postive
OLAH	EPB41L4A-AS1	0.464755	5.05682e-30	postive
ACSBG1	AC127070.2	0.443957	3.02293e-27	postive
ABCD2	AC068025.2	0.544845	1.09014e-42	postive
HACD4	AC068025.2	0.527574	1.14962e-39	postive
ABCD2	AP002812.2	0.4021	3.29603e-22	postive
ABCD2	AC091167.5	0.423204	1.16508e-24	postive
HACD4	AC091167.5	0.433631	6.15791e-26	postive
ABCD2	AL807757.2	0.519089	3.04122e-38	postive
HACD4	AL807757.2	0.513451	2.54909e-37	postive
ABCD2	AC245884.8	0.476468	1.13295e-31	postive
HACD4	AC245884.8	0.471222	6.32423e-31	postive
ABCD2	HCFC1-AS1	0.492503	4.89664e-34	postive
HACD4	HCFC1-AS1	0.460248	2.0985e-29	postive
ABCD2	AC012557.1	0.583886	3.28801e-50	postive
HACD4	AC012557.1	0.593946	2.56993e-52	postive
ABCD2	AP002518.2	0.476383	1.165e-31	postive
ABCD2	AC079148.1	0.406583	1.02724e-22	postive
HACD4	AC079148.1	0.452911	2.03413e-28	postive
ACSBG1	NRAV	0.414222	1.35223e-23	postive
CPT1B	AL139123.1	0.488142	2.21494e-33	postive
ABCD2	AC020913.3	0.545222	9.32184e-43	postive
HACD4	AC020913.3	0.511944	4.47091e-37	postive
ACACB	MORF4L2-AS1	0.44	9.71121e-27	postive
ABCD2	AC087752.3	0.516202	9.07888e-38	postive
ABCD2	NAALADL2-AS3	0.428367	2.75184e-25	postive
HACD4	NAALADL2-AS3	0.482881	1.32909e-32	postive
ABCD2	AC006460.1	0.483729	9.97935e-33	postive
HACD4	AC006460.1	0.506696	3.09128e-36	postive
ABCD2	AC024075.1	0.542278	3.14766e-42	postive
ECHS1	AC024075.1	-0.405855	1.24313e-22	negative
HSD17B10	AC024075.1	-0.426736	4.35222e-25	negative
ADH1B	AC024075.1	0.415576	9.38854e-24	postive
ACACB	AC024075.1	0.485766	4.99385e-33	postive
HACD4	AC024075.1	0.425847	5.58285e-25	postive
ABCD2	AC037198.1	0.419403	3.31767e-24	postive
HACD4	AC037198.1	0.432253	9.13499e-26	postive
ABCD2	AP001029.2	0.417104	6.20791e-24	postive
HACD4	AP001029.2	0.455186	1.01178e-28	postive
ABCD2	AL445309.1	0.447041	1.204e-27	postive
HACD4	AL445309.1	0.43877	1.39173e-26	postive
ABCD2	AP001432.1	0.529819	4.75801e-40	postive
HACD4	AP001432.1	0.520894	1.52712e-38	postive
PEX14	MRPL20-AS1	0.654581	9.35048e-67	postive
MECR	MRPL20-AS1	0.458581	3.53255e-29	postive
ABCD2	MIR17HG	0.543482	1.91659e-42	postive
HACD4	MIR17HG	0.491489	6.96849e-34	postive
CPT1B	AL512770.1	0.540442	6.68241e-42	postive
ABCD2	AC007619.1	0.551672	6.2132e-44	postive
HACD4	AC007619.1	0.526456	1.77957e-39	postive
HACD4	MECOM-AS1	0.442181	5.11341e-27	postive
ABCD2	AC023908.3	0.471288	6.18852e-31	postive
ACACB	AC023908.3	0.422892	1.27016e-24	postive
CPT1B	AL022322.1	0.517525	5.50866e-38	postive
CPT1B	AC008760.1	0.493186	3.85793e-34	postive
ELOVL2	AL442125.1	0.490799	8.85353e-34	postive
ABCD2	AL353801.1	0.519546	2.55599e-38	postive
HACD4	AL353801.1	0.501768	1.84349e-35	postive
ABCD2	AC007546.1	0.554413	1.93041e-44	postive
HACD4	AC007546.1	0.522571	8.01999e-39	postive
ABCD2	NHS-AS1	0.427105	3.92413e-25	postive
HACD4	NHS-AS1	0.498452	6.03048e-35	postive
ABCD2	AL358072.1	0.499635	3.95775e-35	postive
HACD4	AL358072.1	0.462604	9.99885e-30	postive
ABCD2	AL513327.1	0.406544	1.03796e-22	postive
HACD4	AL513327.1	0.420315	2.58367e-24	postive
CPT1B	AC008735.4	0.419732	3.03182e-24	postive
ACACB	AC008735.4	0.425509	6.13574e-25	postive
HACD4	LINC01293	0.409299	5.026e-23	postive
CPT1B	AP001062.1	0.499922	3.57272e-35	postive
ACSBG1	LINC00332	0.431577	1.10783e-25	postive
ABCD2	AC007673.1	0.476112	1.27421e-31	postive
HACD4	AC007673.1	0.477292	8.62288e-32	postive
ABCD2	AC010976.1	0.548939	1.97191e-43	postive
HACD4	AC010976.1	0.539132	1.13982e-41	postive
ACSBG1	LINC01765	0.843035	1.14309e-145	postive
ACSBG1	LINC02265	0.787118	6.1643e-114	postive
ABCD2	AC103853.1	0.519956	2.18536e-38	postive
HACD4	AC103853.1	0.52775	1.07307e-39	postive
ACACB	AC009120.2	0.472884	3.679e-31	postive
ABCD2	LINC02100	0.41518	1.04485e-23	postive
ABCD2	AL354726.1	0.543345	2.028e-42	postive
HACD4	AL354726.1	0.513303	2.69439e-37	postive
ACOX1	FP671120.4	0.425999	5.34947e-25	postive
ACACB	AC009962.1	0.465905	3.50518e-30	postive
ABCD2	AP000692.1	0.503487	9.92149e-36	postive
HACD4	AP000692.1	0.494598	2.3534e-34	postive
ACADVL	LINC01089	0.430819	1.37432e-25	postive
CPT1B	LINC01089	0.573727	3.72824e-48	postive
CPT1B	AL031186.1	0.524049	4.53314e-39	postive
CPT1B	ARHGEF2-AS2	0.4179	5.00045e-24	postive
ABCD2	AC120349.1	0.464455	5.56355e-30	postive
HACD4	AC120349.1	0.444127	2.87398e-27	postive
ABCD2	LINC01281	0.576306	1.13981e-48	postive
ABCD2	AL356752.1	0.508657	1.50658e-36	postive
HACD4	AL356752.1	0.505425	4.91357e-36	postive
ABCD2	AL078581.2	0.436877	2.41372e-26	postive
HACD4	AL078581.2	0.423049	1.21608e-24	postive
ABCD2	AP001469.2	0.414782	1.16328e-23	postive
ACACA	AP001469.2	0.402276	3.15031e-22	postive
HACD4	AP001469.2	0.421039	2.1178e-24	postive
ABCD2	AC010834.3	0.54364	1.7952e-42	postive
HACD4	AC010834.3	0.51443	1.76737e-37	postive
ACADVL	PKD1P6-NPIPP1	0.431358	1.17921e-25	postive
CPT1B	PKD1P6-NPIPP1	0.440512	8.35885e-27	postive
ABCD2	AP001619.1	0.497852	7.46325e-35	postive
HACD4	AP001619.1	0.456583	6.57213e-29	postive
ABCD2	AL136985.2	0.525453	2.63017e-39	postive
HACD4	AL136985.2	0.522796	7.35335e-39	postive
ABCD2	AC024075.3	0.585477	1.54385e-50	postive
HSD17B10	AC024075.3	-0.410603	3.55712e-23	negative
ACACB	AC024075.3	0.426224	5.02324e-25	postive
HACD4	AC024075.3	0.511994	4.3875e-37	postive
ABCD2	AC007365.1	0.41385	1.49463e-23	postive
ABCD2	AC068620.2	0.40204	3.34786e-22	postive
CPT1B	AC232271.1	0.438594	1.46509e-26	postive
ACACB	AC232271.1	0.414248	1.34286e-23	postive
ACAD9	AC017083.1	0.493298	3.71021e-34	postive
ABCD2	AL355073.1	0.483599	1.04282e-32	postive
HACD4	AL355073.1	0.510855	6.69564e-37	postive
HACD4	AC069360.1	0.416961	6.45349e-24	postive
ABCD2	CADM3-AS1	0.49399	2.91185e-34	postive
ADH1B	CADM3-AS1	0.602153	4.31641e-54	postive
ACACB	CADM3-AS1	0.534034	8.91567e-41	postive
HACD4	CADM3-AS1	0.428915	2.35707e-25	postive
ABCD2	AL365356.1	0.578995	3.27406e-49	postive
HACD4	AL365356.1	0.539548	9.62396e-42	postive
ABCD2	ANKRD10-IT1	0.495255	1.8682e-34	postive
HACD4	ANKRD10-IT1	0.479358	4.33781e-32	postive
ABCD2	ODF2-AS1	0.536691	3.06579e-41	postive
HACD4	ODF2-AS1	0.480653	2.81302e-32	postive
ABCD2	AL035658.1	0.538342	1.57173e-41	postive
HACD4	AL035658.1	0.525192	2.91086e-39	postive
ACACB	AL158212.3	0.450466	4.28439e-28	postive
ABCD2	AC018946.1	0.568465	4.05286e-47	postive
HACD4	AC018946.1	0.522775	7.41461e-39	postive
CPT1B	AP001029.1	0.447775	9.65899e-28	postive
CPT1B	LINC00106	0.508438	1.63342e-36	postive
CPT1B	CAPN10-DT	0.462182	1.14233e-29	postive
ABCD2	PARM1-AS1	0.573762	3.66958e-48	postive
HACD4	PARM1-AS1	0.539176	1.11977e-41	postive
ABCD2	AC002128.2	0.416386	7.54134e-24	postive
HACD4	AC002128.2	0.466423	2.97022e-30	postive
CPT1B	NARF-AS1	0.41403	1.4242e-23	postive
ACAA2	AC064807.2	0.471506	5.76649e-31	postive
GCDH	AC020765.2	0.436494	2.69731e-26	postive
ABCD2	AC010186.3	0.578189	4.76505e-49	postive
HACD4	AC010186.3	0.520161	2.02145e-38	postive
ABCD2	RBMS3-AS3	0.408846	5.66445e-23	postive
HACD4	RBMS3-AS3	0.489021	1.63669e-33	postive
ABCD2	AC004918.3	0.485102	6.26241e-33	postive
PEX13	AC004918.3	0.404076	1.976e-22	postive
HACD4	AC004918.3	0.491824	6.20258e-34	postive
ACSBG1	AC079610.2	0.604025	1.67161e-54	postive
HACD4	AL355073.2	0.411807	2.58235e-23	postive
ECI1	AC104667.2	0.479946	3.56407e-32	postive
PPT2	LINC00622	0.40424	1.89388e-22	postive
CPT1B	AL356299.2	0.401671	3.68241e-22	postive
ABCD2	ST7-OT4	0.572624	6.1699e-48	postive
HACD4	ST7-OT4	0.5459	7.03226e-43	postive
HACD4	AL589986.2	0.413905	1.47267e-23	postive
ABCD2	AL136369.2	0.421355	1.94172e-24	postive
HACD4	AL136369.2	0.405666	1.30597e-22	postive
ABCD2	AC244034.2	0.456921	5.91827e-29	postive
HACD4	AC244034.2	0.47418	2.40672e-31	postive
ABCD2	AC092535.2	0.40839	6.38852e-23	postive
HACD4	AC092535.2	0.452756	2.13336e-28	postive
ABCD2	AC008121.2	0.409807	4.39331e-23	postive
ABCD2	AC009087.1	0.404732	1.66612e-22	postive
HACD4	AC009087.1	0.445162	2.11185e-27	postive
CPT1B	AC027601.2	0.474087	2.48142e-31	postive
ADH1B	PTPRN2-AS1	0.418756	3.95954e-24	postive
ABCD2	GARS1-DT	0.48871	1.82185e-33	postive
HACD4	GARS1-DT	0.47851	5.75386e-32	postive
HACD4	AC105254.1	0.432387	8.79161e-26	postive
ABCD2	AC096586.2	0.535543	4.86757e-41	postive
HACD4	AC096586.2	0.518225	4.22425e-38	postive
HACD4	MIRLET7BHG	0.430671	1.43361e-25	postive
ABCD2	LINC01215	0.416652	7.01788e-24	postive
CPT1B	AL359921.2	0.40614	1.15362e-22	postive
ABCD2	CRTC3-AS1	0.419674	3.08066e-24	postive
HACD4	AC097505.1	0.454954	1.08683e-28	postive
ABCD2	FOCAD-AS1	0.470405	8.24373e-31	postive
HACD4	FOCAD-AS1	0.485535	5.40395e-33	postive
ACSBG1	WEE2-AS1	0.403982	2.025e-22	postive
ACSBG1	AL390778.2	0.558731	2.99532e-45	postive
ABCD2	AC009318.3	0.551395	6.98904e-44	postive
HACD4	AC009318.3	0.491527	6.87707e-34	postive
ABCD2	XPC-AS1	0.468833	1.37006e-30	postive
ACSBG1	XPC-AS1	0.526619	1.67001e-39	postive
ACACB	XPC-AS1	0.536794	2.94042e-41	postive
HACD4	XPC-AS1	0.517877	4.81986e-38	postive
ABCD2	AL360091.1	0.580833	1.38651e-49	postive
PEX13	AL360091.1	0.425376	6.36811e-25	postive
HACD4	AL360091.1	0.52786	1.02764e-39	postive
ABCD2	STEAP3-AS1	0.418209	4.59649e-24	postive
HACD4	STEAP3-AS1	0.469855	9.84872e-31	postive
ABCD2	AL162724.2	0.504491	6.89773e-36	postive
HACD4	AL162724.2	0.499607	3.99804e-35	postive
ADH1B	LINC00092	0.45056	4.16368e-28	postive
ABCD2	AKT3-IT1	0.558731	2.99461e-45	postive
HACD4	AKT3-IT1	0.497225	9.32266e-35	postive
ABCD2	AC005546.1	0.481456	2.14799e-32	postive
HACD4	AC005546.1	0.431681	1.0755e-25	postive
CPT1B	LINC00482	0.459725	2.47171e-29	postive
ABCD2	LINC00894	0.503929	8.45579e-36	postive
HACD4	LINC00894	0.518142	4.36004e-38	postive
CPT1B	AC012645.4	0.456604	6.52984e-29	postive
ABCD2	AC106882.1	0.651836	4.97344e-66	postive
HACD4	AC106882.1	0.498288	6.39279e-35	postive
ACSBG1	AL356421.2	0.631178	8.42022e-61	postive
ABCD2	E2F3-IT1	0.55834	3.54974e-45	postive
HACD4	E2F3-IT1	0.531021	2.958e-40	postive
ABCD2	AC009970.1	0.424313	8.56345e-25	postive
ELOVL2	FGF12-AS2	0.593094	3.90094e-52	postive
ABCD2	ALG13-AS1	0.541621	4.12317e-42	postive
HACD4	ALG13-AS1	0.54342	1.96642e-42	postive
ABCD2	AL162414.1	0.646066	1.57715e-64	postive
CPT1B	AC003070.1	0.57566	1.53506e-48	postive
ACADVL	AC027796.4	0.560839	1.19369e-45	postive
CPT1B	AC027796.4	0.537282	2.41428e-41	postive
ABCD2	AC138956.2	0.419452	3.27343e-24	postive
HACD4	AC138956.2	0.41334	1.71362e-23	postive
ABCD2	AC104109.4	0.532303	1.77866e-40	postive
HACD4	AC104109.4	0.493675	3.25179e-34	postive
CPT1B	SEPTIN9-DT	0.401181	4.17768e-22	postive
ELOVL2	AC004540.2	0.575361	1.76138e-48	postive
ABCD2	LINC02422	0.586141	1.12476e-50	postive
HACD4	AC138207.5	0.412098	2.38884e-23	postive
ABCD2	AL355297.3	0.427258	3.75919e-25	postive
ACACB	AL355297.3	0.420749	2.29343e-24	postive
HACD4	AL355297.3	0.422754	1.3196e-24	postive
ABCD2	AL031666.1	0.417746	5.21422e-24	postive
HACD4	AL031666.1	0.46147	1.42974e-29	postive
ABCD2	THOC7-AS1	0.572715	5.92067e-48	postive
HACD4	THOC7-AS1	0.557058	6.18639e-45	postive
ABCD2	ZBTB40-IT1	0.474687	2.03778e-31	postive
HACD4	ZBTB40-IT1	0.432973	7.43433e-26	postive
ABCD2	AL583824.1	0.520495	1.77894e-38	postive
HACD4	AL583824.1	0.507911	1.98143e-36	postive
ABCD2	AC021739.3	0.539211	1.10405e-41	postive
HACD4	AC021739.3	0.496346	1.27205e-34	postive
ACSBG1	AC015802.3	0.461957	1.22655e-29	postive
ADH1B	AC015802.3	0.406524	1.04327e-22	postive
ACACB	AC015802.3	0.439841	1.0175e-26	postive
ACAD9	AL451050.2	0.456214	7.36569e-29	postive
CPT1B	AL451050.2	0.406463	1.06023e-22	postive
ABCD2	AL162734.1	0.550995	8.27823e-44	postive
HACD4	AL162734.1	0.511911	4.52529e-37	postive
CPT1B	AC136475.3	0.445066	2.17318e-27	postive
ALDH3A2	AC010273.3	0.423444	1.08985e-24	postive
PPT2	AC011005.4	0.429694	1.89151e-25	postive
PEX11G	ELN-AS1	0.412139	2.36289e-23	postive
ACSBG1	ELN-AS1	0.757504	8.85512e-101	postive
ACACB	AC091544.5	0.450721	3.96584e-28	postive
ABCD2	AC092120.1	0.461499	1.41654e-29	postive
HACD4	AC092120.1	0.418813	3.89809e-24	postive
ABCD2	AC020612.2	0.588633	3.40292e-51	postive
HACD4	AC020612.2	0.520317	1.90392e-38	postive
ABCD2	AC134407.1	0.586658	8.78317e-51	postive
PEX13	AC134407.1	0.418465	4.28697e-24	postive
HACD4	AC134407.1	0.561993	7.19473e-46	postive
ABCD2	AC092614.1	0.444553	2.532e-27	postive
ACADVL	AL161452.1	0.451164	3.46617e-28	postive
CPT1B	AL161452.1	0.532019	1.99146e-40	postive
ELOVL2	MIAT	0.709875	3.55002e-83	postive
ABCD2	LINC01409	0.535084	5.85367e-41	postive
HACD4	LINC01409	0.515485	1.1894e-37	postive
ABCD2	AL391095.3	0.492308	5.24028e-34	postive
HACD4	AL391095.3	0.446154	1.57031e-27	postive
ABCD2	AC005884.1	0.516247	8.92557e-38	postive
ADH1B	AC005884.1	0.479244	4.50609e-32	postive
ACACB	AC005884.1	0.420395	2.52817e-24	postive
HACD4	AC005884.1	0.544275	1.38086e-42	postive
ABCD2	AC016590.2	0.481051	2.46148e-32	postive
HACD4	AC016590.2	0.489279	1.4973e-33	postive
OLAH	ITGB1-DT	0.722829	1.34717e-87	postive
ABCD2	AC018462.1	0.592017	6.60245e-52	postive
HACD4	AC018462.1	0.570393	1.6995e-47	postive
ABCD2	AL445489.1	0.582155	7.45209e-50	postive
ACSBG1	AL445489.1	0.530651	3.42464e-40	postive
HACD4	AL445489.1	0.582765	5.5881e-50	postive
CPT1B	AL136304.1	0.483633	1.03066e-32	postive
ABCD2	EGOT	0.423763	9.97536e-25	postive
HACD4	EGOT	0.449744	5.33301e-28	postive
ABCD2	AC092794.1	0.450138	4.73262e-28	postive
HACD4	AC092794.1	0.434109	5.36708e-26	postive
ABCD2	AC060234.3	0.600269	1.11448e-53	postive
HACD4	AC060234.3	0.538474	1.48959e-41	postive
ABCD2	MRAP-AS1	0.583116	4.73543e-50	postive
HACD4	MRAP-AS1	0.508653	1.50897e-36	postive
ABCD2	AC027544.2	0.571168	1.19615e-47	postive
PEX13	AC027544.2	0.401199	4.15755e-22	postive
HACD4	AC027544.2	0.546775	4.88289e-43	postive
ABCD2	AC002558.2	0.534501	7.39546e-41	postive
HACD4	AC002558.2	0.483435	1.10215e-32	postive
ACAD9	AC087239.1	0.42017	2.68914e-24	postive
ABCD2	AC009148.1	0.486747	3.57336e-33	postive
HACD4	AC009148.1	0.420113	2.73154e-24	postive
ABCD2	AC092067.1	0.532471	1.66367e-40	postive
HACD4	AC092067.1	0.528576	7.76092e-40	postive
ACACB	AL109659.2	0.492615	4.70832e-34	postive
ABCD2	LINC01473	0.52093	1.50615e-38	postive
HACD4	LINC01473	0.493102	3.97357e-34	postive
ABCD2	AC011444.2	0.520445	1.81319e-38	postive
HACD4	AC011444.2	0.488424	2.01037e-33	postive
ABCD2	NBAT1	0.507668	2.16617e-36	postive
HACD4	NBAT1	0.522722	7.56608e-39	postive
ABCD2	PHC2-AS1	0.472641	3.98357e-31	postive
HACD4	PHC2-AS1	0.481597	2.04847e-32	postive
ABCD2	AC090739.1	0.534905	6.28934e-41	postive
HACD4	AC090739.1	0.518612	3.64623e-38	postive
HACD4	AP000240.1	0.406832	9.62429e-23	postive
ACADVL	LINC02604	0.509878	9.61096e-37	postive
CPT1B	LINC02604	0.59671	6.57699e-53	postive
CPT1B	AC022167.2	0.506056	3.90441e-36	postive
ABCD2	AC022126.1	0.533901	9.40458e-41	postive
ABCD2	MAGI2-AS3	0.509668	1.03852e-36	postive
HACD4	MAGI2-AS3	0.535981	4.08146e-41	postive
OXSM	PXN-AS1	0.471828	5.1923e-31	postive
ABCD2	AL354989.1	0.572494	6.54766e-48	postive
HACD4	AL354989.1	0.553543	2.80164e-44	postive
ABCD2	AL450344.3	0.546466	5.55471e-43	postive
HACD4	AL450344.3	0.509947	9.36823e-37	postive
ABCD2	AF230666.2	0.522054	9.78683e-39	postive
HACD4	AF230666.2	0.493455	3.51239e-34	postive
CPT1B	DPP9-AS1	0.499674	3.90297e-35	postive
ABCD2	AC008840.1	0.420675	2.34063e-24	postive
CPT1B	RCCD1-AS1	0.448041	8.91537e-28	postive
ABCD2	AL512652.1	0.469662	1.04856e-30	postive
HACD4	AL512652.1	0.441713	5.86994e-27	postive
ETFDH	FAM160A1-DT	0.403237	2.45669e-22	postive
ABCD2	AC022001.2	0.563312	4.02496e-46	postive
HACD4	AC022001.2	0.563813	3.22488e-46	postive
ABCD2	THRA1/BTR	0.548173	2.72054e-43	postive
HACD4	THRA1/BTR	0.498983	4.99238e-35	postive
ACADVL	AL671710.1	0.465093	4.54165e-30	postive
CPT1B	AL671710.1	0.590591	1.32114e-51	postive
ACSBG1	AC093159.1	0.551961	5.49475e-44	postive
ABCD2	MIR181A1HG	0.565462	1.55232e-46	postive
HACD4	MIR181A1HG	0.527606	1.13516e-39	postive
ACADVL	MHENCR	0.541801	3.82909e-42	postive
ACACB	TMEM202-AS1	0.403489	2.30144e-22	postive
ABCD2	AC023389.1	0.495087	1.98209e-34	postive
HACD4	AC023389.1	0.510551	7.49218e-37	postive
ACSM1	AP000866.1	0.409044	5.37585e-23	postive
ABCD2	ASH1L-IT1	0.592526	5.14984e-52	postive
PEX13	ASH1L-IT1	0.401382	3.96611e-22	postive
HACD4	ASH1L-IT1	0.556301	8.57731e-45	postive
ABCD2	PLS1-AS1	0.401491	3.85641e-22	postive
HACD4	PLS1-AS1	0.469658	1.04984e-30	postive
ABCD2	AL035416.1	0.424699	7.68937e-25	postive
HACD4	AL035416.1	0.418627	4.10163e-24	postive
ABCD2	LSAMP-AS1	0.402777	2.76708e-22	postive
HACD4	LSAMP-AS1	0.421175	2.04036e-24	postive
ABCD2	CD44-AS1	0.545512	8.26565e-43	postive
HACD4	CD44-AS1	0.533245	1.22219e-40	postive
ABCD2	AC025043.1	0.533589	1.06533e-40	postive
HACD4	AC025043.1	0.521153	1.38272e-38	postive
ACSBG1	ANKRD44-AS1	0.780779	5.99884e-111	postive
ADH1B	ANKRD44-AS1	0.401035	4.33693e-22	postive
ABCD2	AC090186.1	0.496897	1.04699e-34	postive
HACD4	AC090186.1	0.524355	4.02774e-39	postive
ACSBG1	AC012313.6	0.593994	2.51009e-52	postive
ADH1B	AC012313.6	0.405721	1.28744e-22	postive
ACADL	LINC02016	0.462131	1.16075e-29	postive
ADH1B	LINC02016	0.446815	1.2884e-27	postive
CPT1B	AC024361.1	0.403356	2.38213e-22	postive
ABCD2	AC013468.1	0.427178	3.84445e-25	postive
ACACB	AC013468.1	0.421262	1.99196e-24	postive
HACD4	AC013468.1	0.443816	3.15214e-27	postive
ABCD2	AC011472.4	0.415256	1.02362e-23	postive
HACD4	AC011472.4	0.459064	3.03884e-29	postive
CPT1B	CD27-AS1	0.489143	1.56915e-33	postive
ACADVL	AC006435.2	0.470198	8.81594e-31	postive
CPT1B	AC006435.2	0.568558	3.88762e-47	postive
ABCD2	AC091887.1	0.426255	4.98052e-25	postive
ABCD2	AC145098.1	0.450043	4.87027e-28	postive
ABCD2	AL139022.2	0.570288	1.78178e-47	postive
HACD4	AL139022.2	0.561067	1.08045e-45	postive
ABCD2	AC010285.1	0.54942	1.61003e-43	postive
HACD4	AC010285.1	0.541614	4.13509e-42	postive
ABCD2	AL445248.1	0.533271	1.20975e-40	postive
HACD4	AL445248.1	0.521084	1.4198e-38	postive
ABCD2	LINC00472	0.438935	1.32627e-26	postive
HACD4	LINC00472	0.470991	6.81586e-31	postive
ABCD2	AC092652.1	0.59285	4.39705e-52	postive
HACD4	AC092652.1	0.526269	1.91427e-39	postive
ABCD2	AC007362.1	0.404677	1.69016e-22	postive
HACD4	AC007362.1	0.454888	1.10905e-28	postive
ABCD2	AC013403.2	0.506042	3.92426e-36	postive
HACD4	AC013403.2	0.501243	2.22594e-35	postive
ABCD2	AL391834.1	0.50739	2.3987e-36	postive
HACD4	AL391834.1	0.557933	4.23506e-45	postive
HSD17B10	RNASEH1-AS1	0.447724	9.80897e-28	postive
PEX11G	AC006942.1	0.455608	8.88343e-29	postive
GCDH	AC006942.1	0.402075	3.31738e-22	postive
ABCD2	AC010201.1	0.434648	4.59722e-26	postive
ACACB	AC010201.1	0.403693	2.1828e-22	postive
HACD4	AC010201.1	0.477115	9.1451e-32	postive
ABCD2	CYP2U1-AS1	0.526958	1.46268e-39	postive
HACD4	CYP2U1-AS1	0.486098	4.45914e-33	postive
ACSS3	CPB2-AS1	0.425757	5.7246e-25	postive
ABCD2	AL627171.1	0.494979	2.05838e-34	postive
HACD4	AL627171.1	0.447852	9.43673e-28	postive
ABCD2	AC073367.1	0.545901	7.0302e-43	postive
HACD4	AC073367.1	0.515963	9.93456e-38	postive
CPT1B	ZNF32-AS2	0.400229	5.33424e-22	postive
ABCD2	RNASEH2B-AS1	0.484604	7.41646e-33	postive
HACD4	RNASEH2B-AS1	0.45589	8.14231e-29	postive
ABCD2	AL138921.2	0.435268	3.84499e-26	postive
ABCD2	AP4B1-AS1	0.572511	6.49622e-48	postive
HACD4	AP4B1-AS1	0.476561	1.09862e-31	postive
ABCD2	AC079336.4	0.481083	2.43472e-32	postive
HACD4	AC079336.4	0.513651	2.36569e-37	postive
CPT1B	AP003419.3	0.416859	6.63391e-24	postive
ABCD2	AC005838.2	0.529034	6.48155e-40	postive
HACD4	AC005838.2	0.50759	2.22883e-36	postive
ACACB	AC105206.2	0.431431	1.15475e-25	postive
ACSBG1	AC010255.1	0.816831	1.91853e-129	postive
ADH1B	AC010255.1	0.405537	1.35076e-22	postive
ABCD2	AC073487.1	0.541447	4.427e-42	postive
HACD4	AC073487.1	0.529666	5.05408e-40	postive
ABCD2	AP000866.6	0.52435	4.03558e-39	postive
HACD4	AP000866.6	0.492674	4.61382e-34	postive
GCDH	AC026979.2	0.416255	7.81369e-24	postive
ABCD2	AL122035.1	0.578344	4.43309e-49	postive
HACD4	AL122035.1	0.430673	1.43266e-25	postive
ACSBG1	LNC-LBCS	0.590338	1.49321e-51	postive
ABCD2	AC040169.3	0.459571	2.59332e-29	postive
HACD4	AC040169.3	0.421807	1.71411e-24	postive
ABCD2	AC007906.1	0.566502	9.76427e-47	postive
HACD4	AC007906.1	0.545238	9.26123e-43	postive
CPT1B	SEMA3F-AS1	0.501137	2.31265e-35	postive
ACACB	SEMA3F-AS1	0.449684	5.42968e-28	postive
CPT1B	AL109811.1	0.417716	5.25672e-24	postive
ABCD2	AC092145.1	0.577184	7.59521e-49	postive
HACD4	AC092145.1	0.506586	3.21857e-36	postive
ACADL	AL445307.1	0.530996	2.9875e-40	postive
ADH1B	AL445307.1	0.446554	1.39313e-27	postive
HACD4	AL445307.1	0.444317	2.71637e-27	postive
ABCD2	CASC2	0.483883	9.4714e-33	postive
ACSBG1	CASC2	0.594431	2.02536e-52	postive
ACACB	CASC2	0.434191	5.24287e-26	postive
HACD4	CASC2	0.545662	7.76456e-43	postive
ABCD2	AC004494.1	0.705265	1.16217e-81	postive
HACD4	AC004494.1	0.536586	3.19779e-41	postive
CPT1B	AL049795.1	0.534009	9.0059e-41	postive
CPT1B	AP000553.2	0.428948	2.33528e-25	postive
ABCD2	ZBTB20-AS1	0.58491	2.02255e-50	postive
HACD4	ZBTB20-AS1	0.529837	4.72407e-40	postive
ACSBG1	AL357093.2	0.789153	6.43447e-115	postive
ABCD2	AL031768.1	0.500281	3.14162e-35	postive
HACD4	AL031768.1	0.513927	2.13358e-37	postive
HACD4	NEXN-AS1	0.454634	1.19921e-28	postive
HSD17B10	AL133355.1	-0.400256	5.29797e-22	negative
OXSM	MAPKAPK5-AS1	0.494204	2.70172e-34	postive
CPT1B	PDXDC2P-NPIPB14P	0.458898	3.20047e-29	postive
ACACB	PDXDC2P-NPIPB14P	0.432165	9.3661e-26	postive
ABCD2	AC074029.3	0.452472	2.3263e-28	postive
ABCD2	AC104596.1	0.535816	4.36146e-41	postive
HACD4	AC104596.1	0.454491	1.25315e-28	postive
ABCD2	ECE1-AS1	0.469538	1.09129e-30	postive
HACD4	ECE1-AS1	0.479486	4.1557e-32	postive
ACSBG1	AL353747.2	0.666806	4.40988e-70	postive
ABCD2	Z82243.1	0.499835	3.68444e-35	postive
HACD4	Z82243.1	0.481148	2.38233e-32	postive
ABCD2	AC007431.2	0.532555	1.60873e-40	postive
HACD4	AC007431.2	0.498722	5.47905e-35	postive
ABCD2	AC009093.2	0.591801	7.33462e-52	postive
HACD4	AC009093.2	0.545007	1.01947e-42	postive
ABCD2	MBNL1-AS1	0.504323	7.33162e-36	postive
HACD4	MBNL1-AS1	0.479828	3.7074e-32	postive
ABCD2	ARHGAP26-AS1	0.442309	4.92397e-27	postive
HACD4	ARHGAP26-AS1	0.43119	1.23697e-25	postive
ABCD2	AC103853.2	0.483157	1.21102e-32	postive
HACD4	AC103853.2	0.524432	3.90838e-39	postive
ABCD2	AC073957.1	0.501894	1.7622e-35	postive
HACD4	AC073957.1	0.490578	9.55968e-34	postive
ABCD2	LINC01410	0.412891	1.93276e-23	postive
HACD4	AC091588.1	0.438956	1.31805e-26	postive
ABCD2	AC012435.3	0.471789	5.25911e-31	postive
HACD4	AC012435.3	0.446697	1.33487e-27	postive
ACSBG1	AC008759.2	0.534815	6.5216e-41	postive
ABCD2	TCF4-AS2	0.529192	6.09114e-40	postive
HACD4	TCF4-AS2	0.548316	2.56141e-43	postive
ABCD2	LINC02006	0.467124	2.37342e-30	postive
ABCD2	AC053527.2	0.43823	1.62919e-26	postive
HACD4	AC053527.2	0.423911	9.57353e-25	postive
ABCD2	AL133255.1	0.443785	3.18124e-27	postive
HACD4	AL133255.1	0.453311	1.80003e-28	postive
CPT1B	ZFHX2-AS1	0.456722	6.29538e-29	postive
HACD4	AL121672.3	0.400164	5.42381e-22	postive
ACACB	AC012467.2	0.430962	1.31954e-25	postive
ABCD2	AC018442.2	0.576891	8.69779e-49	postive
HACD4	AC018442.2	0.536173	3.7772e-41	postive
HACD4	AC010542.5	0.421944	1.65062e-24	postive
HACD4	AC073323.1	0.423149	1.18291e-24	postive
ABCD2	AC015923.1	0.508355	1.68341e-36	postive
HACD4	AC015923.1	0.515519	1.17411e-37	postive
ABCD2	AC093788.1	0.546056	6.59067e-43	postive
HACD4	AC093788.1	0.503089	1.14558e-35	postive
ABCD2	AC005726.2	0.549165	1.79292e-43	postive
HACD4	AC005726.2	0.525552	2.53051e-39	postive
ABCD2	AL136320.1	0.586831	8.08897e-51	postive
HACD4	AL136320.1	0.502985	1.18927e-35	postive
ELOVL2	GAS6-DT	0.590661	1.27691e-51	postive
ABCD2	AC022400.2	0.566843	8.38395e-47	postive
HACD4	AC022400.2	0.522587	7.97057e-39	postive
ABCD2	AC130650.2	0.498372	6.20481e-35	postive
HACD4	AC130650.2	0.477783	7.32695e-32	postive
CPT1B	AL161668.3	0.500717	2.68837e-35	postive
ACSBG1	AC026704.1	0.453065	1.9406e-28	postive
ADH7	AC026704.1	0.466226	3.16396e-30	postive
ABCD2	FAM53B-AS1	0.597824	3.782e-53	postive
HACD4	FAM53B-AS1	0.532631	1.5608e-40	postive
ACADVL	AC074212.1	0.527189	1.33649e-39	postive
HACD4	AC015813.1	0.407446	8.19209e-23	postive
ABCD2	AP003419.2	0.486147	4.38518e-33	postive
HACD4	AP003419.2	0.52073	1.62607e-38	postive
ABCD2	AP003170.3	0.42902	2.28867e-25	postive
CPT1B	MED8-AS1	0.405116	1.50766e-22	postive
ACSBG1	AC091544.2	0.402184	3.2259e-22	postive
ACACB	AC091544.2	0.413014	1.87024e-23	postive
ABCD2	AC111170.1	0.559767	1.90727e-45	postive
HACD4	AC111170.1	0.526936	1.47543e-39	postive
ELOVL2	ID2-AS1	0.477665	7.6205e-32	postive
ABCD2	AC078962.1	0.538621	1.40304e-41	postive
HACD4	AC078962.1	0.522098	9.62019e-39	postive
ABCD2	EHD4-AS1	0.55838	3.48841e-45	postive
HACD4	EHD4-AS1	0.558972	2.6966e-45	postive
ABCD2	NUTM2A-AS1	0.411713	2.64771e-23	postive
ABCD2	Z99289.1	0.536051	3.96889e-41	postive
HACD4	Z99289.1	0.556066	9.49123e-45	postive
PEX11G	YTHDF3-AS1	0.444069	2.92376e-27	postive
ABCD2	AC067817.1	0.495211	1.89707e-34	postive
HACD4	AC067817.1	0.458431	3.70245e-29	postive
ABCD2	KCNMA1-AS3	0.428486	2.66056e-25	postive
HACD4	KCNMA1-AS3	0.425075	6.92456e-25	postive
CPT1B	AC084018.2	0.468823	1.37433e-30	postive
ACACB	AC084018.2	0.47625	1.21743e-31	postive
ABCD2	EDRF1-AS1	0.514368	1.80901e-37	postive
HACD4	EDRF1-AS1	0.510302	8.21509e-37	postive
ABCD2	LINC00571	0.515111	1.36887e-37	postive
ACOX1	LINC00571	0.401193	4.16432e-22	postive
HACD4	LINC00571	0.482902	1.31989e-32	postive
ABCD2	AP000223.1	0.549889	1.32125e-43	postive
HACD4	AP000223.1	0.552463	4.44019e-44	postive
ABCD2	LINC00476	0.400521	4.94943e-22	postive
ABCD2	LINC02410	0.482638	1.44303e-32	postive
HACD4	LINC02410	0.465322	4.22182e-30	postive
ABCD2	AL358216.1	0.519678	2.43048e-38	postive
HACD4	AL358216.1	0.541213	4.87278e-42	postive
ABCD2	Z98749.1	0.587081	7.17583e-51	postive
HACD4	Z98749.1	0.525266	2.82848e-39	postive
ACADVL	NALT1	0.484247	8.37225e-33	postive
CPT1B	NALT1	0.432605	8.26148e-26	postive
PEX11G	NALT1	0.412489	2.15205e-23	postive
ACSBG1	AL355601.1	0.61731	1.6543e-57	postive
CPT1B	AC245052.4	0.574903	2.17414e-48	postive
ACADVL	DICER1-AS1	0.429133	2.21649e-25	postive
CPT1B	DICER1-AS1	0.444961	2.24209e-27	postive
ABCD2	AL008718.3	0.48956	1.35895e-33	postive
HACD4	AL008718.3	0.505034	5.6652e-36	postive
ABCD2	AC117834.1	0.557904	4.28811e-45	postive
HACD4	AC117834.1	0.54961	1.48642e-43	postive
CPT1A	DRAIC	0.400608	4.84001e-22	postive
ABCD2	HLCS-IT1	0.51682	7.19056e-38	postive
HACD4	HLCS-IT1	0.510857	6.69194e-37	postive
ACADVL	LMNTD2-AS1	0.465098	4.53363e-30	postive
CPT1B	LMNTD2-AS1	0.508891	1.38263e-36	postive
ABCD2	AL161909.2	0.446053	1.61863e-27	postive
HACD4	AL161909.2	0.444514	2.56143e-27	postive
ABCD2	AC020763.1	0.489151	1.56506e-33	postive
ACSBG1	AC020763.1	0.522376	8.64614e-39	postive
HACD4	AC020763.1	0.506104	3.83702e-36	postive
ABCD2	AP000462.3	0.444387	2.65985e-27	postive
HACD4	AP000462.3	0.421432	1.90056e-24	postive
HACD4	AL137244.1	0.432876	7.64465e-26	postive
HACD4	ADAMTS9-AS2	0.451601	3.03428e-28	postive
ABCD2	MORC2-AS1	0.400228	5.33533e-22	postive
HACD4	MORC2-AS1	0.436009	3.10409e-26	postive
ABCD2	AC007663.4	0.43958	1.09836e-26	postive
CPT1B	AC005332.5	0.419609	3.1354e-24	postive
ACADVL	AC027601.1	0.457664	4.69902e-29	postive
CPT1B	AC027601.1	0.672328	1.22912e-71	postive
ABCD2	AC074032.1	0.526696	1.62073e-39	postive
HACD4	AC074032.1	0.520321	1.90158e-38	postive
ABCD2	LINC01359	0.549174	1.78582e-43	postive
HACD4	LINC01359	0.549396	1.62635e-43	postive
ABCD2	AP003486.1	0.464133	6.16259e-30	postive
HSD17B10	AP003486.1	-0.405651	1.31118e-22	negative
ACACB	AP003486.1	0.41382	1.50674e-23	postive
HACD4	AP003486.1	0.473468	3.0394e-31	postive
ABCD2	AC022893.3	0.530038	4.36322e-40	postive
HACD4	AC022893.3	0.501996	1.69848e-35	postive
ABCD2	AC012313.5	0.43922	1.22012e-26	postive
HACD4	AC012313.5	0.443956	3.02337e-27	postive
ABCD2	GMDS-DT	0.576167	1.21483e-48	postive
PEX13	GMDS-DT	0.429426	2.04014e-25	postive
HACD4	GMDS-DT	0.547328	3.87559e-43	postive
ABCD2	RAB33B-AS1	0.532891	1.40732e-40	postive
HACD4	RAB33B-AS1	0.524192	4.28894e-39	postive
ACAD9	SLBP-DT	0.630951	9.56116e-61	postive
CPT1B	SLBP-DT	0.411645	2.69578e-23	postive
ABCD2	AL162424.1	0.444794	2.35677e-27	postive
HACD4	AL162424.1	0.427735	3.28756e-25	postive
MECR	AL451085.2	0.404095	1.96636e-22	postive
ABCD2	AC074138.1	0.550384	1.07218e-43	postive
HACD4	AC074138.1	0.531704	2.25699e-40	postive
HSD17B10	LINC01273	0.421187	2.03351e-24	postive
ABCD2	AC133065.1	0.554998	1.50206e-44	postive
HACD4	AC133065.1	0.507025	2.74139e-36	postive
ABCD2	OIP5-AS1	0.470474	8.05969e-31	postive
ABCD2	AC069549.1	0.560349	1.47929e-45	postive
HACD4	AC069549.1	0.529517	5.36041e-40	postive
ADH7	AC104126.1	0.520503	1.77352e-38	postive
ABCD2	AC069023.1	0.446202	1.54819e-27	postive
ABCD2	AL121652.1	0.53759	2.13125e-41	postive
HACD4	AL121652.1	0.568817	3.46029e-47	postive
CPT1B	GUSBP11	0.624047	4.36093e-59	postive
ABCD2	AC092755.1	0.486395	4.03019e-33	postive
HACD4	AC092755.1	0.487915	2.39401e-33	postive
ABCD2	MAMDC2-AS1	0.471923	5.03376e-31	postive
HACD4	MAMDC2-AS1	0.466217	3.1732e-30	postive
ACSBG1	AP003064.2	0.751026	3.75431e-98	postive
ABCD2	AC002128.1	0.448013	8.99169e-28	postive
ACACB	AC002128.1	0.434085	5.40401e-26	postive
HACD4	AC002128.1	0.478135	6.5181e-32	postive
CPT1B	AC004148.1	0.525546	2.53664e-39	postive
ABCD2	AL162171.2	0.549063	1.87144e-43	postive
HACD4	AL162171.2	0.513849	2.19733e-37	postive
ALDH3A2	AC114810.1	0.425921	5.46745e-25	postive
ABCD2	CFLAR-AS1	0.566633	9.20906e-47	postive
HACD4	CFLAR-AS1	0.491507	6.92559e-34	postive
ABCD2	LINC00243	0.482984	1.28386e-32	postive
ABCD2	AC016866.2	0.559366	2.27198e-45	postive
HACD4	AC016866.2	0.564338	2.55653e-46	postive
ACAD9	AC080129.2	0.411578	2.74422e-23	postive
ABCD2	AL360091.3	0.571936	8.43938e-48	postive
HACD4	AL360091.3	0.529484	5.4286e-40	postive
ABCD2	ZRANB2-AS2	0.461812	1.28352e-29	postive
HACD4	ZRANB2-AS2	0.470751	7.36853e-31	postive
ABCD2	AC139887.4	0.469421	1.13349e-30	postive
HACD4	AC139887.4	0.467969	1.80973e-30	postive
ABCD2	LINC00426	0.791225	6.28486e-116	postive
HACD4	AC006947.1	0.407836	7.39249e-23	postive
ABCD2	C1RL-AS1	0.456582	6.57304e-29	postive
ACACB	C1RL-AS1	0.447666	9.9796e-28	postive
ABCD2	AL110115.1	0.48371	1.00419e-32	postive
HACD4	AL110115.1	0.483856	9.55814e-33	postive
ABCD2	AC138207.4	0.495608	1.64987e-34	postive
HACD4	AC138207.4	0.505286	5.16791e-36	postive
ACSBG1	AC005523.1	0.43443	4.89425e-26	postive
CPT1B	AC129510.1	0.424788	7.50137e-25	postive
ACACB	AC129510.1	0.414478	1.26251e-23	postive
ACSBG1	CSRP3-AS1	0.740467	4.87497e-94	postive
ABCD2	AL162408.1	0.459543	2.61646e-29	postive
HACD4	AL162408.1	0.469603	1.06868e-30	postive
ABCD2	LINC02580	0.508341	1.69252e-36	postive
ADH1B	LINC02580	0.463274	8.08941e-30	postive
ABCD2	AC131391.1	0.520697	1.64649e-38	postive
HACD4	AC131391.1	0.515633	1.12487e-37	postive
ADH7	C5orf66-AS1	0.505745	4.37303e-36	postive
ABCD2	AC121247.1	0.45003	4.88982e-28	postive
HACD4	AC121247.1	0.450701	3.98948e-28	postive
ABCD2	AC004832.5	0.540595	6.27689e-42	postive
HACD4	AC004832.5	0.537519	2.19334e-41	postive
ACADVL	AC092809.4	0.418036	4.81759e-24	postive
CPT1B	AC092809.4	0.530091	4.27277e-40	postive
HACD4	AC141002.1	0.400952	4.43087e-22	postive
ABCD2	AC106037.3	0.434939	4.2274e-26	postive
HACD4	AC106037.3	0.432224	9.21184e-26	postive
ABCD2	AP001469.1	0.512241	4.00287e-37	postive
HACD4	AP001469.1	0.492665	4.62802e-34	postive
ABCD2	AC063965.2	0.521092	1.41547e-38	postive
HACD4	AC063965.2	0.481064	2.45059e-32	postive
ADH1C	AC129507.4	0.46373	7.00235e-30	postive
ADH1B	SETBP1-DT	0.446967	1.23092e-27	postive
ACACB	SETBP1-DT	0.449367	5.97711e-28	postive
ABCD2	AC010680.3	0.438617	1.45504e-26	postive
HACD4	AC010680.3	0.403891	2.07312e-22	postive
ACACB	AP001094.2	0.476626	1.07534e-31	postive
ABCD2	AC008543.1	0.410039	4.13128e-23	postive
ABCD2	AC009229.2	0.401034	4.33851e-22	postive
HACD4	AC009229.2	0.476502	1.12033e-31	postive
ACSBG1	LINC01571	0.821334	4.85608e-132	postive
ABCD2	TMEM161B-AS1	0.51985	2.27622e-38	postive
HACD4	TMEM161B-AS1	0.461481	1.4247e-29	postive
ACADL	FENDRR	0.594152	2.32242e-52	postive
ADH1B	FENDRR	0.604373	1.40036e-54	postive
ACACB	FENDRR	0.433925	5.65921e-26	postive
ABCD2	AC068389.3	0.574084	3.16592e-48	postive
HACD4	AC068389.3	0.533661	1.03507e-40	postive
ABCD2	AC015871.3	0.432711	8.01372e-26	postive
ABCD2	OCIAD1-AS1	0.417603	5.42106e-24	postive
HACD4	OCIAD1-AS1	0.42088	2.21244e-24	postive
ABCD2	AC009831.3	0.499149	4.7065e-35	postive
ABCD2	YEATS2-AS1	0.416049	8.2634e-24	postive
HACD4	YEATS2-AS1	0.428363	2.75491e-25	postive
ABCD2	OSGEPL1-AS1	0.407953	7.16887e-23	postive
ACACB	OSGEPL1-AS1	0.415178	1.04537e-23	postive
PEX11G	AC068338.3	0.430574	1.47366e-25	postive
ABCD2	TANK-AS1	0.42474	7.60228e-25	postive
[truncated: 1,217 more rows]
