# Supplementary material for: Characterization of fatty acid metabolism-related lncRNAs in lung adenocarcinoma identifying potential novel prognostic targets
Source: Front Genet. 2022 Sep 27;13:990153. doi: 10.3389/fgene.2022.990153 (PMC9589892; doi:10.3389/fgene.2022.990153)
Supplement: Supplementary file 3 [file DataSheet2.ZIP]

Archive with 7 entries (6 files):
- ▓╣│Σ▓─┴╧/Appendix D1.txt
- ▓╣│Σ▓─┴╧/Appendix D2.txt
- ▓╣│Σ▓─┴╧/Appendix D3.txt
- ▓╣│Σ▓─┴╧/Appendix D4.txt
- ▓╣│Σ▓─┴╧/Supplementary Figures 1.pdf
- ▓╣│Σ▓─┴╧/Supplementary Figures 2.pdf
- ▓╣│Σ▓─┴╧/
