# Supplementary material for: Characterization of fatty acid metabolism-related lncRNAs in lung adenocarcinoma identifying potential novel prognostic targets
Source: Front Genet. 2022 Sep 27;13:990153. doi: 10.3389/fgene.2022.990153 (PMC9589892; doi:10.3389/fgene.2022.990153)
Supplement: Supplementary file 3 [file DataSheet2.ZIP › ▓╣│Σ▓─┴╧/Appendix D2.txt]

Oxidative_Stress	lncRNA	cor	pvalue	Regulation
ABCD2	AL355297.2	0.473048833933301	3.48632306435508e-31	postive
ACACB	AL355297.2	0.42255012480864	1.39606264167728e-24	postive
HACD4	AL355297.2	0.437760607508701	1.86753543772388e-26	postive
ABCD2	ITGB5-AS1	0.491482075017859	6.98521194733786e-34	postive
HACD4	ITGB5-AS1	0.513485504043758	2.51675404812475e-37	postive
ABCD2	AC021483.2	0.463833592288924	6.77613289965909e-30	postive
HACD4	AC021483.2	0.456766472905495	6.20854995728467e-29	postive
ABCD2	AC012254.3	0.544296201426943	1.36855308956969e-42	postive
HACD4	AC012254.3	0.521799388429404	1.07912875530223e-38	postive
ABCD2	AC009041.3	0.438726905526516	1.40929538270729e-26	postive
HACD4	AC009041.3	0.473593270465429	2.91745125693535e-31	postive
CPT1B	AC008870.2	0.415562483824153	9.42368831588426e-24	postive
ABCD2	AL391684.1	0.412525470884907	2.1312775731072e-23	postive
ACACB	AL391684.1	0.439086535590533	1.2688119405757e-26	postive
ABCD2	AL008726.1	0.41127302731964	2.9767895952855e-23	postive
HACD4	AL008726.1	0.400501049329164	4.97474799652767e-22	postive
HSD17B10	C6orf99	0.448877777629321	6.92816351420997e-28	postive
ACAT2	C6orf99	0.464326802038092	5.7943139993777e-30	postive
ABCD2	AC144548.1	0.45114288508501	3.48821292500692e-28	postive
ABCD2	AC009754.1	0.58177864481069	8.89461890183873e-50	postive
HACD4	AC009754.1	0.543652817765489	1.78579130215986e-42	postive
ABCD2	AL080317.2	0.495335843477853	1.81569063904506e-34	postive
HACD4	AL080317.2	0.478602387219987	5.58026634069004e-32	postive
ABCD2	AC093690.1	0.540535549316418	6.43063109673046e-42	postive
HACD4	AC093690.1	0.546119335565933	6.41824703248564e-43	postive
ACAT1	SNHG8	0.448634474404092	7.45583418646159e-28	postive
ACADL	AC104984.1	0.441602303336503	6.06518353633148e-27	postive
ABCD2	AC005519.1	0.468192584374029	1.68393102820512e-30	postive
ACACB	AC005519.1	0.407533927553673	8.00446755849621e-23	postive
HACD4	AC005519.1	0.40874090049092	5.82445946977246e-23	postive
ABCD2	AC084083.1	0.499920501338344	3.57406002791302e-35	postive
HACD4	AC084083.1	0.486682049849717	3.65310722854104e-33	postive
OXSM	GAS5	0.501795514672076	1.82549044211237e-35	postive
ABCD2	AC105339.3	0.53635546985179	3.51005230864825e-41	postive
HACD4	AC105339.3	0.491642317020148	6.60689228248653e-34	postive
ABCD2	AC136424.1	0.556331918160013	8.46243871125194e-45	postive
HACD4	AC136424.1	0.499150357135471	4.70420130982449e-35	postive
ABCD2	AC092376.2	0.522093401230725	9.63847968021793e-39	postive
HACD4	AC092376.2	0.500223598693176	3.20713641092658e-35	postive
CPT1B	AC133919.2	0.403592263668089	2.24053533727577e-22	postive
ABCD2	LINC02390	0.597281421994836	4.9526727276622e-53	postive
HACD4	LINC02390	0.437712370636047	1.89392176048487e-26	postive
ABCD2	AC010609.1	0.581845443889595	8.61941998886433e-50	postive
HACD4	AC010609.1	0.480450369738444	3.01042602333716e-32	postive
CPT1B	AC084125.2	0.552150149766779	5.07126989556508e-44	postive
ECI1	AP002748.4	0.438561608876654	1.47892128583747e-26	postive
ABCD2	AC025031.3	0.59755911884537	4.31443320743697e-53	postive
HACD4	AC025031.3	0.541725328959625	3.94973851427011e-42	postive
ADH1C	AP003119.2	0.400278221392999	5.26747344460086e-22	postive
ECI1	AC008915.2	0.508280831102306	1.73019840285796e-36	postive
ABCD2	AC110769.2	0.576130397351061	1.2357779546799e-48	postive
HACD4	AC110769.2	0.529747464622973	4.89394244267622e-40	postive
HSD17B10	AP000251.1	0.430967054135323	1.31782467755124e-25	postive
ABCD2	CHROMR	0.494550356088107	2.39282662427308e-34	postive
HACD4	CHROMR	0.482293287227653	1.62070456387017e-32	postive
CPT1B	AC011462.4	0.529619864037782	5.14646000681738e-40	postive
ABCD2	AL450306.1	0.415601606284151	9.32463130404246e-24	postive
HACD4	AL450306.1	0.442788862153489	4.27290825591112e-27	postive
ABCD2	AC010999.1	0.457513897434152	4.92386742625948e-29	postive
HACD4	AC010999.1	0.447260178298405	1.1273994361923e-27	postive
ABCD2	AP000487.1	0.513838259313655	2.20582075484437e-37	postive
PEX13	AP000487.1	0.402703432585287	2.82053534659782e-22	postive
HACD4	AP000487.1	0.492409574601913	5.05861762822939e-34	postive
ABCD2	AC078795.1	0.57478763962904	2.29279226099802e-48	postive
HACD4	AC078795.1	0.559434076766813	2.20534250345855e-45	postive
ACAD9	AC073195.1	0.426604715923338	4.51562637061895e-25	postive
ACAD9	AL445228.2	0.444932782592272	2.26122229720279e-27	postive
ABCD2	AC092868.2	0.473627332798615	2.88508596086312e-31	postive
ACOX1	AC092868.2	0.401570015387324	3.7790898390323e-22	postive
HACD4	AC092868.2	0.475021609689525	1.82547585922266e-31	postive
ABCD2	AC004585.1	0.453111024380137	1.91354538041285e-28	postive
ABCD2	AC092279.1	0.425086781805654	6.90255824413749e-25	postive
HACD4	AC092279.1	0.411619476508203	2.71437452263934e-23	postive
ACACB	AC055855.1	0.421434999713957	1.89914422403855e-24	postive
ABCD2	AC096921.2	0.475047495412571	1.80999304008507e-31	postive
HACD4	AC096921.2	0.463221359590931	8.2264616696772e-30	postive
ACACB	MUC20-OT1	0.439418765775141	1.15137982435637e-26	postive
HACD4	MUC20-OT1	0.418529709994056	4.21147464894569e-24	postive
ACSBG1	ZNF474-AS1	0.828815064158212	1.6082837267827e-136	postive
ABCD2	AC127024.5	0.443311814143685	3.66006792729057e-27	postive
HACD4	AC127024.5	0.474253211900903	2.34984907163656e-31	postive
ACADVL	LINC02615	0.41018103609934	3.97894039365911e-23	postive
ABCD2	PLCB1-IT1	0.467579756459759	2.05049711328777e-30	postive
HACD4	PLCB1-IT1	0.520546745746472	1.74412317414955e-38	postive
CPT1B	CR559946.2	0.617367202071789	1.60500333202385e-57	postive
ABCD2	TTC3-AS1	0.555277202971048	1.33249011625644e-44	postive
PEX13	TTC3-AS1	0.400312815126012	5.22093836371923e-22	postive
HACD4	TTC3-AS1	0.503548546019435	9.70373837858402e-36	postive
ABCD2	C21orf62-AS1	0.414896480367674	1.12785603727681e-23	postive
HACD4	C21orf62-AS1	0.449411488173208	5.89657978600609e-28	postive
ACADVL	AC142472.1	0.429204387679188	2.1722693498722e-25	postive
ABCD2	AC005224.3	0.476132149374896	1.26587447225232e-31	postive
HACD4	AC005224.3	0.431017670810805	1.29898996568616e-25	postive
HACD4	AL731567.1	0.409428418886906	4.85682145893795e-23	postive
ABCD2	AL096678.1	0.515025657845457	1.41351551318869e-37	postive
HACD4	AL096678.1	0.49109145567499	7.99972372138871e-34	postive
ABCD2	AL139021.2	0.52584411679131	2.25871491750325e-39	postive
HACD4	AL139021.2	0.456691006161227	6.35539153036069e-29	postive
ABCD2	AC087301.1	0.491244714222244	7.58536653283217e-34	postive
HACD4	AC087301.1	0.425402731479501	6.32015470348763e-25	postive
CPT1B	AP006621.4	0.531691414566058	2.26794557804742e-40	postive
ABCD2	AC078852.1	0.510625864873344	7.28862931340311e-37	postive
HACD4	AC078852.1	0.486981982366668	3.29685671623892e-33	postive
CPT1B	AL390728.5	0.43755544124031	1.98234058559322e-26	postive
ACACB	AC104532.2	0.449792073656253	5.25527194640738e-28	postive
ABCD2	RERG-IT1	0.403284579559579	2.42658542483459e-22	postive
ACACB	RERG-IT1	0.44719854881714	1.14844949024687e-27	postive
HACD4	RERG-IT1	0.443796553676803	3.17002960906081e-27	postive
ABCD2	AL355076.2	0.498204731636689	6.58542663139714e-35	postive
CPT1B	LINC01977	0.401836625865996	3.52812684629028e-22	postive
ACACB	ITGA9-AS1	0.453903365607895	1.50099382639524e-28	postive
HACD4	ITGA9-AS1	0.442762187323668	4.30675282582313e-27	postive
ABCD2	AC100774.1	0.579745017117254	2.30760222755e-49	postive
HACD4	AC100774.1	0.548639085599714	2.2365868499202e-43	postive
HACD4	AP001330.4	0.404432514435261	1.80118932117345e-22	postive
CPT1B	AL031709.1	0.555427564021768	1.24910377213107e-44	postive
ABCD2	ACBD3-AS1	0.538290860942244	1.6044835383941e-41	postive
ACSBG1	ACBD3-AS1	0.759938266590764	8.67224844464172e-102	postive
HACD4	ACBD3-AS1	0.535462601471261	5.02825661887376e-41	postive
ABCD2	AC022960.1	0.575460568061444	1.68266537184475e-48	postive
HACD4	AC022960.1	0.519588159811345	2.51506778089068e-38	postive
ABCD2	CR936218.1	0.556379233789966	8.291513933065e-45	postive
HACD4	CR936218.1	0.544782505678451	1.11877381316548e-42	postive
ADH1B	AC011477.3	0.412485877519149	2.15395526328674e-23	postive
CPT1B	AP001160.1	0.501446442621663	2.06936862141574e-35	postive
ABCD2	AC087294.1	0.547995585417175	2.93006612913914e-43	postive
HACD4	AC087294.1	0.534534118239322	7.29884624242046e-41	postive
ABCD2	AC022558.3	0.505857320806249	4.19816972601331e-36	postive
HACD4	AC022558.3	0.471678993456523	5.45013761116978e-31	postive
ABCD2	AC027796.1	0.482341059514347	1.594817604437e-32	postive
HACD4	AC027796.1	0.473798019462741	2.72817963659972e-31	postive
ABCD2	H3-3A-DT	0.544819011131087	1.10196218574512e-42	postive
HACD4	H3-3A-DT	0.497682513072697	7.92630313969259e-35	postive
ACADL	AL136369.1	0.512526276448123	3.59944171971821e-37	postive
ACACB	AL136369.1	0.450944975176677	3.70450982897967e-28	postive
HACD4	AL136369.1	0.446075252447998	1.60789940202727e-27	postive
ABCD2	ZBED3-AS1	0.441692595253614	5.90594371650383e-27	postive
ABCD2	AC012150.2	0.52516192050472	2.94483739936524e-39	postive
HACD4	AC012150.2	0.49135647341477	7.2966812895677e-34	postive
ABCD2	AC006441.1	0.566116385851239	1.15968047987073e-46	postive
HACD4	AC006441.1	0.563846377245572	3.17785814912387e-46	postive
CPT1B	LINC00174	0.547189576917254	4.10611817101736e-43	postive
ACADVL	DM1-AS	0.518480648506328	3.83345972321742e-38	postive
CPT1B	DM1-AS	0.409989806796216	4.18589380869757e-23	postive
HSD17B10	AC015912.3	0.408964199381074	5.49096480263519e-23	postive
ABCD2	AC019186.1	0.430339365497614	1.57506329042797e-25	postive
HACD4	AC019186.1	0.472463614918697	4.22057886115976e-31	postive
ABCD2	AL133445.2	0.583209297178443	4.53007989059989e-50	postive
HACD4	AL133445.2	0.53326732052565	1.21129864604249e-40	postive
ABCD2	FLJ46284	0.508662619241036	1.50372520735586e-36	postive
HACD4	FLJ46284	0.547412522647536	3.74053488220913e-43	postive
ABCD2	AL512631.1	0.464327767831036	5.79253679177902e-30	postive
ABCD2	AP002336.2	0.519890323324684	2.24126561168476e-38	postive
HACD4	AP002336.2	0.505903210742788	4.12856582737278e-36	postive
ABCD2	AC008764.8	0.475947931228879	1.34525220490448e-31	postive
ABCD2	AC109587.1	0.593828726792988	2.72230352859531e-52	postive
HACD4	AC109587.1	0.589767186240008	1.96865225473975e-51	postive
ABCD2	AC127024.2	0.407710904505493	7.64049704616224e-23	postive
HACD4	AC127024.2	0.421375632670712	1.93045367468534e-24	postive
ACACB	AC091588.3	0.447139740170582	1.16889830421443e-27	postive
ABCD2	AC091814.1	0.455500294821607	9.18306004111232e-29	postive
HACD4	AC091814.1	0.427343661934294	3.66998153867614e-25	postive
CPT1B	AC011498.6	0.566290760047268	1.07292155772205e-46	postive
ABCD2	AC244093.4	0.553278261219622	3.13632238641423e-44	postive
HACD4	AC244093.4	0.549337838537046	1.66699654593031e-43	postive
ABCD2	IGBP1-AS2	0.541489467579467	4.35110859416419e-42	postive
HACD4	IGBP1-AS2	0.535396017888519	5.16463747407389e-41	postive
ABCD2	AC008147.2	0.529356134313719	5.71003826693107e-40	postive
HACD4	AC008147.2	0.523763664163508	5.0624820268793e-39	postive
ABCD2	AC080013.3	0.473201498515746	3.31656201363998e-31	postive
ABCD2	AC099343.2	0.595246343472979	1.35565635127782e-52	postive
HACD4	AC099343.2	0.537794829921165	1.9619146244742e-41	postive
ADH1B	AC005180.2	0.463832717837341	6.77801216504582e-30	postive
ABCD2	LRIG2-DT	0.560914793930297	1.15488175855986e-45	postive
HACD4	LRIG2-DT	0.542710845790984	2.63380887637101e-42	postive
CPT1B	AC109460.1	0.510234867765969	8.42265301737926e-37	postive
HSD17B10	URB1-AS1	0.446617794101322	1.36690767960585e-27	postive
PEX11G	URB1-AS1	0.40870751039693	5.87601645118442e-23	postive
ABCD2	AC011510.1	0.552289236605983	4.78001432868236e-44	postive
HACD4	AC011510.1	0.490272239388436	1.06254065064601e-33	postive
ABCD2	AC005746.2	0.505072018090674	5.58651751443794e-36	postive
HACD4	AC005746.2	0.508645476872586	1.51323293820453e-36	postive
ADH1B	LINC01412	0.449498853534193	5.74284175689314e-28	postive
ACADL	AC112722.1	0.408820941690306	5.70268078542989e-23	postive
ABCD2	AC022001.3	0.522216858793039	9.19161208829625e-39	postive
HACD4	AC022001.3	0.529115527552546	6.27737295379356e-40	postive
ABCD2	LCMT1-AS2	0.578448867822557	4.2221678337639e-49	postive
HACD4	LCMT1-AS2	0.544465435139863	1.2759133289966e-42	postive
ABCD2	PPM1F-AS1	0.499701178446338	3.86521862882344e-35	postive
HACD4	PPM1F-AS1	0.491684371980401	6.51101251363412e-34	postive
CPT1B	AL691482.3	0.503038586617783	1.16664395441135e-35	postive
CPT1B	AC008735.2	0.576606492486495	9.91901105802776e-49	postive
ABCD2	ARAP1-AS2	0.550375295928211	1.07609853081926e-43	postive
HACD4	ARAP1-AS2	0.516308831771665	8.72136163523945e-38	postive
ABCD2	ASAP1-IT2	0.512863430029591	3.1744810941264e-37	postive
HACD4	ASAP1-IT2	0.468494952312237	1.52776943454087e-30	postive
ACADL	LINC01936	0.425144810157975	6.79175553389673e-25	postive
ADH1B	LINC01936	0.689506038015485	1.06925999770033e-76	postive
ABCD2	TCF4-AS1	0.517022642004816	6.66093525132647e-38	postive
HACD4	TCF4-AS1	0.509092665499655	1.28365264298006e-36	postive
HACD4	AC092431.1	0.441521389016183	6.211487264174e-27	postive
ELOVL2	AC011444.1	0.414376109736412	1.29748326787273e-23	postive
ABCD2	AC025569.1	0.465982847591374	3.41928387838736e-30	postive
HACD4	AC025569.1	0.416541350843854	7.23125710722072e-24	postive
ADH1B	AC008764.2	0.458255571463701	3.9097679901033e-29	postive
ACACB	AC008764.2	0.466686058979496	2.73077836540311e-30	postive
CPT1B	LENG8-AS1	0.510174355864574	8.61313460626214e-37	postive
ABCD2	SIDT1-AS1	0.542848084203156	2.48903680345534e-42	postive
HACD4	SIDT1-AS1	0.505693058397776	4.45698138240941e-36	postive
ABCD2	LINC02656	0.466946957217351	2.51188735032161e-30	postive
HACD4	LINC02656	0.43743903567994	2.05055154973982e-26	postive
ABCD2	AL139807.1	0.507419970845109	2.37243072999137e-36	postive
HACD4	AL139807.1	0.500661663493771	2.74183371435949e-35	postive
ABCD2	WWTR1-IT1	0.485658209489928	5.18140305594219e-33	postive
HACD4	WWTR1-IT1	0.472096242649046	4.75769245666331e-31	postive
ACSBG1	AC096637.2	0.873105396608952	2.00670651542153e-168	postive
ABCD2	AF131215.5	0.507092114438006	2.67487932091763e-36	postive
ACACB	AF131215.5	0.450768811531915	3.90816788992437e-28	postive
HACD4	AF131215.5	0.446430314117129	1.4458465945929e-27	postive
HACD4	AC068700.1	0.442990991036058	4.02485532957947e-27	postive
ABCD2	AC092574.2	0.534472134935142	7.48238700211343e-41	postive
HACD4	AC092574.2	0.52198877496023	1.00339982410252e-38	postive
ABCD2	AL360169.2	0.574380018089807	2.76442929292766e-48	postive
HACD4	AL360169.2	0.518851875811245	3.32898797925275e-38	postive
HACD4	AC051619.3	0.412967356905208	1.89363750335651e-23	postive
ABCD2	AC131159.1	0.541552063713466	4.24080446018852e-42	postive
HACD4	AC131159.1	0.508581204763141	1.54941380217682e-36	postive
ABCD2	LINC00244	0.413438107556162	1.66922845538476e-23	postive
HACD4	LINC00244	0.453929313585729	1.48908873541819e-28	postive
ACSM1	AC108134.2	0.404912138523088	1.58975355056191e-22	postive
CPT1B	LINC00173	0.426636659794702	4.47537724526057e-25	postive
ACADL	AC010976.2	0.480793016819738	2.68380820974863e-32	postive
ADH1B	AC010976.2	0.473828857551606	2.70074618705989e-31	postive
ABCD2	DANT2	0.449482615929401	5.77111220055318e-28	postive
HACD4	DANT2	0.473781374986968	2.74310094049121e-31	postive
ABCD2	GLYCTK-AS1	0.498441642588719	6.05374732035658e-35	postive
HACD4	GLYCTK-AS1	0.51324085302818	2.75753520100342e-37	postive
HACD4	AL157838.1	0.413793806750647	1.51727954069784e-23	postive
ACAD9	AC092171.4	0.475238081604548	1.69993194225002e-31	postive
ACACB	AC000068.2	0.409228703054534	5.12025420738473e-23	postive
CPT1B	AL928654.2	0.53223877779204	1.82468626772765e-40	postive
ABCD2	AL121845.4	0.521850895235846	1.0579893515799e-38	postive
HACD4	AL121845.4	0.483126197213682	1.22356142053857e-32	postive
CPT1B	NBR2	0.411835583010046	2.56239550525717e-23	postive
ABCD2	AC012676.3	0.51897906345784	3.17175706522474e-38	postive
HACD4	AC012676.3	0.431154557844175	1.24937589554782e-25	postive
ACACB	AC060780.1	0.437828201504895	1.83117087878129e-26	postive
ABCD2	AC008083.3	0.610469516751976	6.07425176980227e-56	postive
ABCD2	MIR222HG	0.482514495809929	1.50423059996636e-32	postive
HACD4	MIR222HG	0.411268755690986	2.98017661793184e-23	postive
CPT1B	AC015961.2	0.439657748727691	1.07361722988805e-26	postive
ACADVL	AC132872.2	0.541973755403844	3.56665925087373e-42	postive
CPT1B	AC132872.2	0.462468312022789	1.04372079525149e-29	postive
ABCD2	AL592430.1	0.487973250230823	2.34697689607476e-33	postive
HACD4	AL592430.1	0.449256903178071	6.178642292055e-28	postive
CPT1B	U73166.1	0.417219774847056	6.01566408667394e-24	postive
ABCD2	AP005136.3	0.487626299008862	2.64375847180735e-33	postive
ABCD2	EML4-AS1	0.675779207851292	1.26029980870359e-72	postive
HACD4	EML4-AS1	0.5895931640956	2.14147247627117e-51	postive
ABCD2	AC022613.3	0.49777440590672	7.67216243013369e-35	postive
HACD4	AC022613.3	0.488309129216336	2.09117195922047e-33	postive
ABCD2	AC005021.1	0.524628298450156	3.62234532819314e-39	postive
HACD4	AC005021.1	0.448324017462435	8.18720544655826e-28	postive
ACOX1	MGAT3-AS1	0.444595038300059	2.50042362017915e-27	postive
CPT1B	IGBP1-AS1	0.447342204668597	1.09997349686379e-27	postive
ABCD2	AC005740.4	0.406630210598669	1.01472662549416e-22	postive
HACD4	AC005740.4	0.431308458255115	1.19582930725341e-25	postive
ABCD2	AL355312.2	0.419109054890746	3.59527050978098e-24	postive
ABCD2	AC015853.1	0.515650957607642	1.11741852497492e-37	postive
HACD4	AC015853.1	0.469251730651281	1.19697909807621e-30	postive
ABCD2	AC015849.4	0.589684930232124	2.04854252526909e-51	postive
PEX13	AC015849.4	0.41845302395285	4.30049190338681e-24	postive
HACD4	AC015849.4	0.51690036407396	6.97598878158627e-38	postive
ABCD2	AC005104.1	0.433375673892381	6.62504234498062e-26	postive
HACD4	AC005104.1	0.424989881898421	7.09157919806826e-25	postive
ABCD2	AC009686.1	0.559339106178683	2.29851202908318e-45	postive
HACD4	AC009686.1	0.514663061113516	1.61957179281967e-37	postive
ABCD2	AL049869.2	0.564909516609481	1.98389263949692e-46	postive
HACD4	AL049869.2	0.540794436407581	5.78448077803237e-42	postive
ACADL	MGC27382	0.428701656181738	2.50372617488375e-25	postive
ADH1B	LINC01836	0.416321061079939	7.67588829951026e-24	postive
ABCD2	AC090515.5	0.576768499027455	9.20333569094887e-49	postive
HACD4	AC090515.5	0.488557137771724	1.92020164373499e-33	postive
ABCD2	AC020916.1	0.461493988044873	1.41889227933018e-29	postive
HACD4	AC020916.1	0.452630948392675	2.21616482012372e-28	postive
ABCD2	NCOA7-AS1	0.547809950990124	3.16713100033725e-43	postive
HACD4	NCOA7-AS1	0.522770182604387	7.42822562042708e-39	postive
ABCD2	AL031651.2	0.54568417550614	7.69291831932367e-43	postive
HACD4	AL031651.2	0.483329394766826	1.14233258162453e-32	postive
ABCD2	AL731566.2	0.490932289987175	8.45378775013446e-34	postive
ACACB	AL731566.2	0.402081389105732	3.31224812311429e-22	postive
HACD4	AL731566.2	0.422577765497566	1.38543353340112e-24	postive
ABCD2	AC009145.1	0.548687362177019	2.19167457041955e-43	postive
HACD4	AC009145.1	0.539816426702302	8.62562637820596e-42	postive
ABCD2	AC093799.1	0.462867672404151	9.20017162269705e-30	postive
HACD4	AC093799.1	0.47823685468168	6.30198925827645e-32	postive
ABCD2	ANKRD44-IT1	0.601567970844729	5.79984575759893e-54	postive
HACD4	ANKRD44-IT1	0.525298150561193	2.79304267995356e-39	postive
CPT1B	AC139149.1	0.400096803731682	5.51829758159493e-22	postive
ABCD2	AL357093.1	0.545907955083096	7.00885888856471e-43	postive
ACSBG1	AL357093.1	0.618158451323306	1.05183346425005e-57	postive
HACD4	AL357093.1	0.532453892055377	1.67503610502809e-40	postive
ACSBG1	AC044849.1	0.452388761509743	2.38633108602525e-28	postive
ABCD2	Z68871.1	0.579083849856575	3.1415583108773e-49	postive
PEX13	Z68871.1	0.415742603231647	8.97608734899651e-24	postive
ACACA	Z68871.1	0.406768692896266	9.78551240231554e-23	postive
HACD4	Z68871.1	0.500668019588228	2.73560024859021e-35	postive
CPT1B	AP006621.3	0.461996107874195	1.21135950234865e-29	postive
ACACB	TTC28-AS1	0.412911849412922	1.92198729126304e-23	postive
ABCD2	FLNB-AS1	0.418407955122604	4.35367223441357e-24	postive
HACD4	FLNB-AS1	0.416150262401676	8.03911372648603e-24	postive
ACSBG1	LINC02166	0.79840010324266	1.62017536344908e-119	postive
ABCD2	AC017006.2	0.60556233910652	7.63310820925266e-55	postive
HACD4	AC017006.2	0.556106276468324	9.32687663147737e-45	postive
HACD4	AL391807.1	0.430791517976677	1.38525758945742e-25	postive
ACSBG1	LINC02345	0.430586904500051	1.4681739729859e-25	postive
CPT1B	AC015802.4	0.438666969837411	1.43415862964486e-26	postive
ABCD2	ABCC5-AS1	0.582804825866093	5.48397586675076e-50	postive
HACD4	ABCC5-AS1	0.562295121240429	6.30042313239654e-46	postive
ABCD2	AL391839.1	0.57286974218057	5.51595399923802e-48	postive
HACD4	AL391839.1	0.532096994500907	1.93049498305743e-40	postive
ABCD2	CLIP1-AS1	0.595924875899974	9.69816181926952e-53	postive
HACD4	CLIP1-AS1	0.560695778594517	1.27110293034741e-45	postive
ABCD2	LINC02595	0.454497129579798	1.25074308556817e-28	postive
HACD4	LINC02595	0.40638957908559	1.08075224181858e-22	postive
ABCD2	AC092127.2	0.532099858677428	1.92829848422732e-40	postive
HACD4	AC092127.2	0.506732951397617	3.05018354820158e-36	postive
ABCD2	THRB-IT1	0.41134183267297	2.9227538082173e-23	postive
HACD4	THRB-IT1	0.450441733214416	4.31609440994606e-28	postive
ADH1B	AL109741.1	0.435228617255469	3.88854719032623e-26	postive
ABCD2	VIPR1-AS1	0.419139811937557	3.56517178729812e-24	postive
HACD4	VIPR1-AS1	0.41092782182004	3.26314309714576e-23	postive
ACADL	AC026992.1	0.402089798000923	3.30506794733181e-22	postive
ABCD2	AP001893.1	0.490254401329933	1.06911890476062e-33	postive
HACD4	AP001893.1	0.435045177502409	4.09977105946129e-26	postive
ABCD2	TCEAL3-AS1	0.549674320280323	1.44663000774659e-43	postive
HACD4	TCEAL3-AS1	0.518124948377693	4.38768738923798e-38	postive
ABCD2	AC007637.1	0.418270243980413	4.52022598984596e-24	postive
ACACB	AC007637.1	0.634723712939567	1.1379940016724e-61	postive
HACD4	AC007637.1	0.417533961880503	5.52338233190533e-24	postive
ABCD2	SPIN4-AS1	0.484959254245506	6.57315522344618e-33	postive
HACD4	SPIN4-AS1	0.494721716986649	2.25313487604201e-34	postive
ABCD2	AC010226.1	0.591292273233283	9.39637124601942e-52	postive
HACD4	AC010226.1	0.527240447686741	1.30993751464714e-39	postive
ABCD2	RNF139-AS1	0.415776726974918	8.89368631628054e-24	postive
ABCD2	AC138393.2	0.558227840313607	3.72644992667775e-45	postive
PEX13	AC138393.2	0.406094179397041	1.16762630203256e-22	postive
HACD4	AC138393.2	0.503986410186781	8.28212830445682e-36	postive
CPT1B	AFDN-DT	0.421436536940457	1.89834020804403e-24	postive
HSD17B10	AP002360.1	0.400080340096358	5.54163476802723e-22	postive
CPT1B	AC005393.1	0.417883306764874	5.02263445678861e-24	postive
ABCD2	LDLRAD4-AS1	0.561056365126567	1.08543274492238e-45	postive
HACD4	LDLRAD4-AS1	0.517108405996184	6.4484174775305e-38	postive
ABCD2	MANEA-DT	0.618326436031075	9.61425970811558e-58	postive
HACD4	MANEA-DT	0.546776710906636	4.87918922931444e-43	postive
ABCD2	ARHGAP15-AS1	0.580912559887381	1.33601860744593e-49	postive
HACD4	ARHGAP15-AS1	0.537575580181237	2.1440801222282e-41	postive
ABCD2	AC108010.1	0.543527280473704	1.88083832981009e-42	postive
HACD4	AC108010.1	0.494802398354009	2.1901918714004e-34	postive
ABCD2	LACTB2-AS1	0.543305396413433	2.06126170610568e-42	postive
HACD4	LACTB2-AS1	0.483741474863823	9.93642266714674e-33	postive
ABCD2	AC133550.3	0.423662765999867	1.02577320546163e-24	postive
ACACB	AC133550.3	0.414804188781776	1.15625413437123e-23	postive
HACD4	AC133550.3	0.423946581633108	9.4804239453385e-25	postive
ABCD2	AC025434.1	0.55979401523918	1.88501302376276e-45	postive
HACD4	AC025434.1	0.457242440051513	5.35676403480307e-29	postive
ABCD2	ETV5-AS1	0.472212607750249	4.58062231711042e-31	postive
HACD4	ETV5-AS1	0.478937615946797	4.99062984663783e-32	postive
ABCD2	MTOR-AS1	0.570727359263588	1.46064773644989e-47	postive
HACD4	MTOR-AS1	0.527971802327011	9.83741989294637e-40	postive
ABCD2	AC079866.2	0.48997723661665	1.17666868289552e-33	postive
HACD4	AC079866.2	0.467424928340348	2.15497277985854e-30	postive
ABCD2	LRRC8C-DT	0.634615382475394	1.21021692525033e-61	postive
HACD4	LRRC8C-DT	0.578258654594706	4.61254919708363e-49	postive
ABCD2	LINC01534	0.423065444204754	1.21052187363584e-24	postive
HACD4	LINC01534	0.458091251996748	4.11492379710245e-29	postive
ABCD2	SCAANT1	0.457388769947873	5.118931593015e-29	postive
HACD4	SCAANT1	0.469135792207664	1.24262055120951e-30	postive
ABCD2	NADK2-AS1	0.578008754252992	5.18035535417111e-49	postive
HACD4	NADK2-AS1	0.506243322112178	3.64713529949108e-36	postive
ABCD2	AC007569.1	0.70216673184409	1.16686500617977e-80	postive
ABCD2	AC012447.1	0.592093899219398	6.35971134248205e-52	postive
HACD4	AC012447.1	0.504632554237442	6.55296423192051e-36	postive
ABCD2	LINC01140	0.463107887302362	8.52718991423286e-30	postive
ADH1B	LINC01140	0.611769556849102	3.08353568126211e-56	postive
ACACB	LINC01140	0.405240059387698	1.45949341224003e-22	postive
ABCD2	BHLHE40-AS1	0.565007442834475	1.89947484955712e-46	postive
ACSBG1	HCG14	0.642307987255779	1.43994693504491e-63	postive
ABCD2	AL442128.2	0.506378192560204	3.47201859051244e-36	postive
HACD4	AL442128.2	0.460594975629002	1.88202671069142e-29	postive
ABCD2	AC021739.2	0.526910139337584	1.49046356818272e-39	postive
HACD4	AC021739.2	0.462212733082127	1.13138238712403e-29	postive
ABCD2	AC020661.3	0.527922836718826	1.00280721780077e-39	postive
HACD4	AC020661.3	0.525792364928554	2.30467524492162e-39	postive
ACADL	AC018647.1	0.484525356930776	7.61723171209625e-33	postive
ADH1B	AC018647.1	0.62973982326918	1.88201317843285e-60	postive
ACACB	AC018647.1	0.467375167737769	2.18965625786336e-30	postive
HACD4	AC018647.1	0.414203286309988	1.35921089994518e-23	postive
ABCD2	Z97192.3	0.525098526109591	3.01823610034986e-39	postive
HACD4	Z97192.3	0.463360583634562	7.87179085004193e-30	postive
ABCD2	AC090337.1	0.576522956058108	1.03093522565553e-48	postive
HACD4	AC090337.1	0.544501635078878	1.25691976510499e-42	postive
ABCD2	SOCAR	0.458462681985332	3.66554864926293e-29	postive
ABCD2	AC023590.1	0.590469496315229	1.40108036805105e-51	postive
HACD4	AC023590.1	0.571954602444948	8.36868544470972e-48	postive
ABCD2	AC078846.1	0.50502101158773	5.69100892883239e-36	postive
HACD4	AC078846.1	0.46837167976282	1.58962452372404e-30	postive
ABCD2	ZNF451-AS1	0.545339553063689	8.87800540655523e-43	postive
HACD4	ZNF451-AS1	0.531220958436196	2.7331870146687e-40	postive
ABCD2	AL137779.2	0.544300127722856	1.36633002914445e-42	postive
HACD4	AL137779.2	0.521956322591872	1.01599162616581e-38	postive
ABCD2	LINC00513	0.498538247863214	5.84935719270045e-35	postive
HACD4	LINC00513	0.454958191592009	1.08530792105024e-28	postive
HACD4	VAC14-AS1	0.433977731575784	5.57388933552014e-26	postive
CPT1B	LINC00893	0.454950790404788	1.08778431019349e-28	postive
ACACB	LINC00893	0.43924875544238	1.2100638235097e-26	postive
ABCD2	MAL2-AS1	0.525961858437213	2.15750762905494e-39	postive
HACD4	MAL2-AS1	0.504010535138552	8.21010196237817e-36	postive
HACD4	AP001628.1	0.401288203420926	4.0635207978075e-22	postive
ABCD2	CASK-AS1	0.454022855754625	1.44694119614162e-28	postive
HACD4	CASK-AS1	0.430708224098526	1.41843727988989e-25	postive
ABCD2	AC119424.1	0.415683358818677	9.12094363060117e-24	postive
ABCD2	AC018755.4	0.448516656279141	7.72545016054164e-28	postive
ABCD2	DOCK4-AS1	0.558700284598272	3.03512688670877e-45	postive
HACD4	DOCK4-AS1	0.531451327922353	2.49461649112255e-40	postive
ABCD2	LINC00852	0.561591667412065	8.58305358132709e-46	postive
HACD4	LINC00852	0.529366258786055	5.68731409563319e-40	postive
HACD4	AC138207.1	0.404949381163533	1.57440047760346e-22	postive
ABCD2	ZNF460-AS1	0.47095957921051	6.88593442836218e-31	postive
HACD4	ZNF460-AS1	0.419512229200789	3.2198942136557e-24	postive
ABCD2	AC010680.5	0.450278093321272	4.53571293388518e-28	postive
HACD4	AC010680.5	0.430129217982827	1.67181617544772e-25	postive
ACSBG1	AL132801.1	0.492804684073813	4.40757083734496e-34	postive
ABCD2	LINC01091	0.426525339257569	4.61719575376023e-25	postive
HACD4	LINC01091	0.42529415409788	6.51460608988489e-25	postive
ABCD2	AC009163.4	0.500549093013769	2.85459331250864e-35	postive
HACD4	AC009163.4	0.474800192521285	1.96338164679973e-31	postive
ABCD2	AL159169.3	0.456054455027722	7.73879540205507e-29	postive
HACD4	AL159169.3	0.4954242452354	1.76007763328547e-34	postive
ABCD2	EGFR-AS1	0.564952295671728	1.9465662885232e-46	postive
HACD4	EGFR-AS1	0.461745185026408	1.31101218198482e-29	postive
CPT1B	SNHG12	0.547657863041451	3.3754592061255e-43	postive
ACAD9	AC083880.1	0.473118647200535	3.4076499865438e-31	postive
HSD17B10	AC083880.1	0.43539333069858	3.70807314519736e-26	postive
ABCD2	LINC01588	0.426130533131838	5.15690200942117e-25	postive
CPT1B	MATN1-AS1	0.537247435134552	2.44850607358278e-41	postive
ABCD2	AC079684.1	0.446640601475784	1.35760021217511e-27	postive
ABCD2	AC006116.5	0.505967717084343	4.03265485353864e-36	postive
HACD4	AC006116.5	0.520871731384233	1.54016152866711e-38	postive
ACADVL	AL355353.1	0.411993111970117	2.4569365410418e-23	postive
PEX11G	AL355353.1	0.401937411286118	3.43760324166597e-22	postive
ACADVL	AC109446.2	0.444003868653395	2.9808091821969e-27	postive
ABCD2	AC009318.1	0.485453568996442	5.5555112965068e-33	postive
HACD4	AC009318.1	0.408444600238924	6.29802377310419e-23	postive
ABCD2	SAP30L-AS1	0.544837554473009	1.09351875176247e-42	postive
HACD4	SAP30L-AS1	0.518581363575479	3.68954901712317e-38	postive
ABCD2	MIR4453HG	0.436456389294463	2.72691427024551e-26	postive
ABCD2	AL158163.2	0.587399273302832	6.15913842760677e-51	postive
HACD4	AL158163.2	0.566588835928076	9.39278122024059e-47	postive
ABCD2	TRG-AS1	0.761565232262089	1.80752863316447e-102	postive
ACACB	AC027348.1	0.468024951132869	1.77720995006703e-30	postive
ABCD2	AC133106.1	0.407888431676301	7.29181762116724e-23	postive
ABCD2	AC004884.2	0.514651419881703	1.62665866466442e-37	postive
HACD4	AC004884.2	0.490603766716608	9.4732614407295e-34	postive
ACACB	AC245060.6	0.42416534415543	8.92126291523566e-25	postive
HACD4	INTS6-AS1	0.400490717829827	4.98795827782848e-22	postive
ACACB	AC245060.5	0.42072061741934	2.31162872109477e-24	postive
CPT1B	LINC01176	0.480247034539706	3.22254695167558e-32	postive
ACSBG1	AL109947.1	0.615436804796538	4.47757079256601e-57	postive
ABCD2	SPTBN1-AS1	0.541260839189936	4.77871142360851e-42	postive
HACD4	SPTBN1-AS1	0.532726471242624	1.50277475509037e-40	postive
CPT1B	AC139100.2	0.431233909460517	1.22147767441255e-25	postive
CPT1B	AC024361.3	0.571802802478127	8.96668717395071e-48	postive
ADH1C	MIR193BHG	0.441668544316309	5.94795175511629e-27	postive
CPT1B	SRRM2-AS1	0.455337456242223	9.65602873653331e-29	postive
ABCD2	PTPRK-AS1	0.492242207646177	5.36232573488997e-34	postive
HACD4	PTPRK-AS1	0.488630497909002	1.87233628181591e-33	postive
ABCD2	AL158163.1	0.601813490209706	5.12436667860936e-54	postive
HACD4	AL158163.1	0.567101692280349	7.46884570530139e-47	postive
CPT1B	RFPL3S	0.485665347111458	5.16881506161509e-33	postive
ABCD2	GHRLOS	0.454076971807658	1.42309910620572e-28	postive
HACD4	GHRLOS	0.412915879472847	1.91991495285389e-23	postive
ABCD2	AC012557.2	0.54770235366271	3.31314840800576e-43	postive
HACD4	AC012557.2	0.569500923040294	2.5425002234528e-47	postive
ADH1B	AL390755.1	0.409468113761712	4.80607937114258e-23	postive
PEX11G	AC108134.4	0.45135809765649	3.26716838498204e-28	postive
ACSBG1	AC108134.4	0.726529704067764	6.60449475104246e-89	postive
ABCD2	AC005410.2	0.409608510252662	4.63077376862571e-23	postive
HACD4	AC005410.2	0.403075726661406	2.56147941828635e-22	postive
ACACB	AC005901.1	0.463807321122731	6.83281728959025e-30	postive
HACD4	AC005901.1	0.429899096255	1.78451039986259e-25	postive
ABCD2	AC093423.2	0.579902065013394	2.14432470010383e-49	postive
HACD4	AC093423.2	0.532410884651909	1.70394842514621e-40	postive
ABCD2	AC027796.5	0.454236317869803	1.35512928323223e-28	postive
HACD4	AC027796.5	0.422332739273551	1.48251389465586e-24	postive
CPT1B	AC132872.3	0.66380123091138	2.99716069140694e-69	postive
ABCD2	FKBP14-AS1	0.517366667232228	5.84821838255277e-38	postive
HACD4	FKBP14-AS1	0.503992985734282	8.26243481420312e-36	postive
CPT1B	AL031705.1	0.436987229325592	2.33799038436493e-26	postive
ACACB	AL031705.1	0.41946098183343	3.26537058516431e-24	postive
ABCD2	AC138811.1	0.419820998185526	2.95884019044571e-24	postive
ABCD2	IQCJ-SCHIP1-AS1	0.577884905890518	5.48694283174937e-49	postive
HACD4	IQCJ-SCHIP1-AS1	0.555189203502369	1.3838302336581e-44	postive
ABCD2	AC009704.2	0.546527931657051	5.41301734446418e-43	postive
HACD4	AC009704.2	0.501489979384995	2.03727273140969e-35	postive
ABCD2	AC009159.2	0.54099466320366	5.32927704731919e-42	postive
HACD4	AC009159.2	0.558969337918205	2.69998104990514e-45	postive
ACSBG1	TAT-AS1	0.483590157288437	1.04587174989776e-32	postive
CPT1B	AC073842.2	0.462817029160873	9.34862407284708e-30	postive
ABCD2	AC034198.2	0.423310755109521	1.13097515766883e-24	postive
HACD4	AC034198.2	0.459057768075138	3.04471023520021e-29	postive
ABCD2	AC087521.2	0.579468431772362	2.62571508438169e-49	postive
HACD4	AC087521.2	0.550026935889703	1.2466733112273e-43	postive
ACAD9	C9orf163	0.418113555999393	4.71739434555549e-24	postive
CPT1B	SLC9A3-AS1	0.411983599029512	2.46318164165553e-23	postive
ABCD2	AC006272.1	0.557711981630101	4.66058175742714e-45	postive
HACD4	AC006272.1	0.54132748518425	4.64993264667968e-42	postive
ACADL	LANCL1-AS1	0.682185298920654	1.69155312781259e-74	postive
HACD4	LANCL1-AS1	0.416220960563054	7.88675073155065e-24	postive
ABCD2	AC083806.2	0.580578721066112	1.56234154787047e-49	postive
HACD4	AC083806.2	0.540085225617548	7.7295623314911e-42	postive
CPT1B	SNHG20	0.486226432072013	4.26846120641095e-33	postive
ABCD2	JARID2-AS1	0.453498497152487	1.69942126206214e-28	postive
HACD4	JARID2-AS1	0.426497855986226	4.65288646553531e-25	postive
HACD4	LINC00484	0.43864162038188	1.44480443207959e-26	postive
ABCD2	ITFG1-AS1	0.528154993245328	9.15548710623442e-40	postive
HACD4	ITFG1-AS1	0.499742951856149	3.80800767110615e-35	postive
CPT1B	AL022328.1	0.658444855146844	8.63846625809531e-68	postive
ACACB	AL022328.1	0.410087999251689	4.07833362573569e-23	postive
ABCD2	AL359880.1	0.50938614495409	1.15210905785336e-36	postive
HACD4	AL359880.1	0.49743577301857	8.65069779123437e-35	postive
ABCD2	AC022400.4	0.457511921750421	4.92688946499855e-29	postive
ACACB	AC022400.4	0.403000306899807	2.61198854323691e-22	postive
HACD4	AC022400.4	0.417745120231103	5.21511006461926e-24	postive
ABCD2	AC133644.1	0.565941567930574	1.25364476485039e-46	postive
HACD4	AC133644.1	0.426771409127961	4.30945935300848e-25	postive
ABCD2	SLIT2-IT1	0.541222242351303	4.85490234651264e-42	postive
HACD4	SLIT2-IT1	0.55770360514708	4.67752547368728e-45	postive
HACD4	AC011773.3	0.436561555194788	2.64509491051416e-26	postive
ACADL	AC026992.2	0.408578233140493	6.07991461064584e-23	postive
ABCD2	AF117829.1	0.570566954918358	1.57067348943635e-47	postive
HACD4	AF117829.1	0.501999495061943	1.69639794669904e-35	postive
ECHS1	PITPNA-AS1	0.426069914069588	5.24511340228568e-25	postive
HSD17B10	PITPNA-AS1	0.446663107053984	1.34847734749803e-27	postive
ECI1	PITPNA-AS1	0.41477366413133	1.16580106076165e-23	postive
ABCD2	AL354733.3	0.509881136380437	9.59834156924071e-37	postive
HACD4	AL354733.3	0.441624615952932	6.02544223524665e-27	postive
ABCD2	AC139792.1	0.570856678599917	1.37754157270802e-47	postive
HACD4	AC139792.1	0.490563829119068	9.60521605481291e-34	postive
ABCD2	TSC22D1-AS1	0.465286032009729	4.27043803008459e-30	postive
HACD4	TSC22D1-AS1	0.427858568847002	3.17527623986406e-25	postive
ACSBG1	AC010624.3	0.794303652364059	1.88827218329462e-117	postive
ABCD2	AL133243.2	0.577874562832009	5.51334752872197e-49	postive
PEX13	AL133243.2	0.422590766259445	1.38046182965836e-24	postive
HACD4	AL133243.2	0.546765704685483	4.90166199968584e-43	postive
ABCD2	AC093535.1	0.54730750196259	3.90853797757522e-43	postive
HACD4	AC093535.1	0.455552980999002	9.03499573547436e-29	postive
ABCD2	AL451070.1	0.547004453708439	4.43645093072301e-43	postive
HACD4	AL451070.1	0.50446630943652	6.9602650277334e-36	postive
HACD4	AC007000.3	0.420566472693163	2.41162482581653e-24	postive
ACACB	DTX2P1-UPK3BP1-PMS2P11	0.426970334184845	4.07557127845716e-25	postive
CPT1B	SH3BP5-AS1	0.49056209396781	9.61099011054267e-34	postive
ACACB	SH3BP5-AS1	0.476218692570726	1.23020247593792e-31	postive
ABCD2	AC105429.1	0.50494070815526	5.85945546437107e-36	postive
HACD4	AC105429.1	0.501317197633576	2.16763061389111e-35	postive
ACACB	AC048341.1	0.413093694935288	1.83064216238331e-23	postive
HACD4	AC048341.1	0.402480557577654	2.9878193978182e-22	postive
HACD4	AC010207.1	0.450297018059908	4.50975961663497e-28	postive
ABCD2	AL158834.2	0.541598982969269	4.15994813954498e-42	postive
HACD4	AL158834.2	0.513222928972947	2.77604772118884e-37	postive
ABCD2	ZEB2-AS1	0.585364812855279	1.62880278503282e-50	postive
HACD4	ZEB2-AS1	0.551385493060035	7.01654830033925e-44	postive
ACSBG1	LINC01908	0.800813256695688	9.32602245045833e-121	postive
ADH1B	AC013553.3	0.427468869210287	3.54309701871208e-25	postive
ABCD2	HHLA3-AS1	0.457514705303237	4.92263222458709e-29	postive
CPT1B	AC009107.2	0.410926102275073	3.26463546207553e-23	postive
HACD4	AC097716.1	0.432008229604251	9.7959355411628e-26	postive
CPT1B	RASGRP3-AS1	0.430115668687213	1.67825208481067e-25	postive
ABCD2	SRI-AS1	0.529462116206711	5.47655901734816e-40	postive
HACD4	SRI-AS1	0.473758669986716	2.76358567925454e-31	postive
PEX11G	AC007114.1	0.437579360431632	1.96860483627648e-26	postive
ABCD2	AC012409.4	0.408690622616383	5.90226383439977e-23	postive
HACD4	AC012409.4	0.430435795320568	1.53253931640048e-25	postive
ABCD2	AC211476.2	0.568809530698747	3.47150283887242e-47	postive
HACD4	AC211476.2	0.536629805681166	3.14236468338136e-41	postive
ACADVL	PRKCZ-AS1	0.408849986982256	5.65911427292099e-23	postive
CPT1B	PRKCZ-AS1	0.487406208912957	2.85098847349142e-33	postive
ABCD2	AC090425.3	0.462697074647107	9.70977446941115e-30	postive
HACD4	AC090425.3	0.492551768966972	4.81402057690771e-34	postive
ABCD2	AC016394.1	0.422204360747448	1.53603024735048e-24	postive
ABCD2	AC027097.2	0.618020624037625	1.13227892282203e-57	postive
HACD4	AC027097.2	0.530855170326664	3.15928619415724e-40	postive
ABCD2	AC211433.1	0.549310829358542	1.68606548092916e-43	postive
HACD4	AC211433.1	0.521866683036663	1.05159231277174e-38	postive
ABCD2	PSMD6-AS2	0.604543920242284	1.28361871988071e-54	postive
HACD4	PSMD6-AS2	0.577145527395686	7.73011299981786e-49	postive
ABCD2	AL360091.2	0.549713172839073	1.42312427488456e-43	postive
HACD4	AL360091.2	0.544446332961349	1.28605042209249e-42	postive
ABCD2	TXNDC12-AS1	0.531364704304258	2.5817989870421e-40	postive
HACD4	TXNDC12-AS1	0.512898730947038	3.13297105662617e-37	postive
CPT1B	AC108134.1	0.452120226533122	2.59014813800335e-28	postive
ACADL	LINC01996	0.539666540467217	9.1692622444945e-42	postive
ADH1B	LINC01996	0.47278628492028	3.79862148315038e-31	postive
ABCD2	AC078883.1	0.545319331037764	8.95291395361242e-43	postive
ACSBG1	AC090371.1	0.766347412598865	1.671974440045e-104	postive
ACAT1	AC079384.1	0.557235088584576	5.72922729443909e-45	postive
ALDH3A2	AC079384.1	0.400014066304998	5.63656689826636e-22	postive
CPT1B	AC116914.2	0.477939551492419	6.95654666030674e-32	postive
ABCD2	AC093865.1	0.55361814235806	2.71261353486743e-44	postive
HACD4	AC093865.1	0.533249947877673	1.21972454590156e-40	postive
ABCD2	AC009061.2	0.401843074242081	3.5222652489676e-22	postive
ABCD2	AC083843.2	0.494912454795819	2.10713200531703e-34	postive
HACD4	AC083843.2	0.462887823336802	9.14175334187131e-30	postive
ACOT7	AC017048.3	0.445998112196577	1.64541437641866e-27	postive
ABCD2	AC114781.2	0.533009034589775	1.34274014874006e-40	postive
HACD4	AC114781.2	0.499581268689546	4.03421506429969e-35	postive
ABCD2	AL078459.1	0.557590823751229	4.91169688458496e-45	postive
HACD4	AL078459.1	0.534807257677365	6.5418041328157e-41	postive
ABCD2	PRKCA-AS1	0.450780395034882	3.89444288187593e-28	postive
HACD4	PRKCA-AS1	0.492424611268408	5.03218079328024e-34	postive
ABCD2	SLC16A1-AS1	0.487047878333753	3.22332204480174e-33	postive
HACD4	SLC16A1-AS1	0.424391495664705	8.37746957985471e-25	postive
ABCD2	LINC00996	0.592811025026967	4.48106493624383e-52	postive
ABCD2	AC055764.2	0.452608998404114	2.23107934170374e-28	postive
HACD4	AC055764.2	0.459875536104574	2.3579582330356e-29	postive
ABCD2	AL157394.1	0.563335519031024	3.9828426589401e-46	postive
HACD4	AL157394.1	0.529881723202239	4.64150672697479e-40	postive
ABCD2	ERI3-IT1	0.537173589928695	2.5227150804978e-41	postive
HACD4	ERI3-IT1	0.523889008385938	4.82297373461601e-39	postive
ABCD2	AC022893.1	0.496885797181565	1.05098641446432e-34	postive
HACD4	AC022893.1	0.468811068431532	1.37982634304306e-30	postive
ABCD2	AC026771.1	0.553646659628322	2.67976030540884e-44	postive
HACD4	AC026771.1	0.519039817845388	3.09927221277767e-38	postive
ABCD2	AC069257.1	0.520278978793755	1.93212305726128e-38	postive
HACD4	AC069257.1	0.485410071052294	5.63841377289525e-33	postive
ABCD2	MCM3AP-AS1	0.472993008609282	3.55052450943778e-31	postive
HACD4	MCM3AP-AS1	0.471035236285354	6.71883788578249e-31	postive
ABCD2	WASHC5-AS1	0.536726650556275	3.02190748154501e-41	postive
HACD4	WASHC5-AS1	0.50462012496017	6.58258138622781e-36	postive
ABCD2	AC007991.2	0.55341699127448	2.95597812626772e-44	postive
HACD4	AC007991.2	0.420628096737076	2.37114579604021e-24	postive
ABCD2	AC009961.1	0.511082422810552	6.154733275016e-37	postive
PEX13	AC009961.1	0.413252663198556	1.75430955295414e-23	postive
HACD4	AC009961.1	0.542224444424768	3.21746546817541e-42	postive
ACACB	LINC01402	0.440848779558593	7.57072240626216e-27	postive
ABCD2	AC023510.2	0.580507807523487	1.61511179587609e-49	postive
HACD4	AC023510.2	0.485051549581064	6.37005997699857e-33	postive
ABCD2	AP002812.3	0.527282849540824	1.28839275375577e-39	postive
HACD4	AP002812.3	0.489850456069576	1.22937125147982e-33	postive
ABCD2	AC005062.1	0.499300581897203	4.45896753747531e-35	postive
HACD4	AC005062.1	0.500969477982082	2.45554001517177e-35	postive
ABCD2	AC018809.2	0.421576126022852	1.82671528682199e-24	postive
HACD4	AC018809.2	0.439287491244053	1.19643822307235e-26	postive
ELOVL2	U91328.1	0.523206857292933	6.27711380775762e-39	postive
ABCD2	LINC00271	0.459408338199572	2.72893833700403e-29	postive
HACD4	LINC00271	0.486545966305909	3.82707029861501e-33	postive
ABCD2	AC087392.1	0.504266886848593	7.48205937578545e-36	postive
HACD4	AC087392.1	0.508906855195479	1.37452241044254e-36	postive
ADH1B	AC007671.1	0.602409770018063	3.79177321490139e-54	postive
ALDH3A2	AL391427.1	0.449022039107103	6.63291672009824e-28	postive
ACACB	AC121493.1	0.432723397425548	7.98560423659674e-26	postive
HACD4	AC121493.1	0.406706202609696	9.94715023515622e-23	postive
ABCD2	AC090948.3	0.634671780795199	1.17206599342653e-61	postive
HACD4	AC090948.3	0.506938605386289	2.82933280628884e-36	postive
ABCD2	AL138921.1	0.425724158874957	5.77750209213861e-25	postive
ADH1B	AC090044.1	0.422636820495634	1.36299132893522e-24	postive
ABCD2	ZKSCAN2-DT	0.453636117075634	1.62922223722708e-28	postive
ABCD2	AC130371.1	0.570100605653808	1.93948382972167e-47	postive
HACD4	AC130371.1	0.55138522545875	7.0173445780595e-44	postive
ACAD9	MELTF-AS1	0.580933522311126	1.32294662888074e-49	postive
ABCD2	AC022211.1	0.448416185253155	7.96297034427136e-28	postive
PEX13	AC022211.1	0.405522350864232	1.35583763464024e-22	postive
HACD4	AC022211.1	0.440994508905011	7.25325999496815e-27	postive
ABCD2	TTC39C-AS1	0.444320120209881	2.71346612064672e-27	postive
CPT1B	AP001107.4	0.458179368649676	4.00361865290079e-29	postive
ABCD2	AC055822.1	0.526333392584196	1.86671476318435e-39	postive
HACD4	AC055822.1	0.448414793189981	7.9663114906876e-28	postive
ABCD2	AC108058.1	0.423720223006157	1.00954477335996e-24	postive
HACD4	AC108058.1	0.430744444640125	1.40391359553332e-25	postive
ABCD2	AC090579.1	0.509634956244218	1.05111537481699e-36	postive
HACD4	AC090579.1	0.513809629628531	2.22956842864433e-37	postive
ABCD2	AC006042.3	0.542184048108016	3.27135096725567e-42	postive
HACD4	AC006042.3	0.496283329025671	1.30027874119083e-34	postive
ABCD2	LINC02605	0.450929785570855	3.72164850060894e-28	postive
HACD4	LINC02605	0.400184383996676	5.39577322168554e-22	postive
ABCD2	AC135178.4	0.440512377053687	8.35696768755918e-27	postive
HACD4	AC135178.4	0.402196014734557	3.21568344562904e-22	postive
ABCD2	AC011405.1	0.5181294497473	4.38020022649486e-38	postive
HACD4	AC011405.1	0.513785819456028	2.24951129732738e-37	postive
CPT1B	AL031600.1	0.592652251089327	4.84261367731019e-52	postive
ABCD2	NFYC-AS1	0.405772059386221	1.27022498030943e-22	postive
HACD4	NFYC-AS1	0.400885134409801	4.50739570897737e-22	postive
ACACB	LMO7DN-IT1	0.431748116882418	1.05503857259238e-25	postive
ABCD2	AC022165.1	0.456173692228076	7.45874216903194e-29	postive
HACD4	AC022165.1	0.411317123447437	2.94204664416439e-23	postive
ABCD2	AC008731.1	0.572579290256809	6.29709976514353e-48	postive
HACD4	AC008731.1	0.537115379880536	2.58278033116674e-41	postive
ABCD2	LINC00987	0.487256632849888	3.00092611356206e-33	postive
ACADL	LINC00987	0.434589278985958	4.67510369306548e-26	postive
ADH1B	LINC00987	0.597342511713891	4.8046740203556e-53	postive
ACACB	LINC00987	0.406995887022031	9.21940132501976e-23	postive
HACD4	LINC00987	0.42474689742116	7.58835079041339e-25	postive
ABCD2	AC005757.1	0.497822047319239	7.54359907183088e-35	postive
HACD4	AC005757.1	0.510802480318066	6.82732722069062e-37	postive
ACACB	AL021878.2	0.404534024989651	1.75424090856061e-22	postive
ACADL	ARHGEF2-AS1	0.412163022800321	2.34798987194013e-23	postive
ABCD2	AL157392.2	0.539514043240652	9.75723684648285e-42	postive
HACD4	AL157392.2	0.49720602239511	9.3840133955776e-35	postive
ABCD2	AL021368.2	0.491390619733995	7.21066819967279e-34	postive
ACACB	AL021368.2	0.412328008269634	2.24677045689848e-23	postive
HACD4	AL021368.2	0.490750765913811	9.00285675764555e-34	postive
ABCD2	AL049840.6	0.584666312807495	2.27085042151971e-50	postive
HACD4	AL049840.6	0.544735961932366	1.14057772449113e-42	postive
ABCD2	AC008680.1	0.60236661771361	3.87540722964346e-54	postive
HACD4	AC008680.1	0.535610839066623	4.73731997812335e-41	postive
CPT1B	AC005306.1	0.58987904267134	1.86495431339159e-51	postive
CPT1B	AC093752.2	0.519344935016908	2.75934366833301e-38	postive
HSD17B10	ATP2A1-AS1	0.488539752516697	1.93172149075586e-33	postive
HSD17B10	AC010894.1	0.400841017718184	4.55879250429943e-22	postive
ABCD2	AC087392.2	0.461745288669862	1.31096939049359e-29	postive
HACD4	AC087392.2	0.486944695958905	3.33919887399443e-33	postive
ABCD2	SAMD12-AS1	0.424102856620631	9.07757062483216e-25	postive
PEX13	SAMD12-AS1	0.507746014486735	2.10530445348511e-36	postive
ABCD2	AC117395.1	0.420519016156695	2.44326219427621e-24	postive
ACSBG1	AC117395.1	0.534617685393031	7.05844176031915e-41	postive
HACD4	AC117395.1	0.51148693533384	5.29725848437665e-37	postive
ABCD2	LINC01355	0.508874998212871	1.39072980547802e-36	postive
HACD4	LINC01355	0.476091346596105	1.2830462150605e-31	postive
ABCD2	AC073326.1	0.49033133142517	1.04103396606186e-33	postive
HACD4	AC073326.1	0.509831491274268	9.77586485451009e-37	postive
ABCD2	AL450998.2	0.529510246405411	5.37367754953002e-40	postive
HACD4	AL450998.2	0.538919919380587	1.24267340920286e-41	postive
ABCD2	AC073332.1	0.472378598534919	4.33927298440679e-31	postive
HACD4	AC073332.1	0.50156905610712	1.98023275903406e-35	postive
ABCD2	AC089999.2	0.518345099538238	4.03596340502298e-38	postive
HACD4	AC089999.2	0.492434413640608	5.01502040845358e-34	postive
ABCD2	AC135507.1	0.441393867222442	6.44917651798081e-27	postive
HACD4	AC135507.1	0.418849627254936	3.85933748145825e-24	postive
ACADVL	AL353622.1	0.460328358406822	2.04615029200287e-29	postive
CPT1B	AL353622.1	0.423391187221805	1.10603523295258e-24	postive
ACSBG1	AL353622.1	0.457491632315662	4.95803090727822e-29	postive
CPT1B	C9orf139	0.410929926887199	3.26131706079533e-23	postive
ABCD2	NUTM2B-AS1	0.522614794849909	7.88643166880333e-39	postive
HACD4	NUTM2B-AS1	0.460762738993725	1.78550458549851e-29	postive
ABCD2	AC025280.1	0.482398457577065	1.56425561758843e-32	postive
HACD4	AC025280.1	0.498002627392451	7.07537778747653e-35	postive
ELOVL2	DCUN1D2-AS	0.55873594153569	2.98844307897538e-45	postive
ACADL	AP000438.1	0.454007659632041	1.45370696992234e-28	postive
ADH1B	AP000438.1	0.405741551850176	1.2803913152816e-22	postive
ABCD2	TH2LCRR	0.457706582303383	4.63777702428522e-29	postive
HACD4	TH2LCRR	0.448056075168124	8.87516213269277e-28	postive
CPT1B	HCG27	0.413776436188486	1.52437203420671e-23	postive
CPT1B	MMP25-AS1	0.517764963340677	5.0294029584117e-38	postive
ABCD2	AC007991.4	0.510329854894199	8.13203596681079e-37	postive
ABCD2	AL162390.1	0.546174809029995	6.27160693274095e-43	postive
HACD4	AL162390.1	0.52917345071477	6.13588560041525e-40	postive
ABCD2	AC006064.2	0.518151195516432	4.34420831123863e-38	postive
HACD4	AC006064.2	0.459899621727402	2.34024862611195e-29	postive
HACD4	AL032819.1	0.406095834736729	1.16712078222897e-22	postive
ABCD2	DIAPH1-AS1	0.553951051681556	2.35276117789891e-44	postive
HACD4	DIAPH1-AS1	0.539100672857544	1.15458324820966e-41	postive
CPT1B	AC093249.2	0.426940138067343	4.11024973343595e-25	postive
CPT1B	PPP1R26-AS1	0.400056186785738	5.57604840308648e-22	postive
ABCD2	AC004492.1	0.563625124906354	3.5044880456653e-46	postive
HACD4	AC004492.1	0.529837848818264	4.7225465762358e-40	postive
ABCD2	AC027682.5	0.421232602399236	2.0079955661048e-24	postive
ABCD2	REV3L-IT1	0.5559857595902	9.82390319133641e-45	postive
HACD4	REV3L-IT1	0.507691781124392	2.14757413906799e-36	postive
ABCD2	UBE2R2-AS1	0.534892965168083	6.32071100273892e-41	postive
HACD4	UBE2R2-AS1	0.546903489216125	4.6275838785738e-43	postive
ACADVL	AL132712.1	0.401641495423243	3.71012679036425e-22	postive
ABCD2	AC099811.4	0.564846972867548	2.03974622495562e-46	postive
HACD4	AC099811.4	0.525016919697033	3.11539670068477e-39	postive
ADH1B	AC093726.1	0.416497580959855	7.31752829091786e-24	postive
ABCD2	AC023510.1	0.602564522890057	3.5063174996943e-54	postive
HACD4	AC023510.1	0.55176995655128	5.96035195893731e-44	postive
ACSBG1	AC091544.4	0.42626546319542	4.96578333142201e-25	postive
CPT1B	AL603832.1	0.436780777573741	2.48226111086265e-26	postive
ABCD2	AC092168.2	0.401046605799613	4.32410837489597e-22	postive
HACD4	AC092168.2	0.41506691105852	1.07721320933451e-23	postive
ABCD2	AC097641.2	0.43509691396131	4.03907621735293e-26	postive
HACD4	AC097641.2	0.415253897108941	1.02423216701102e-23	postive
ABCD2	LINC00528	0.493244735413879	3.77980299056439e-34	postive
ABCD2	AC011815.2	0.478088340007837	6.62096322577296e-32	postive
HACD4	AC011815.2	0.417154227862736	6.12370286310466e-24	postive
CPT1B	CACTIN-AS1	0.467501856138313	2.10242076600991e-30	postive
ACADVL	AP002807.1	0.441766218385277	5.77916639029025e-27	postive
CPT1B	AP002807.1	0.498294780877983	6.37809622079165e-35	postive
ACACB	AC069224.1	0.432535377927877	8.42670447224138e-26	postive
ABCD2	AC008149.1	0.570090076599681	1.94873412485612e-47	postive
HACD4	AC008149.1	0.525061271552791	3.06221293861581e-39	postive
ABCD2	AC130456.1	0.478826119495943	5.17955175845059e-32	postive
HACD4	AC130456.1	0.464161317568892	6.10693582432563e-30	postive
ABCD2	AC095055.1	0.582292869450461	6.98188281278884e-50	postive
HACD4	AC095055.1	0.506036588829922	3.93268951798215e-36	postive
ABCD2	RUNX3-AS1	0.488998377133132	1.64955850079977e-33	postive
HACD4	RUNX3-AS1	0.425384981390254	6.35154660640659e-25	postive
ABCD2	CACNA1C-IT3	0.547795815406807	3.18594355227861e-43	postive
HACD4	CACNA1C-IT3	0.513727717317109	2.29892154309629e-37	postive
ABCD2	AL121772.2	0.402276023918117	3.1499326804199e-22	postive
ABCD2	AC138956.1	0.492811413482832	4.39723393994808e-34	postive
HACD4	AC138956.1	0.493246231142804	3.77782802575596e-34	postive
CPT1B	AC009404.1	0.452919416141877	2.02908461249833e-28	postive
ABCD2	AC007688.3	0.518663397832232	3.57629901145059e-38	postive
HACD4	AC007688.3	0.52724081256737	1.30975060039753e-39	postive
ABCD2	USP3-AS1	0.55495364118549	1.53112146253485e-44	postive
HACD4	USP3-AS1	0.519595939265902	2.50761916565282e-38	postive
ABCD2	AC004477.2	0.408173213546737	6.76501404322974e-23	postive
HACD4	AC004477.2	0.410673785196809	3.49108192553971e-23	postive
ABCD2	AC011337.1	0.525384704823176	2.70065648960103e-39	postive
HACD4	AC011337.1	0.506676572395668	3.11365663394982e-36	postive
ABCD2	AC138932.4	0.555230803261131	1.35932028907396e-44	postive
HACD4	AC138932.4	0.523060005062483	6.6429896765586e-39	postive
ELOVL2	AC106897.1	0.587888849305938	4.86898732515364e-51	postive
CPT1B	STAG3L5P-PVRIG2P-PILRB	0.612014697917593	2.71252660117091e-56	postive
ABCD2	AL392048.1	0.526629743547811	1.66291844337829e-39	postive
HACD4	AL392048.1	0.536003697651794	4.04455780588531e-41	postive
ACADVL	AC010973.2	0.422544479598444	1.39824336923016e-24	postive
CPT1B	AC010973.2	0.547024382171222	4.39966086310195e-43	postive
CPT1B	AL031282.2	0.40132488205899	4.02533833663944e-22	postive
CPT1B	UBE2Q1-AS1	0.419091311414361	3.61274822186766e-24	postive
ABCD2	AC002550.2	0.485391824328887	5.6735537710633e-33	postive
HACD4	AC002550.2	0.446976272856398	1.22764954673362e-27	postive
ABCD2	AP005899.1	0.473381659339121	3.12672651818371e-31	postive
PEX13	AP005899.1	0.407758605271644	7.54522332410647e-23	postive
HACD4	AP005899.1	0.447290968398226	1.11702622094747e-27	postive
ACADVL	AL132655.2	0.475120503451836	1.76702224891965e-31	postive
ABCD2	ZBTB20-AS4	0.54185785003087	3.74057080284301e-42	postive
HACD4	ZBTB20-AS4	0.535573186260697	4.80959749927826e-41	postive
ABCD2	MIR29B2CHG	0.526854739608828	1.52306902412602e-39	postive
HACD4	MIR29B2CHG	0.530080452744863	4.2913670021357e-40	postive
ABCD2	AC073529.1	0.426918632573907	4.13512512839867e-25	postive
PEX13	AC073529.1	0.410366721477429	3.7876642050727e-23	postive
ACADVL	AC087289.2	0.415312635310057	1.00812658137629e-23	postive
CPT1B	AC087289.2	0.62066004506435	2.74315163583763e-58	postive
HACD4	PRR34	0.437553309458582	1.98356936336133e-26	postive
HSD17B10	GS1-124K5.4	0.461151463984071	1.58027301651906e-29	postive
PEX11G	GS1-124K5.4	0.401680778833776	3.67275699862581e-22	postive
ACSBG1	LINC01267	0.801479552248251	4.21061874641861e-121	postive
ADH1B	AC005180.1	0.425869088135359	5.54813708709573e-25	postive
ABCD2	AC084876.1	0.56891057649237	3.31718712367464e-47	postive
HACD4	AC084876.1	0.501741095563117	1.86154507078935e-35	postive
ABCD2	AL355336.1	0.549478159102325	1.57131798947646e-43	postive
HACD4	AL355336.1	0.515275232367919	1.28700762924314e-37	postive
ELOVL2	MCF2L-AS1	0.446487439184039	1.42132803438696e-27	postive
ABCD2	AL359220.1	0.605384373813644	8.36000593150679e-55	postive
HACD4	AL359220.1	0.522684729778375	7.6768402737142e-39	postive
ABCD2	ST7-AS2	0.505265038037178	5.20802501597243e-36	postive
HACD4	ST7-AS2	0.469869169618907	9.80461850410121e-31	postive
ABCD2	AC005479.1	0.410463318474242	3.69177812223965e-23	postive
HACD4	TMEM108-AS1	0.454437627791339	1.27383428399149e-28	postive
ELOVL2	REPIN1-AS1	0.481989132323068	1.79555931200981e-32	postive
ABCD2	AP002490.1	0.485604915056078	5.27635833099242e-33	postive
ACACB	AP002490.1	0.453926118149191	1.49054976293976e-28	postive
HACD4	AP002490.1	0.426163297395953	5.10983614847449e-25	postive
ABCD2	AL359921.1	0.427177336900608	3.84550184029989e-25	postive
HACD4	AL359921.1	0.409136717114711	5.24628452535798e-23	postive
ABCD2	SCAT2	0.470993011388551	6.81159471712036e-31	postive
HACD4	SCAT2	0.404723367577699	1.66987528703456e-22	postive
ABCD2	AC004039.1	0.538025083126157	1.78711891522911e-41	postive
HACD4	AC004039.1	0.519560339509509	2.54188486620035e-38	postive
ABCD2	AL355916.2	0.60406478564895	1.63815779310996e-54	postive
HACD4	AL355916.2	0.516713271951394	7.48684948041167e-38	postive
CPT1B	AC018653.3	0.490524256764389	9.73775919508322e-34	postive
ABCD2	C1orf147	0.551518646674093	6.63125079495236e-44	postive
HACD4	C1orf147	0.484980138739692	6.52664492368882e-33	postive
ABCD2	AC090502.2	0.507340650596984	2.44234024587784e-36	postive
HACD4	AC090502.2	0.46334969934639	7.89896443092109e-30	postive
ABCD2	AL031005.1	0.478565028615054	5.65010480046027e-32	postive
HACD4	AL031005.1	0.456311256695245	7.14808190981985e-29	postive
ABCD2	AC108449.2	0.553216261014717	3.22040993881126e-44	postive
HACD4	AC108449.2	0.520549583581225	1.74223114044188e-38	postive
ABCD2	L3MBTL2-AS1	0.505499731912558	4.78190047330007e-36	postive
HACD4	L3MBTL2-AS1	0.5328655888432	1.42174997021399e-40	postive
ACADVL	AC015726.1	0.40837940064492	6.40722531107905e-23	postive
ACACB	AC015726.1	0.402419269301221	3.0355125556565e-22	postive
ABCD2	AC104083.1	0.406924429415108	9.39387909747772e-23	postive
HACD4	AC104083.1	0.424696723632557	7.69513312577382e-25	postive
CPT1B	Z84485.1	0.449846153204465	5.16992910610602e-28	postive
ABCD2	AL049539.1	0.518281907887285	4.13395823329751e-38	postive
HACD4	AL049539.1	0.489695142610353	1.29713044291739e-33	postive
ABCD2	AC244093.5	0.512652836745264	3.43368717795248e-37	postive
HACD4	AC244093.5	0.532052162295987	1.96520132348711e-40	postive
ABCD2	AL353768.1	0.492532804942921	4.84595195127487e-34	postive
HACD4	AL353768.1	0.502491060106569	1.42128399336706e-35	postive
ACACB	AC105020.6	0.408467331672806	6.26038495428455e-23	postive
ABCD2	AL162724.1	0.49930996619759	4.44407559807538e-35	postive
HACD4	AL162724.1	0.489756422542876	1.26996477706392e-33	postive
ABCD2	AL390208.1	0.574372691922041	2.77373255108135e-48	postive
HACD4	AL390208.1	0.514297196217507	1.85763556418872e-37	postive
ABCD2	BMS1P4	0.479864936654769	3.66196858850042e-32	postive
HACD4	BMS1P4	0.432445645026289	8.64562631776144e-26	postive
ABCD2	AL021026.1	0.49081075031638	8.81761875021146e-34	postive
ACSBG1	AL021026.1	0.496079963252038	1.39700603020244e-34	postive
HACD4	AL021026.1	0.516481807634084	8.1704416037336e-38	postive
ABCD2	AC022272.1	0.538805859544832	1.30165762247015e-41	postive
HACD4	AC022272.1	0.525104302759261	3.01147340433078e-39	postive
CPT1B	AC104564.3	0.511385896166771	5.49964346753947e-37	postive
ABCD2	FO680682.1	0.529234446051763	5.99031124630433e-40	postive
HACD4	FO680682.1	0.534811979111989	6.5294274319189e-41	postive
ABCD2	AL078645.1	0.527298763682196	1.28039763156614e-39	postive
HACD4	AL078645.1	0.528859097547501	6.94362052282938e-40	postive
ABCD2	ARMC2-AS1	0.533596036643916	1.06231808811811e-40	postive
ACSBG1	ARMC2-AS1	0.435824606453907	3.27381812823938e-26	postive
HACD4	ARMC2-AS1	0.508771520289924	1.44469261294191e-36	postive
ABCD2	AP002340.1	0.531874273408591	2.10911650994811e-40	postive
HACD4	AP002340.1	0.479660822489374	3.92050398343987e-32	postive
ABCD2	WDR5B-DT	0.552693393779417	4.02455719050728e-44	postive
HACD4	WDR5B-DT	0.525584178462838	2.49911983519005e-39	postive
ABCD2	AC027449.1	0.500132050355949	3.31384215852514e-35	postive
HACD4	AC027449.1	0.447540003537261	1.03652277137323e-27	postive
ABCD2	AF111169.3	0.417700211854334	5.27921624837831e-24	postive
CPT1B	AF111169.3	0.411674393085742	2.67493076135119e-23	postive
ACACB	AF111169.3	0.417281362293623	5.91586803653439e-24	postive
HACD4	AF111169.3	0.429067289314831	2.25809720507233e-25	postive
ABCD2	AC132219.1	0.492239076717135	5.36817597445744e-34	postive
HACD4	AC132219.1	0.520229556911396	1.9689560727406e-38	postive
ABCD2	AC067817.2	0.476029706223171	1.30942567130427e-31	postive
HACD4	AC067817.2	0.43111381943965	1.26394228356199e-25	postive
ABCD2	AL139095.4	0.542303740156791	3.11423834599483e-42	postive
HACD4	AL139095.4	0.517489133749149	5.58329946945022e-38	postive
ABCD2	AC008883.1	0.534327704394673	7.92801397997379e-41	postive
HACD4	AC008883.1	0.515808507290634	1.05307990229468e-37	postive
ABCD2	AC037198.2	0.468413829025719	1.56820115725891e-30	postive
HACD4	AC037198.2	0.439615762566339	1.08689271435538e-26	postive
ABCD2	AL022157.1	0.477996798169251	6.82548241710563e-32	postive
HACD4	AL022157.1	0.430315326620523	1.58584434299908e-25	postive
ABCD2	AC025287.3	0.479781900419846	3.76504158070183e-32	postive
HACD4	AC025287.3	0.44047309253371	8.4538924599364e-27	postive
ABCD2	AC104695.3	0.472501637326435	4.16854012885352e-31	postive
HACD4	AC104695.3	0.501127219988808	2.32051517923284e-35	postive
CPT1B	LINC02878	0.437656809757549	1.92477140846764e-26	postive
ADH1B	LINC00921	0.402143849079029	3.25928019246207e-22	postive
ACACB	LINC00921	0.419847926877599	2.93708986174641e-24	postive
ABCD2	AC108097.1	0.403411076451737	2.34831850173622e-22	postive
ACSBG1	AC108097.1	0.690848872224792	4.15489242304998e-77	postive
HACD4	AC108097.1	0.48442331040952	7.88571784839132e-33	postive
HSD17B10	TMPO-AS1	0.406897393397138	9.46073931862492e-23	postive
ABCD2	LINC01480	0.46251765731926	1.02758687272784e-29	postive
ECI1	SNHG9	0.46881102024145	1.37984777842048e-30	postive
CPT1B	AL513218.1	0.490153900262058	1.10694224114928e-33	postive
ADH6	LINC00543	0.505817823417776	4.25900793971191e-36	postive
ABCD2	AL109614.1	0.546666133202658	5.10969247201197e-43	postive
HACD4	AL109614.1	0.502472926431163	1.43059907587211e-35	postive
ABCD2	AC009996.1	0.567722137921835	5.65714607170497e-47	postive
HACD4	AC009996.1	0.530147436861671	4.17935367422458e-40	postive
ABCD2	AC011379.1	0.438731660241903	1.40734131695521e-26	postive
HACD4	AC011379.1	0.477093167201441	9.21170551143912e-32	postive
ABCD2	AC007448.3	0.565736773470774	1.3733681036273e-46	postive
HACD4	AC007448.3	0.541439375336603	4.44142473457719e-42	postive
ABCD2	AL451047.1	0.459288862285957	2.83273490617317e-29	postive
ABCD2	AL008721.2	0.537957389487349	1.83684026082356e-41	postive
HACD4	AL008721.2	0.496483588536653	1.21151880914761e-34	postive
ABCD2	AC010149.1	0.663942044211819	2.74111522342734e-69	postive
HACD4	AC010149.1	0.502656978235187	1.33879632302145e-35	postive
HACD4	AC005162.1	0.462449525107153	1.04992902490773e-29	postive
ABCD2	AC108463.2	0.418097594668461	4.73794981135599e-24	postive
HACD4	AC108463.2	0.449882611381777	5.11316955595455e-28	postive
ABCD2	AC022154.1	0.462205068506312	1.13412082904769e-29	postive
HACD4	AC022154.1	0.478543342625289	5.69104099837809e-32	postive
ABCD2	MIR155HG	0.744739121686034	1.11738361463596e-95	postive
HACD4	MIR155HG	0.478969183682705	4.93839132739015e-32	postive
CPT1B	ZNF213-AS1	0.450890798147037	3.76599844665814e-28	postive
ABCD2	Z98885.3	0.519483949640172	2.61698652563118e-38	postive
HACD4	Z98885.3	0.511752268764392	4.80025527096529e-37	postive
ABCD2	AC009137.2	0.47084629581182	7.14385236036388e-31	postive
HACD4	AC009137.2	0.450488842352616	4.25484321394236e-28	postive
ABCD2	C3orf35	0.4021363722293	3.26557647511751e-22	postive
CPT1B	AL358781.2	0.446076815970513	1.60714783962616e-27	postive
ABCD2	Z97652.1	0.555168470841952	1.3962088094087e-44	postive
HACD4	Z97652.1	0.530017347652074	4.3996148734103e-40	postive
CPT1B	LINC00115	0.41429166037259	1.32729231168757e-23	postive
ABCD2	AL138999.1	0.602472952082416	3.67254227729514e-54	postive
HACD4	AL138999.1	0.578600823921549	3.93401741110796e-49	postive
ABCD2	EZR-AS1	0.475497669688666	1.5606100321144e-31	postive
ACOX1	EZR-AS1	0.431265714962864	1.21046922810717e-25	postive
HACD4	EZR-AS1	0.458722479702948	3.38044481187684e-29	postive
ACSBG1	AC027237.3	0.557372047188857	5.39961334100831e-45	postive
ABCD2	AC103858.1	0.695196150044205	1.87918655405403e-78	postive
HACD4	AC103858.1	0.514191323735823	1.93277971453189e-37	postive
ABCD2	AC012676.4	0.508880801176649	1.38776347784448e-36	postive
HACD4	AC012676.4	0.410540187814314	3.61719033890289e-23	postive
ABCD2	EIF1B-AS1	0.447732958320642	9.7811765213925e-28	postive
HACD4	EIF1B-AS1	0.476220690890061	1.22939065987122e-31	postive
ABCD2	LINC00582	0.46042433168807	1.98550140934031e-29	postive
ABCD2	AL158825.2	0.515280520398613	1.28445231343743e-37	postive
HACD4	AL158825.2	0.48280008212125	1.36604124621476e-32	postive
ABCD2	Z97832.2	0.522765434689154	7.44182723688052e-39	postive
HACD4	Z97832.2	0.517382747200569	5.81273616724684e-38	postive
ABCD2	WWC3-AS1	0.466838760603412	2.60047193666552e-30	postive
HACD4	WWC3-AS1	0.472516785966235	4.14798458210584e-31	postive
ACADL	AC093110.1	0.513075740627924	2.93280165433912e-37	postive
ADH1B	AC093110.1	0.442897440017879	4.13783931886616e-27	postive
ACACB	AC093110.1	0.48556860734324	5.34203306995105e-33	postive
HACD4	AC093110.1	0.443525595994435	3.43534391405606e-27	postive
ABCD2	AC092338.1	0.558260396168107	3.67416598885528e-45	postive
HACD4	AC092338.1	0.525901620546022	2.20871161322734e-39	postive
ABCD2	AC007728.2	0.59561302567617	1.13131935967854e-52	postive
ABCD2	AC067750.1	0.419471231509039	3.2562246635767e-24	postive
ABCD2	LINC00641	0.532951945492799	1.37364920526906e-40	postive
HACD4	LINC00641	0.477995781748736	6.82778801864246e-32	postive
ABCD2	PCED1B-AS1	0.637473051010899	2.36775039990651e-62	postive
ACAD9	AC253536.6	0.484046800676716	8.9599146893584e-33	postive
ABCD2	AC020978.3	0.429435388708056	2.03488866328068e-25	postive
HACD4	AC020978.3	0.424045679099173	9.22296467152129e-25	postive
ABCD2	EBLN3P	0.464109507963753	6.20819940837271e-30	postive
HACD4	EBLN3P	0.417443309866535	5.66118475759083e-24	postive
ABCD2	AL360270.2	0.526076496450336	2.06329133708552e-39	postive
HACD4	AL360270.2	0.473314737766493	3.19595203090927e-31	postive
HACD2	FGD5-AS1	0.402276696982547	3.14938522905005e-22	postive
ABCD2	AC023796.2	0.529437769369784	5.52934342917141e-40	postive
ECI1	LINC01137	0.448158552547797	8.60554372850965e-28	postive
ABCD2	AC093510.1	0.430805252231806	1.37986077718414e-25	postive
ABCD2	AC117500.2	0.533183773485371	1.25235548361056e-40	postive
HACD4	AC117500.2	0.527169649250773	1.34670977689178e-39	postive
ABCD2	AC091946.2	0.481496284946229	2.11936352487243e-32	postive
HACD4	AC091946.2	0.47574035673247	1.44060984371552e-31	postive
ABCD2	AL121895.1	0.493112007364359	3.95919125530633e-34	postive
HACD4	AL121895.1	0.510191232729755	8.55958378617773e-37	postive
ABCD2	AC104779.1	0.555684294863667	1.11852494055359e-44	postive
HACD4	AC104779.1	0.487397996539722	2.85902470463504e-33	postive
ABCD2	AC022098.1	0.427134403996694	3.89213916282582e-25	postive
ACACB	AC022098.1	0.474869260539018	1.91929217143681e-31	postive
HACD4	AC096642.1	0.408495876559508	6.21343456874334e-23	postive
ABCD2	AC018529.1	0.464485629490667	5.50918062232785e-30	postive
HACD4	AC018529.1	0.465958621874906	3.44584018507915e-30	postive
ACSBG1	UMODL1-AS1	0.711914504990665	7.42303823626603e-84	postive
HSD17B10	LINC01816	0.407597214995155	7.87238610739139e-23	postive
ABCD2	AL161457.2	0.567696477007251	5.72259038503465e-47	postive
HACD4	AL161457.2	0.502088024937513	1.64322483002129e-35	postive
ACAD9	AC009097.2	0.503575311805941	9.61029019983975e-36	postive
HACD4	LINC01389	0.400376819566158	5.13590747360689e-22	postive
ACSBG1	LINC02541	0.596664360903734	6.72616713180241e-53	postive
ABCD2	AC010974.1	0.401139987907075	4.22148707553722e-22	postive
HACD4	AC010974.1	0.425325842374383	6.45725267051784e-25	postive
ABCD2	AC017071.1	0.526577610703533	1.69709734668892e-39	postive
HACD4	AC017071.1	0.525751952065857	2.3412091948293e-39	postive
ADH1C	AL121790.1	0.403114355857785	2.53598372656363e-22	postive
ADH7	AL121790.1	0.460126796768342	2.17955511845603e-29	postive
ABCD2	AL355488.1	0.429450905755311	2.02597445648573e-25	postive
HACD4	AL355488.1	0.412153368547233	2.35405028989131e-23	postive
CPT1B	AC005253.1	0.43324080660143	6.88613652955566e-26	postive
ABCD2	AP001094.3	0.401015227629001	4.35914061891601e-22	postive
HACD4	AP001094.3	0.442010516856584	5.37746193801606e-27	postive
ACADVL	AC069281.2	0.486389463959272	4.0372977836928e-33	postive
CPT1B	AC069281.2	0.492247981339419	5.35155396301167e-34	postive
ABCD2	RSF1-IT1	0.53184444731148	2.13424895723762e-40	postive
HACD4	RSF1-IT1	0.502672721824834	1.33122015200502e-35	postive
ABCD2	AC099524.1	0.506951344049455	2.81618635962384e-36	postive
ABCD2	AC007376.2	0.575219700069992	1.87987420723632e-48	postive
HACD4	AC007376.2	0.527606405139635	1.13515756936984e-39	postive
ABCD2	AC108727.1	0.547405442319771	3.75163265003049e-43	postive
HACD4	AC108727.1	0.502700995878628	1.31772053689039e-35	postive
ABCD2	AL390195.1	0.491941041037184	5.95500567263775e-34	postive
HACD4	AL390195.1	0.457390757956874	5.1157734637072e-29	postive
ABCD2	AC093567.1	0.554093348500405	2.21379228121104e-44	postive
HACD4	AC093567.1	0.569311261284023	2.76946718624836e-47	postive
ABCD2	CARNMT1-AS1	0.562154865400297	6.70141899769953e-46	postive
HACD4	CARNMT1-AS1	0.543488664846933	1.91107181390512e-42	postive
ABCD2	AC097504.2	0.405880588381497	1.23470047460752e-22	postive
ABCD2	AC007878.1	0.583714148475027	3.56744173976868e-50	postive
HACD4	AC007878.1	0.555679413183489	1.1208767838227e-44	postive
ABCD2	DHDDS-AS1	0.584748000217181	2.18438308199871e-50	postive
HACD4	DHDDS-AS1	0.544060781275899	1.50861509755278e-42	postive
ABCD2	SPAG5-AS1	0.403328322893156	2.39923336654739e-22	postive
CPT1B	SPAG5-AS1	0.431416607524582	1.1595642318371e-25	postive
ABCD2	AC092802.2	0.553897915349777	2.40684512346849e-44	postive
HACD4	AC092802.2	0.544030094711132	1.52788932634989e-42	postive
ELOVL6	LINC00973	0.413027944108802	1.86316451161499e-23	postive
ABCD2	PRICKLE2-AS2	0.553649383822938	2.67664263819446e-44	postive
HACD4	PRICKLE2-AS2	0.524932612527125	3.21902958015787e-39	postive
CPT1B	AL591895.1	0.469860411923518	9.8324343005318e-31	postive
OXSM	ENTPD3-AS1	0.540773441478836	5.83438993218235e-42	postive
ABCD2	AL020997.3	0.525756678135409	2.33690727044607e-39	postive
HACD4	AL020997.3	0.530292598612563	3.94646055496366e-40	postive
HACD4	CYP1B1-AS1	0.42836175206543	2.75566460578151e-25	postive
ACSS1	AL691432.2	0.432577445729606	8.32596669162609e-26	postive
ACAD9	AL121832.3	0.475382161886623	1.62114953297409e-31	postive
ABCD2	MFF-DT	0.541735518313416	3.93325230189158e-42	postive
HACD4	MFF-DT	0.446126143766085	1.58361423559543e-27	postive
ACACB	PAN3-AS1	0.402105290514114	3.29187941873211e-22	postive
ABCD2	AC040934.1	0.482559844456806	1.48139725513455e-32	postive
HACD4	AC040934.1	0.484387677517097	7.98165902989854e-33	postive
CPT1B	AL365330.1	0.512745338103675	3.31734616840143e-37	postive
CPT1B	STPG3-AS1	0.432244876869042	9.15600654475529e-26	postive
ACADVL	AC114730.3	0.438458170621235	1.52420998034215e-26	postive
CPT1B	AC114730.3	0.659489132225995	4.51027667985226e-68	postive
HACD4	AC027271.1	0.46119356532642	1.55949749673526e-29	postive
ACAT1	AC023421.1	0.466531173906593	2.86954758357537e-30	postive
ALDH3A2	AC023421.1	0.533384846439709	1.1557939078512e-40	postive
ABCD2	AL117379.1	0.402888421571886	2.68873472930111e-22	postive
ABCD2	AC130651.1	0.575776562998844	1.45476926050033e-48	postive
HACD4	AC130651.1	0.530941951066796	3.05259133972566e-40	postive
ABCD2	AC073333.1	0.56024332354352	1.54921487494546e-45	postive
PEX13	AC073333.1	0.404894709928899	1.59698905910226e-22	postive
HACD4	AC073333.1	0.513016911455491	2.99788011168951e-37	postive
ABCD2	AC027514.2	0.580909478226536	1.3379510823818e-49	postive
HACD4	AC027514.2	0.540592100645238	6.28363739282841e-42	postive
ABCD2	AL049828.1	0.460835759123697	1.74503823922852e-29	postive
HACD4	AL049828.1	0.451287728592923	3.33787537289453e-28	postive
ABCD2	AC092535.4	0.432747548146938	7.93062592503108e-26	postive
HACD4	AC092535.4	0.45333183044237	1.78845274220579e-28	postive
ABCD2	DENND6A-AS1	0.478194732971779	6.39087808405333e-32	postive
HACD4	DENND6A-AS1	0.503126745694146	1.1301032655182e-35	postive
ACAD9	AL023803.1	0.413476443267406	1.65215521244753e-23	postive
HSD17B10	AL023803.1	0.436670398722693	2.56296988302754e-26	postive
ABCD2	FAM30A	0.547124045936434	4.22016334549992e-43	postive
ABCD2	AC025682.1	0.466876641792899	2.56911093094361e-30	postive
HACD4	AC025682.1	0.448771076231306	7.15486656205477e-28	postive
CPT1A	AL022313.2	0.46042489837381	1.98514863632002e-29	postive
ABCD2	AC079921.1	0.540264903051311	7.18272195948618e-42	postive
HACD4	AC079921.1	0.451358041994263	3.26722372480438e-28	postive
ACSBG1	AL645924.1	0.817882226597929	4.82445504669235e-130	postive
CPT1B	AP001453.2	0.453813860081965	1.54278660646263e-28	postive
ABCD2	AL049840.4	0.418480792071705	4.26804604508477e-24	postive
ABCD2	AL035071.2	0.576857917461809	8.83052605684721e-49	postive
HACD4	AL035071.2	0.545153551208103	9.59112475200744e-43	postive
ABCD2	AC015712.2	0.412496012973599	2.14812744232508e-23	postive
ABCD2	PDC-AS1	0.423777626405229	9.93584827264995e-25	postive
HACD4	PDC-AS1	0.447444844686632	1.06658304734583e-27	postive
ABCD2	CSNK1G2-AS1	0.459630685407949	2.54568937482902e-29	postive
HACD4	CSNK1G2-AS1	0.41189809523451	2.52002176636376e-23	postive
PEX13	LINC01376	0.438039932563677	1.72173325733616e-26	postive
ABCD2	LINC02576	0.650945593018977	8.52177014797548e-66	postive
ADH1B	AL445423.1	0.507210205802551	2.5617742179108e-36	postive
ABCD2	ARHGEF38-IT1	0.520256804158837	1.94856406023701e-38	postive
HACD4	ARHGEF38-IT1	0.547391595885042	3.77343014984934e-43	postive
ABCD2	C1orf220	0.495824822253488	1.52849511127289e-34	postive
ABCD2	AC131971.1	0.577373787047935	6.9545961316317e-49	postive
HACD4	AC131971.1	0.506922851238509	2.84567540672923e-36	postive
ACADVL	AL022328.2	0.492487016126197	4.92391797397177e-34	postive
CPT1B	AL022328.2	0.702238329632617	1.10667037527068e-80	postive
ABCD2	AC015795.1	0.444603933998587	2.49381369834864e-27	postive
ABCD2	LINC01781	0.421566918308471	1.8313565067676e-24	postive
ABCD2	AC008870.4	0.450199016066815	4.64576695821747e-28	postive
HACD4	AC008870.4	0.422114809339719	1.57448645622243e-24	postive
ADH1C	AC069120.1	0.537073602523745	2.62676131560603e-41	postive
ABCD2	AL121957.1	0.473676248279418	2.83922832097447e-31	postive
HACD4	AL121957.1	0.487396109481981	2.86087445545554e-33	postive
HACD4	POC1B-AS1	0.412061137503706	2.41273213992146e-23	postive
ACAD9	LINC01311	0.429916088372509	1.77593843728167e-25	postive
ABCD2	SUGCT-AS1	0.537441326322202	2.26380572833424e-41	postive
HACD4	SUGCT-AS1	0.487845151588651	2.45249859009258e-33	postive
PEX13	AC005034.3	0.411481213367683	2.81624290425207e-23	postive
ABCD2	AC008434.1	0.542309861046639	3.10640812487169e-42	postive
HACD4	AC008434.1	0.440787883280317	7.70741576292805e-27	postive
ABCD2	AC025211.1	0.424291568975714	8.61358743503569e-25	postive
HACD4	AC025211.1	0.461410969059353	1.45644203023445e-29	postive
ABCD2	AF230666.1	0.577382287063142	6.92725951573193e-49	postive
PEX13	AF230666.1	0.416579784080877	7.15633331012834e-24	postive
HACD4	AF230666.1	0.526687534949944	1.62582689647959e-39	postive
ABCD2	AC013549.1	0.507159668462458	2.60958557469842e-36	postive
HACD4	AC013549.1	0.481553538657205	2.07896230318833e-32	postive
ABCD2	AC023830.1	0.504449952141716	7.0016711269379e-36	postive
HACD4	AC023830.1	0.464336342409116	5.77678188504582e-30	postive
ACSBG1	AC023300.2	0.681719064782896	2.32360770163311e-74	postive
ABCD2	AC007014.1	0.57661319972991	9.88831386506453e-49	postive
HACD4	AC007014.1	0.564376337850072	2.51320948810143e-46	postive
ABCD2	AC002553.1	0.425835528301435	5.60043500868743e-25	postive
HACD4	AC002553.1	0.457185378452852	5.45244161290241e-29	postive
ABCD2	AL133297.1	0.421180943726978	2.03675133194202e-24	postive
ABCD2	AC010260.1	0.462744321412037	9.56590828256693e-30	postive
HACD4	AC010260.1	0.456669260686115	6.39833745360288e-29	postive
ABCD2	AL592431.2	0.468431463345746	1.55932311269514e-30	postive
HACD4	AL592431.2	0.410479714054014	3.67574283544673e-23	postive
ABCD2	AC126118.1	0.45258259727577	2.24914988917956e-28	postive
HACD4	AC126118.1	0.447647480525697	1.0035779341562e-27	postive
ABCD2	AC018410.1	0.543607938524832	1.8192102993161e-42	postive
HACD4	AC018410.1	0.513628292285365	2.3859804134533e-37	postive
ABCD2	NCBP2-AS1	0.428646700118947	2.54285944344445e-25	postive
ABCD2	DUBR	0.481742095510107	1.9512225830828e-32	postive
ACSBG1	DUBR	0.428839236133158	2.40834852106849e-25	postive
HACD4	DUBR	0.489237196297838	1.5192060771239e-33	postive
ABCD2	AL080317.1	0.543400456504374	1.98195326764856e-42	postive
HACD4	AL080317.1	0.520494217369192	1.77951483960331e-38	postive
ABCD2	AC024267.4	0.573042245382996	5.09837348188177e-48	postive
HACD4	AC024267.4	0.548914306716909	1.99224675437422e-43	postive
ABCD2	AL035409.1	0.425166068830664	6.75160436428279e-25	postive
HACD4	AL035409.1	0.455779314559546	8.4253374713863e-29	postive
ABCD2	RALGPS2-AS1	0.454009126671763	1.45305243698074e-28	postive
HACD4	AC016745.1	0.452876936906239	2.05561946273415e-28	postive
ACAD9	AC099791.2	0.473740208270464	2.78035364161274e-31	postive
ACSBG1	LINC01513	0.786625513786459	1.06051145411591e-113	postive
ACOX1	Z93241.1	0.414181136372418	1.3673289976508e-23	postive
ACACB	INE1	0.401771250565392	3.58809942377425e-22	postive
ABCD2	AC021205.3	0.435356735982832	3.74744006829442e-26	postive
ACACB	AC021205.3	0.439328661401501	1.18212258531049e-26	postive
HACD4	AC021205.3	0.46602314540734	3.3755572602494e-30	postive
ACSBG1	AC008278.2	0.779233577966932	3.10039181216088e-110	postive
GCDH	AC010331.1	0.413855234397014	1.49245868648577e-23	postive
ABCD2	AL031716.1	0.473511699410481	2.99642660528914e-31	postive
HACD4	AL031716.1	0.432320121844249	8.96132605779079e-26	postive
ABCD2	AC022164.1	0.54964922043536	1.46201972877918e-43	postive
HACD4	AC022164.1	0.535977862693095	4.08685389929454e-41	postive
ABCD2	AC016737.2	0.479361291809675	4.33294177281017e-32	postive
HACD4	AC016737.2	0.51152061721517	5.23144682761653e-37	postive
ADH1B	AC004947.1	0.428596225559223	2.5793336883174e-25	postive
ABCD2	AC007494.2	0.575517966476158	1.63878633606709e-48	postive
HACD4	AC007494.2	0.53795869041476	1.83587191467845e-41	postive
ABCD2	AC079793.1	0.611332397790442	3.87447592384979e-56	postive
HACD4	AC079793.1	0.534053138904354	8.84896906992982e-41	postive
ACADL	AL590226.1	0.499357798300494	4.36893312480886e-35	postive
ADH1B	AL590226.1	0.538502241496919	1.4725487335941e-41	postive
ABCD2	AC009093.6	0.402331268765769	3.10530913424436e-22	postive
ABCD2	AC242426.2	0.516096281972296	9.44896458620879e-38	postive
HACD4	AC242426.2	0.532732516723077	1.49916043133644e-40	postive
CPT1B	LINC00265	0.482185362322158	1.68072895430597e-32	postive
ABCD2	AC010245.2	0.432399462407648	8.76047973482194e-26	postive
HACD4	AC010245.2	0.459544999338259	2.61481955119879e-29	postive
ABCD2	LINC02520	0.617758328366053	1.30262737731246e-57	postive
ABCD2	AC091180.2	0.665721099309896	8.83314029195517e-70	postive
HACD4	AC091180.2	0.539973984203202	8.08861159621562e-42	postive
ABCD2	Z97989.1	0.527992884515968	9.75644527378326e-40	postive
ACACB	Z97989.1	0.411106726311958	3.11149971558322e-23	postive
HACD4	Z97989.1	0.530584361071698	3.51658977194313e-40	postive
ABCD2	AC011815.1	0.41384340992721	1.4972051908636e-23	postive
CPT1B	AL592211.1	0.517828306650188	4.91010151174196e-38	postive
ABCD2	AC134775.1	0.518164935163332	4.32161879929073e-38	postive
HACD4	AC134775.1	0.52123493880871	1.34009027939534e-38	postive
ABCD2	LINC01943	0.489744685434811	1.27512389233595e-33	postive
ACADVL	COA6-AS1	0.403384178025474	2.36474991045169e-22	postive
ACADVL	SBNO1-AS1	0.477857277786742	7.14928435666826e-32	postive
CPT1B	AC073957.3	0.430892011509094	1.34624612809977e-25	postive
ABCD2	AC010300.1	0.490892503621134	8.5712211142766e-34	postive
HACD4	AC010300.1	0.506969663089432	2.79738694909897e-36	postive
ABCD2	AC007622.2	0.558203629085716	3.76581059158137e-45	postive
HACD4	AC007622.2	0.536803886465211	2.92913203562158e-41	postive
ABCD2	AC091053.2	0.578523977607452	4.07721214069028e-49	postive
HACD4	AC091053.2	0.54468009120525	1.16730823293531e-42	postive
ABCD2	AC090517.2	0.421588465073754	1.82051390625802e-24	postive
ABCD2	BICRA-AS1	0.532312194569918	1.77217831603752e-40	postive
HACD4	BICRA-AS1	0.525552098801716	2.53049466274802e-39	postive
ABCD2	UST-AS2	0.454623981012269	1.20288852008911e-28	postive
ABCD2	AP000786.1	0.489434398611728	1.41930071837839e-33	postive
HACD4	AP000786.1	0.405500926829018	1.36344279559493e-22	postive
ABCD2	EIPR1-IT1	0.443782328527277	3.18344019114902e-27	postive
HACD4	EIPR1-IT1	0.404055919434736	1.98645202847612e-22	postive
ABCD2	AC024257.3	0.507182379095436	2.58799153023088e-36	postive
HACD4	AC024257.3	0.422897646446769	1.26809178892814e-24	postive
ABCD2	PAXIP1-AS2	0.44176722241912	5.77745619932762e-27	postive
ADH1B	PAXIP1-AS2	0.460902429054996	1.70888428027714e-29	postive
ACACB	PAXIP1-AS2	0.42082640568712	2.24538353751375e-24	postive
HACD4	PAXIP1-AS2	0.430433104544545	1.53371037069563e-25	postive
CPT1B	AC233728.1	0.518646759462641	3.59898655707667e-38	postive
ABCD2	COX10-AS1	0.42803561334104	3.02089190687803e-25	postive
CPT1B	MIR600HG	0.403128876931443	2.52646456753994e-22	postive
ACSBG1	MIR600HG	0.410517683714239	3.63887110625856e-23	postive
ACACB	MIR600HG	0.527935644719683	9.97785205722663e-40	postive
ABCD2	AC106053.1	0.468678563475576	1.44002872639827e-30	postive
HACD4	AC106053.1	0.517747245210628	5.063284700403e-38	postive
ABCD2	ATP1B3-AS1	0.447345000210761	1.09905051311448e-27	postive
HACD4	ATP1B3-AS1	0.422539694869155	1.40009433022017e-24	postive
ABCD2	AC034229.4	0.427327488098734	3.68669608851472e-25	postive
HACD4	AC034229.4	0.404344793468556	1.8427574301667e-22	postive
ACACB	AC008537.2	0.403120746652891	2.53178994517708e-22	postive
ABCD2	AL162430.2	0.552966912703849	3.58177598047542e-44	postive
HACD4	AL162430.2	0.542977600016145	2.35966106141949e-42	postive
ABCD2	AC004637.1	0.504582089811981	6.67404006112188e-36	postive
HACD4	AC004637.1	0.477495215259006	8.06224031180146e-32	postive
PEX11G	LINC01770	0.458577145420126	3.53711690707989e-29	postive
ABCD2	AC114763.1	0.525507765849165	2.57449725048921e-39	postive
PEX13	AC114763.1	0.411458209183722	2.83355416962487e-23	postive
HACD4	AC114763.1	0.55503413515152	1.4791198058408e-44	postive
ACAD9	ARRDC1-AS1	0.415311025697491	1.00856457424693e-23	postive
ABCD2	AC018529.2	0.576423112423494	1.07959379338201e-48	postive
HACD4	AC018529.2	0.545968684687687	6.83386456364027e-43	postive
ABCD2	AL049840.3	0.543857344445334	1.64104044733234e-42	postive
HACD4	AL049840.3	0.46319532710381	8.29451245257588e-30	postive
ABCD2	AC109809.1	0.503237409900679	1.08583595558915e-35	postive
ACSBG1	AL589765.7	0.623743803750108	5.14531652759911e-59	postive
ABCD2	AL365436.2	0.421942730426327	1.65107155631409e-24	postive
HACD4	AL365436.2	0.440618954019024	8.09951446859226e-27	postive
PEX11G	AC005790.1	0.418913372128613	3.79272964829998e-24	postive
ACADVL	AC020558.2	0.411769548503303	2.60792096945317e-23	postive
CPT1B	AC020558.2	0.440644495976351	8.03898817785872e-27	postive
ELOVL2	AC020558.2	0.418281643911676	4.5062027710709e-24	postive
ABCD2	PPP3CB-AS1	0.501850013196452	1.7900767190152e-35	postive
ACACB	PPP3CB-AS1	0.428304021815754	2.800875714892e-25	postive
HACD4	PPP3CB-AS1	0.48756500993799	2.6999190415624e-33	postive
ABCD2	AC087893.2	0.515914673379085	1.01180968110074e-37	postive
HACD4	AC087893.2	0.505584503790942	4.63663369548111e-36	postive
ACAD9	TIMMDC1-DT	0.650099488296693	1.41896074766039e-65	postive
ALDH3A2	LINC00676	0.405438751632749	1.38575313515833e-22	postive
ABCD2	TSPOAP1-AS1	0.71059918592372	2.04009466283095e-83	postive
HACD4	TSPOAP1-AS1	0.501333071169174	2.15531765262193e-35	postive
ACADL	AC104237.2	0.529218074963498	6.02904361063652e-40	postive
HACD4	AC008114.1	0.41483571452451	1.14647515135245e-23	postive
ACADVL	AC078909.2	0.43447155963333	4.836192281523e-26	postive
ABCD2	LIX1L-AS1	0.430229486199911	1.6249409373328e-25	postive
HACD4	LIX1L-AS1	0.410119749284886	4.04414191192719e-23	postive
ABCD2	AC018648.1	0.462601303763705	1.00079971052769e-29	postive
HACD4	AC018648.1	0.481745628345303	1.9489049543785e-32	postive
ABCD2	GSTCD-AS1	0.547484467118496	3.6295987838502e-43	postive
HACD4	GSTCD-AS1	0.528532536096889	7.89443322266385e-40	postive
ABCD2	AC124319.1	0.476907699107746	9.79527641448309e-32	postive
HACD4	AC124319.1	0.427984216426234	3.06492987663958e-25	postive
OLAH	EPB41L4A-AS1	0.464755112450557	5.05681945882358e-30	postive
ACSBG1	AC127070.2	0.443956618448994	3.02292774722968e-27	postive
ABCD2	AC068025.2	0.544845016471227	1.09013917772361e-42	postive
HACD4	AC068025.2	0.52757407891549	1.14961664301902e-39	postive
ABCD2	AP002812.2	0.402100414117506	3.29602500637851e-22	postive
ABCD2	AC091167.5	0.423203571407125	1.16507540981523e-24	postive
HACD4	AC091167.5	0.433630634436621	6.15790575730766e-26	postive
ABCD2	AL807757.2	0.519089499768594	3.04122004734309e-38	postive
HACD4	AL807757.2	0.513451333078247	2.54908869064579e-37	postive
ABCD2	AC245884.8	0.476467883402985	1.13295336864409e-31	postive
HACD4	AC245884.8	0.471221566835751	6.32422852915169e-31	postive
ABCD2	HCFC1-AS1	0.492502955541537	4.89663747392809e-34	postive
HACD4	HCFC1-AS1	0.460247761508391	2.09849565670031e-29	postive
ABCD2	AC012557.1	0.58388631848263	3.2880146075738e-50	postive
HACD4	AC012557.1	0.593946114293584	2.56992801505722e-52	postive
ABCD2	AP002518.2	0.476383496860033	1.16500212675604e-31	postive
ABCD2	AC079148.1	0.406583453190806	1.02723657846917e-22	postive
HACD4	AC079148.1	0.452911289349647	2.03413470503664e-28	postive
ACSBG1	NRAV	0.414222443829826	1.35222794076217e-23	postive
CPT1B	AL139123.1	0.488141825144138	2.21493714551987e-33	postive
ABCD2	AC020913.3	0.545222124778452	9.32183758206787e-43	postive
HACD4	AC020913.3	0.511943547852343	4.47091000756226e-37	postive
ACACB	MORF4L2-AS1	0.440000328613786	9.71121363349118e-27	postive
ABCD2	AC087752.3	0.516202283100766	9.07887735994251e-38	postive
ABCD2	NAALADL2-AS3	0.428366677852433	2.75184056313306e-25	postive
HACD4	NAALADL2-AS3	0.482881309295239	1.32908683541307e-32	postive
ABCD2	AC006460.1	0.483728743623845	9.9793526906702e-33	postive
HACD4	AC006460.1	0.506696315093685	3.09128220239148e-36	postive
ABCD2	AC024075.1	0.542277786355406	3.14765812109798e-42	postive
ECHS1	AC024075.1	-0.405854554336245	1.2431316674345e-22	negative
HSD17B10	AC024075.1	-0.426736196747618	4.35222063824779e-25	negative
ADH1B	AC024075.1	0.415576320228775	9.38853670611428e-24	postive
ACACB	AC024075.1	0.485766379191759	4.9938484661731e-33	postive
HACD4	AC024075.1	0.425846779158787	5.58284820326267e-25	postive
ABCD2	AC037198.1	0.419402910126559	3.31766990309017e-24	postive
HACD4	AC037198.1	0.432252924094845	9.13498802753105e-26	postive
ABCD2	AP001029.2	0.417103929040014	6.20790608572453e-24	postive
HACD4	AP001029.2	0.455185900115236	1.01178425680282e-28	postive
ABCD2	AL445309.1	0.447041131478288	1.20399739688268e-27	postive
HACD4	AL445309.1	0.438769892763124	1.39172578985369e-26	postive
ABCD2	AP001432.1	0.529818885328148	4.75800659489142e-40	postive
HACD4	AP001432.1	0.520893947115388	1.52711591851394e-38	postive
PEX14	MRPL20-AS1	0.654581482563432	9.35048297693078e-67	postive
MECR	MRPL20-AS1	0.458581291905014	3.53254894585998e-29	postive
ABCD2	MIR17HG	0.543481688299522	1.91658517291862e-42	postive
HACD4	MIR17HG	0.491488972349007	6.96849455221835e-34	postive
CPT1B	AL512770.1	0.540441601443468	6.68240523441923e-42	postive
ABCD2	AC007619.1	0.551672094139448	6.21320096745175e-44	postive
HACD4	AC007619.1	0.526455976544836	1.77957426136576e-39	postive
HACD4	MECOM-AS1	0.44218113810352	5.11340799622391e-27	postive
ABCD2	AC023908.3	0.471288315050531	6.18852443402581e-31	postive
ACACB	AC023908.3	0.422891754886186	1.27016153793577e-24	postive
CPT1B	AL022322.1	0.517524680123905	5.50865797657423e-38	postive
CPT1B	AC008760.1	0.493186177325659	3.85793231982218e-34	postive
ELOVL2	AL442125.1	0.490799024579524	8.85352971042187e-34	postive
ABCD2	AL353801.1	0.5195458277384	2.55598562530791e-38	postive
HACD4	AL353801.1	0.501768219591856	1.84348708650454e-35	postive
ABCD2	AC007546.1	0.554413234653129	1.93041432226664e-44	postive
HACD4	AC007546.1	0.522571185179908	8.01998899586489e-39	postive
ABCD2	NHS-AS1	0.427105249221814	3.92412770077445e-25	postive
HACD4	NHS-AS1	0.49845247407174	6.0304832137737e-35	postive
ABCD2	AL358072.1	0.499634895814715	3.95774868185895e-35	postive
HACD4	AL358072.1	0.462604198470028	9.9988517839538e-30	postive
ABCD2	AL513327.1	0.406543836106865	1.03795518569472e-22	postive
HACD4	AL513327.1	0.420315477952457	2.58366780851146e-24	postive
CPT1B	AC008735.4	0.41973205590294	3.03181567923581e-24	postive
ACACB	AC008735.4	0.425508798040002	6.13574038678965e-25	postive
HACD4	LINC01293	0.409298967146176	5.02600300295031e-23	postive
CPT1B	AP001062.1	0.499921551180728	3.57271995218111e-35	postive
ACSBG1	LINC00332	0.431576811356925	1.10783272081277e-25	postive
ABCD2	AC007673.1	0.476112266733688	1.27421341753255e-31	postive
HACD4	AC007673.1	0.477292489399218	8.62288321786155e-32	postive
ABCD2	AC010976.1	0.548938709319049	1.97190547207779e-43	postive
HACD4	AC010976.1	0.539132298718684	1.13981998153656e-41	postive
ACSBG1	LINC01765	0.843035401272498	1.14308611628949e-145	postive
ACSBG1	LINC02265	0.787117615146117	6.16430178375488e-114	postive
ABCD2	AC103853.1	0.519956499674487	2.18536434544054e-38	postive
HACD4	AC103853.1	0.527750012463704	1.07307325114852e-39	postive
ACACB	AC009120.2	0.472884233963631	3.67900029010172e-31	postive
ABCD2	LINC02100	0.415180012474039	1.04485202659974e-23	postive
ABCD2	AL354726.1	0.543344810257221	2.02800387033919e-42	postive
HACD4	AL354726.1	0.513302904404481	2.6943866114449e-37	postive
ACOX1	FP671120.4	0.425999487129372	5.34947049432464e-25	postive
ACACB	AC009962.1	0.465905151055839	3.50517969439349e-30	postive
ABCD2	AP000692.1	0.503487154041054	9.92149262661054e-36	postive
HACD4	AP000692.1	0.494597690425891	2.35340444586987e-34	postive
ACADVL	LINC01089	0.430819412963137	1.37431813978053e-25	postive
CPT1B	LINC01089	0.573727073294062	3.72823616835763e-48	postive
CPT1B	AL031186.1	0.524049212912731	4.53314437785866e-39	postive
CPT1B	ARHGEF2-AS2	0.417899571830128	5.00044606851675e-24	postive
ABCD2	AC120349.1	0.464454723293305	5.56355453579268e-30	postive
HACD4	AC120349.1	0.444126743656762	2.87397647726362e-27	postive
ABCD2	LINC01281	0.576305564274909	1.13980917548827e-48	postive
ABCD2	AL356752.1	0.508657464973849	1.5065776953122e-36	postive
HACD4	AL356752.1	0.505425069475907	4.91357312358472e-36	postive
ABCD2	AL078581.2	0.436877341726188	2.41371743663167e-26	postive
HACD4	AL078581.2	0.423048916325436	1.21607583440059e-24	postive
ABCD2	AP001469.2	0.414781706309691	1.16327825290149e-23	postive
ACACA	AP001469.2	0.40227555753613	3.15031207727933e-22	postive
HACD4	AP001469.2	0.421039125445696	2.11780233531402e-24	postive
ABCD2	AC010834.3	0.54364010198141	1.79519770324583e-42	postive
HACD4	AC010834.3	0.514430129888993	1.76737284820619e-37	postive
ACADVL	PKD1P6-NPIPP1	0.431357615839953	1.179208690186e-25	postive
CPT1B	PKD1P6-NPIPP1	0.440511610845936	8.35884756742208e-27	postive
ABCD2	AP001619.1	0.497852231097973	7.46325310086408e-35	postive
HACD4	AP001619.1	0.456582711358208	6.57213079099155e-29	postive
ABCD2	AL136985.2	0.525452743426117	2.63016596620307e-39	postive
HACD4	AL136985.2	0.522796473186016	7.35335439648159e-39	postive
ABCD2	AC024075.3	0.585477252785598	1.5438464738244e-50	postive
HSD17B10	AC024075.3	-0.410603239636399	3.55712225659153e-23	negative
ACACB	AC024075.3	0.426224369569354	5.02323609182037e-25	postive
HACD4	AC024075.3	0.511994210984863	4.38749556813722e-37	postive
ABCD2	AC007365.1	0.413849829158738	1.4946265767071e-23	postive
ABCD2	AC068620.2	0.402039943364239	3.34786328992205e-22	postive
CPT1B	AC232271.1	0.438593817353072	1.46509288364657e-26	postive
ACACB	AC232271.1	0.414248303094603	1.34285833442026e-23	postive
ACAD9	AC017083.1	0.49329791225262	3.71021239298823e-34	postive
ABCD2	AL355073.1	0.483598779711263	1.04282387884404e-32	postive
HACD4	AL355073.1	0.510855072357948	6.69563981229505e-37	postive
HACD4	AC069360.1	0.416960986739706	6.45349286200218e-24	postive
ABCD2	CADM3-AS1	0.493990433329633	2.91184821271366e-34	postive
ADH1B	CADM3-AS1	0.602153355990674	4.31640519038958e-54	postive
ACACB	CADM3-AS1	0.534034369457004	8.91566636611761e-41	postive
HACD4	CADM3-AS1	0.428915450689064	2.35706734164263e-25	postive
ABCD2	AL365356.1	0.578995199987722	3.27405978385675e-49	postive
HACD4	AL365356.1	0.539547796177452	9.62395687175872e-42	postive
ABCD2	ANKRD10-IT1	0.495254800672583	1.86820180113004e-34	postive
HACD4	ANKRD10-IT1	0.479357926550622	4.33781147138155e-32	postive
ABCD2	ODF2-AS1	0.536690934090362	3.06578964537802e-41	postive
HACD4	ODF2-AS1	0.480652768226664	2.81302241334759e-32	postive
ABCD2	AL035658.1	0.538341676399386	1.57173419892891e-41	postive
HACD4	AL035658.1	0.525191798934281	2.91086014798257e-39	postive
ACACB	AL158212.3	0.450466032547843	4.28439234882557e-28	postive
ABCD2	AC018946.1	0.568465187060264	4.05286344698833e-47	postive
HACD4	AC018946.1	0.52277494286224	7.41461338734353e-39	postive
CPT1B	AP001029.1	0.447774764643225	9.65898961999154e-28	postive
CPT1B	LINC00106	0.508437538908018	1.63341712386273e-36	postive
CPT1B	CAPN10-DT	0.462182199730586	1.14233055111519e-29	postive
ABCD2	PARM1-AS1	0.573761728488245	3.66958009375346e-48	postive
HACD4	PARM1-AS1	0.539175913549993	1.11976681610374e-41	postive
ABCD2	AC002128.2	0.416386362209177	7.54134196362827e-24	postive
HACD4	AC002128.2	0.466423382816753	2.97021901557501e-30	postive
CPT1B	NARF-AS1	0.414029517455787	1.42419850576113e-23	postive
ACAA2	AC064807.2	0.471505561743494	5.76649394656922e-31	postive
GCDH	AC020765.2	0.436494073894213	2.69731189127882e-26	postive
ABCD2	AC010186.3	0.578188659454957	4.76504747098493e-49	postive
HACD4	AC010186.3	0.520160679032471	2.02145288040386e-38	postive
ABCD2	RBMS3-AS3	0.408846418680158	5.66444879586168e-23	postive
HACD4	RBMS3-AS3	0.489021098316141	1.63669438366785e-33	postive
ABCD2	AC004918.3	0.485101661355231	6.26240531170101e-33	postive
PEX13	AC004918.3	0.404076226315183	1.97599916149591e-22	postive
HACD4	AC004918.3	0.491823942678946	6.20257976813268e-34	postive
ACSBG1	AC079610.2	0.604025039243752	1.67160701131654e-54	postive
HACD4	AL355073.2	0.411806504204022	2.58234548618046e-23	postive
ECI1	AC104667.2	0.479945975123897	3.56407064452895e-32	postive
PPT2	LINC00622	0.404239558229823	1.89387572612813e-22	postive
CPT1B	AL356299.2	0.401670593011507	3.68241081499564e-22	postive
ABCD2	ST7-OT4	0.572624061385659	6.16989843278826e-48	postive
HACD4	ST7-OT4	0.545899949922678	7.03225512964694e-43	postive
HACD4	AL589986.2	0.41390494587873	1.47266583515264e-23	postive
ABCD2	AL136369.2	0.421354500190421	1.94172129464693e-24	postive
HACD4	AL136369.2	0.405665852879245	1.30596543493552e-22	postive
ABCD2	AC244034.2	0.456920998620159	5.91826996292145e-29	postive
HACD4	AC244034.2	0.474180343999738	2.40671729418125e-31	postive
ABCD2	AC092535.2	0.408390491591402	6.38851825144051e-23	postive
HACD4	AC092535.2	0.452755531115225	2.13336327188249e-28	postive
ABCD2	AC008121.2	0.409807295436617	4.39330984363216e-23	postive
ABCD2	AC009087.1	0.404732018931642	1.66611768168205e-22	postive
HACD4	AC009087.1	0.445162116201983	2.11184739477916e-27	postive
CPT1B	AC027601.2	0.474087174288282	2.48141818468394e-31	postive
ADH1B	PTPRN2-AS1	0.41875574817739	3.95954192204712e-24	postive
ABCD2	GARS1-DT	0.488709916624794	1.82184942477265e-33	postive
HACD4	GARS1-DT	0.47851036502976	5.75385559284203e-32	postive
HACD4	AC105254.1	0.432387049728732	8.79160560039274e-26	postive
ABCD2	AC096586.2	0.53554338870186	4.86757050340595e-41	postive
HACD4	AC096586.2	0.518224986255263	4.2242469043191e-38	postive
HACD4	MIRLET7BHG	0.430670775028423	1.43360970376533e-25	postive
ABCD2	LINC01215	0.416651864562883	7.01787722988427e-24	postive
CPT1B	AL359921.2	0.406140318875375	1.15361650464333e-22	postive
ABCD2	CRTC3-AS1	0.419673704008153	3.0806551703759e-24	postive
HACD4	AC097505.1	0.454953634837425	1.08683192089234e-28	postive
ABCD2	FOCAD-AS1	0.470404727233492	8.24372615700757e-31	postive
HACD4	FOCAD-AS1	0.485534781545558	5.40394656093778e-33	postive
ACSBG1	WEE2-AS1	0.403981924306016	2.02500446142242e-22	postive
ACSBG1	AL390778.2	0.558730652321829	2.99532270559417e-45	postive
ABCD2	AC009318.3	0.551394755662974	6.98904156212905e-44	postive
HACD4	AC009318.3	0.491526986951722	6.87706533449201e-34	postive
ABCD2	XPC-AS1	0.468833093828807	1.37006367007029e-30	postive
ACSBG1	XPC-AS1	0.526618846236158	1.67000596464011e-39	postive
ACACB	XPC-AS1	0.536794362872079	2.94041726556235e-41	postive
HACD4	XPC-AS1	0.517877241471433	4.81986157674842e-38	postive
ABCD2	AL360091.1	0.580833455860759	1.38651230548468e-49	postive
PEX13	AL360091.1	0.425375652178773	6.36810748598737e-25	postive
HACD4	AL360091.1	0.527860416462274	1.02764315288526e-39	postive
ABCD2	STEAP3-AS1	0.418208849438305	4.59649269950742e-24	postive
HACD4	STEAP3-AS1	0.469855295036094	9.84872246289085e-31	postive
ABCD2	AL162724.2	0.504491196411593	6.89773225010113e-36	postive
HACD4	AL162724.2	0.499606514742287	3.9980363394899e-35	postive
ADH1B	LINC00092	0.450560214521377	4.16367961504237e-28	postive
ABCD2	AKT3-IT1	0.558731202256446	2.99460667989078e-45	postive
HACD4	AKT3-IT1	0.497224551762304	9.3226557680294e-35	postive
ABCD2	AC005546.1	0.481456374543879	2.14798528082468e-32	postive
HACD4	AC005546.1	0.431680743702927	1.07549868688084e-25	postive
CPT1B	LINC00482	0.459724976046244	2.47170578262764e-29	postive
ABCD2	LINC00894	0.503929088713146	8.45578553995933e-36	postive
HACD4	LINC00894	0.518141606648516	4.36004278693231e-38	postive
CPT1B	AC012645.4	0.456603561374066	6.5298411359142e-29	postive
ABCD2	AC106882.1	0.651836270137418	4.97344128728858e-66	postive
HACD4	AC106882.1	0.498288306134982	6.39278548748493e-35	postive
ACSBG1	AL356421.2	0.63117789156484	8.42021710496567e-61	postive
ABCD2	E2F3-IT1	0.558339761254148	3.54973760116556e-45	postive
HACD4	E2F3-IT1	0.531021438207346	2.95800272199608e-40	postive
ABCD2	AC009970.1	0.424312560276973	8.5634474860276e-25	postive
ELOVL2	FGF12-AS2	0.593094497687175	3.90094408677174e-52	postive
ABCD2	ALG13-AS1	0.54162062253908	4.12317354853926e-42	postive
HACD4	ALG13-AS1	0.543419520555935	1.96641637837213e-42	postive
ABCD2	AL162414.1	0.646066292755465	1.5771542912398e-64	postive
CPT1B	AC003070.1	0.575659960650959	1.53505627393135e-48	postive
ACADVL	AC027796.4	0.560839328833531	1.19368524421598e-45	postive
CPT1B	AC027796.4	0.537282241243635	2.41428321794096e-41	postive
ABCD2	AC138956.2	0.419451975371426	3.27342811166511e-24	postive
HACD4	AC138956.2	0.413340226525452	1.71361519678651e-23	postive
ABCD2	AC104109.4	0.53230301046325	1.7786639273952e-40	postive
HACD4	AC104109.4	0.493675047905272	3.25178665444827e-34	postive
CPT1B	SEPTIN9-DT	0.401180532759639	4.17768252571863e-22	postive
ELOVL2	AC004540.2	0.57536123153616	1.76137706962075e-48	postive
ABCD2	LINC02422	0.586141133159267	1.12475676031413e-50	postive
HACD4	AC138207.5	0.41209842619125	2.38883534547458e-23	postive
ABCD2	AL355297.3	0.427258167233135	3.75919063897412e-25	postive
ACACB	AL355297.3	0.420749376624449	2.29343083196672e-24	postive
HACD4	AL355297.3	0.42275378943785	1.3195953946053e-24	postive
ABCD2	AL031666.1	0.41774574773608	5.21421977733069e-24	postive
HACD4	AL031666.1	0.461469779994946	1.42974159891512e-29	postive
ABCD2	THOC7-AS1	0.572714502687627	5.92066891033745e-48	postive
HACD4	THOC7-AS1	0.557057546355553	6.18638571303089e-45	postive
ABCD2	ZBTB40-IT1	0.474687059712339	2.03777589783743e-31	postive
HACD4	ZBTB40-IT1	0.432973367436783	7.43432537427623e-26	postive
ABCD2	AL583824.1	0.520495066697558	1.77893697012846e-38	postive
HACD4	AL583824.1	0.50791139606386	1.98142989169089e-36	postive
ABCD2	AC021739.3	0.539210642816363	1.10404960655714e-41	postive
HACD4	AC021739.3	0.49634550392009	1.27205298262485e-34	postive
ACSBG1	AC015802.3	0.461956556478447	1.22655419400341e-29	postive
ADH1B	AC015802.3	0.406524353705502	1.04326667000122e-22	postive
ACACB	AC015802.3	0.439841101673497	1.01749726730737e-26	postive
ACAD9	AL451050.2	0.456214293004583	7.36569006114358e-29	postive
CPT1B	AL451050.2	0.406462767203489	1.06023406832299e-22	postive
ABCD2	AL162734.1	0.550995298660299	8.27822622259262e-44	postive
HACD4	AL162734.1	0.51191102003757	4.52529203692356e-37	postive
CPT1B	AC136475.3	0.445066067595651	2.173181730884e-27	postive
ALDH3A2	AC010273.3	0.423444358768634	1.08984723066141e-24	postive
PPT2	AC011005.4	0.429693520388561	1.89151325594373e-25	postive
PEX11G	ELN-AS1	0.412139331036386	2.36288984556625e-23	postive
ACSBG1	ELN-AS1	0.757503594161464	8.85511885762505e-101	postive
ACACB	AC091544.5	0.450720571491198	3.96584268853314e-28	postive
ABCD2	AC092120.1	0.461499250664173	1.41654453324212e-29	postive
HACD4	AC092120.1	0.41881304065187	3.89808779575406e-24	postive
ABCD2	AC020612.2	0.58863343607054	3.40291686547079e-51	postive
HACD4	AC020612.2	0.520317458786768	1.90391845226993e-38	postive
ABCD2	AC134407.1	0.586658485491534	8.78317007949471e-51	postive
PEX13	AC134407.1	0.418464572432558	4.28696851422786e-24	postive
HACD4	AC134407.1	0.561993324769704	7.1947320703757e-46	postive
ABCD2	AC092614.1	0.444552858013389	2.53200213973105e-27	postive
ACADVL	AL161452.1	0.451163733475333	3.4661680724895e-28	postive
CPT1B	AL161452.1	0.532018763020123	1.99145848501087e-40	postive
ELOVL2	MIAT	0.709875334715018	3.55001605642078e-83	postive
ABCD2	LINC01409	0.535084234256152	5.85367209766607e-41	postive
HACD4	LINC01409	0.515485015847	1.18939937187277e-37	postive
ABCD2	AL391095.3	0.492308307964475	5.2402787691381e-34	postive
HACD4	AL391095.3	0.446154346883976	1.57031238308635e-27	postive
ABCD2	AC005884.1	0.516247454422064	8.92556840800105e-38	postive
ADH1B	AC005884.1	0.479243874732507	4.50609303863594e-32	postive
ACACB	AC005884.1	0.42039458967205	2.528172136781e-24	postive
HACD4	AC005884.1	0.544274570887006	1.38086473535099e-42	postive
ABCD2	AC016590.2	0.481050766595236	2.4614763958e-32	postive
HACD4	AC016590.2	0.489279318024694	1.49729777118506e-33	postive
OLAH	ITGB1-DT	0.722829001836504	1.34717092900623e-87	postive
ABCD2	AC018462.1	0.592017070078768	6.60245302563514e-52	postive
HACD4	AC018462.1	0.570392747095851	1.69949895933898e-47	postive
ABCD2	AL445489.1	0.58215453916882	7.4520949495882e-50	postive
ACSBG1	AL445489.1	0.530651351455347	3.42463876560386e-40	postive
HACD4	AL445489.1	0.582764983446523	5.58809962351879e-50	postive
CPT1B	AL136304.1	0.483633454975824	1.03065535434289e-32	postive
ABCD2	EGOT	0.423763332347556	9.97535560905732e-25	postive
HACD4	EGOT	0.449743565305499	5.33300748909904e-28	postive
ABCD2	AC092794.1	0.450137906581671	4.73262020025429e-28	postive
HACD4	AC092794.1	0.434109327461183	5.3670841966217e-26	postive
ABCD2	AC060234.3	0.600269384185021	1.11448147506647e-53	postive
HACD4	AC060234.3	0.538473901245467	1.48959253558398e-41	postive
ABCD2	MRAP-AS1	0.583115508299201	4.73543495283045e-50	postive
HACD4	MRAP-AS1	0.508653155736577	1.50896663978632e-36	postive
ABCD2	AC027544.2	0.571168139558286	1.1961488878439e-47	postive
PEX13	AC027544.2	0.401199308025974	4.15755002239399e-22	postive
HACD4	AC027544.2	0.546774893176363	4.88289365696427e-43	postive
ABCD2	AC002558.2	0.534501302202383	7.39545565954932e-41	postive
HACD4	AC002558.2	0.483435263818413	1.10215094657516e-32	postive
ACAD9	AC087239.1	0.420169643327119	2.68914026395199e-24	postive
ABCD2	AC009148.1	0.486746591500339	3.57336100852974e-33	postive
HACD4	AC009148.1	0.420112605951608	2.73153882105343e-24	postive
ABCD2	AC092067.1	0.532470998541843	1.66367173738221e-40	postive
HACD4	AC092067.1	0.528575959780731	7.7609205150839e-40	postive
ACACB	AL109659.2	0.492615443534033	4.7083232380149e-34	postive
ABCD2	LINC01473	0.520930051667301	1.50614774325864e-38	postive
HACD4	LINC01473	0.493101625438756	3.9735734122696e-34	postive
ABCD2	AC011444.2	0.520445186089549	1.81319230283613e-38	postive
HACD4	AC011444.2	0.488423739536344	2.010366106077e-33	postive
ABCD2	NBAT1	0.507668262197496	2.16616530567657e-36	postive
HACD4	NBAT1	0.522722455672872	7.56608038528051e-39	postive
ABCD2	PHC2-AS1	0.472640699426453	3.98356757080083e-31	postive
HACD4	PHC2-AS1	0.481597491621367	2.04846507933288e-32	postive
ABCD2	AC090739.1	0.534905367080263	6.28933850210567e-41	postive
HACD4	AC090739.1	0.518612446879788	3.64622554929259e-38	postive
HACD4	AP000240.1	0.406832046188096	9.62428933119726e-23	postive
ACADVL	LINC02604	0.50987757748903	9.6109606151109e-37	postive
CPT1B	LINC02604	0.596709621222744	6.57699348697259e-53	postive
CPT1B	AC022167.2	0.506056385104617	3.9044129046213e-36	postive
ABCD2	AC022126.1	0.533900890319592	9.40458161523557e-41	postive
ABCD2	MAGI2-AS3	0.509667628334601	1.03852278664629e-36	postive
HACD4	MAGI2-AS3	0.535981141824907	4.08146121051879e-41	postive
OXSM	PXN-AS1	0.471827881508875	5.19229921588796e-31	postive
ABCD2	AL354989.1	0.572493667657538	6.54765812131175e-48	postive
HACD4	AL354989.1	0.553542558358242	2.80163558288883e-44	postive
ABCD2	AL450344.3	0.546465984816347	5.55471194074626e-43	postive
HACD4	AL450344.3	0.509946858553839	9.36823467573975e-37	postive
ABCD2	AF230666.2	0.522053668771925	9.78682617980089e-39	postive
HACD4	AF230666.2	0.49345465193137	3.51239138453753e-34	postive
CPT1B	DPP9-AS1	0.49967394520305	3.90297373885749e-35	postive
ABCD2	AC008840.1	0.420675250165601	2.34062602090782e-24	postive
CPT1B	RCCD1-AS1	0.448041057969662	8.91536800994744e-28	postive
ABCD2	AL512652.1	0.469661525272824	1.04855862872217e-30	postive
HACD4	AL512652.1	0.441713340663016	5.86994493815787e-27	postive
ETFDH	FAM160A1-DT	0.403236999714741	2.45668587263757e-22	postive
ABCD2	AC022001.2	0.56331169741122	4.02495955569948e-46	postive
HACD4	AC022001.2	0.563813167720433	3.22488493845787e-46	postive
ABCD2	THRA1/BTR	0.548172509878707	2.72053617332432e-43	postive
HACD4	THRA1/BTR	0.498983441199241	4.99237722739413e-35	postive
ACADVL	AL671710.1	0.465092729027733	4.54164746517935e-30	postive
CPT1B	AL671710.1	0.590590634933711	1.32114120030698e-51	postive
ACSBG1	AC093159.1	0.551961447365161	5.49475470376451e-44	postive
ABCD2	MIR181A1HG	0.565461542463013	1.55231578835767e-46	postive
HACD4	MIR181A1HG	0.52760639457394	1.1351622656769e-39	postive
ACADVL	MHENCR	0.541800893937154	3.82908741242783e-42	postive
ACACB	TMEM202-AS1	0.40348884341753	2.30144426760668e-22	postive
ABCD2	AC023389.1	0.495086528404092	1.98208504754177e-34	postive
HACD4	AC023389.1	0.510551430420195	7.4921765354789e-37	postive
ACSM1	AP000866.1	0.40904440110272	5.37584521294238e-23	postive
ABCD2	ASH1L-IT1	0.592526324050383	5.14983839450194e-52	postive
PEX13	ASH1L-IT1	0.401382460983896	3.9661116673007e-22	postive
HACD4	ASH1L-IT1	0.556300648757748	8.57731134932825e-45	postive
ABCD2	PLS1-AS1	0.401491388030228	3.85641009763823e-22	postive
HACD4	PLS1-AS1	0.469657742333936	1.04984169559853e-30	postive
ABCD2	AL035416.1	0.42469941234573	7.68937341381124e-25	postive
HACD4	AL035416.1	0.418626578313987	4.10162723358252e-24	postive
ABCD2	LSAMP-AS1	0.402777416043512	2.76707568414852e-22	postive
HACD4	LSAMP-AS1	0.421174511888605	2.04035996713345e-24	postive
ABCD2	CD44-AS1	0.545511504605457	8.26565402072663e-43	postive
HACD4	CD44-AS1	0.533244892285903	1.22218745564688e-40	postive
ABCD2	AC025043.1	0.533588955461052	1.06532729614224e-40	postive
HACD4	AC025043.1	0.521153243212532	1.38271707860409e-38	postive
ACSBG1	ANKRD44-AS1	0.780778837649919	5.99884405641767e-111	postive
ADH1B	ANKRD44-AS1	0.401035095293666	4.33692692739661e-22	postive
ABCD2	AC090186.1	0.496896557750057	1.04699447066375e-34	postive
HACD4	AC090186.1	0.524354548476399	4.02774108986871e-39	postive
ACSBG1	AC012313.6	0.593994114983801	2.51008785457229e-52	postive
ADH1B	AC012313.6	0.405720551628191	1.28743605966604e-22	postive
ACADL	LINC02016	0.462131474056797	1.16075116835331e-29	postive
ADH1B	LINC02016	0.44681517986834	1.2884022024418e-27	postive
CPT1B	AC024361.1	0.403355926334213	2.38213016519229e-22	postive
ABCD2	AC013468.1	0.427178312847172	3.8444481295178e-25	postive
ACACB	AC013468.1	0.421261723581832	1.99196242763362e-24	postive
HACD4	AC013468.1	0.443815624451385	3.15213848362428e-27	postive
ABCD2	AC011472.4	0.415256096643807	1.02362451669963e-23	postive
HACD4	AC011472.4	0.459063955836196	3.03883500567796e-29	postive
CPT1B	CD27-AS1	0.48914338169094	1.56914839985264e-33	postive
ACADVL	AC006435.2	0.470197571118755	8.81593709957269e-31	postive
CPT1B	AC006435.2	0.568557798655789	3.88762429231758e-47	postive
ABCD2	AC091887.1	0.426254875466123	4.98052358205447e-25	postive
ABCD2	AC145098.1	0.450043293297793	4.87026950356702e-28	postive
ABCD2	AL139022.2	0.570288209295548	1.78178242024067e-47	postive
HACD4	AL139022.2	0.561066872414941	1.08044668182825e-45	postive
ABCD2	AC010285.1	0.549420383552791	1.61003444080079e-43	postive
HACD4	AC010285.1	0.541613588103705	4.13509245728524e-42	postive
ABCD2	AL445248.1	0.533270535367382	1.20974575801592e-40	postive
HACD4	AL445248.1	0.521084184170282	1.4197968300901e-38	postive
ABCD2	LINC00472	0.438934909232185	1.32626917586973e-26	postive
HACD4	LINC00472	0.470991081541868	6.81586423142442e-31	postive
ABCD2	AC092652.1	0.592849742371983	4.39704520918844e-52	postive
HACD4	AC092652.1	0.526268861405559	1.91427398614432e-39	postive
ABCD2	AC007362.1	0.404676994283677	1.690159968963e-22	postive
HACD4	AC007362.1	0.454887913424695	1.10904925835093e-28	postive
ABCD2	AC013403.2	0.50604247732994	3.92425736216653e-36	postive
HACD4	AC013403.2	0.501243222049596	2.22593830497956e-35	postive
ABCD2	AL391834.1	0.507389900862043	2.39869663196289e-36	postive
HACD4	AL391834.1	0.557932895236843	4.23505642097924e-45	postive
HSD17B10	RNASEH1-AS1	0.447723519730486	9.8089734081915e-28	postive
PEX11G	AC006942.1	0.455607807049996	8.88342520936186e-29	postive
GCDH	AC006942.1	0.402075384939215	3.31738437022977e-22	postive
ABCD2	AC010201.1	0.434647643213398	4.59721562563492e-26	postive
ACACB	AC010201.1	0.403692896194948	2.1827962971038e-22	postive
HACD4	AC010201.1	0.477115069542891	9.14510429942063e-32	postive
ABCD2	CYP2U1-AS1	0.526958297370666	1.46268309989967e-39	postive
HACD4	CYP2U1-AS1	0.486098402210352	4.45914250541576e-33	postive
ACSS3	CPB2-AS1	0.425757075171242	5.72460015566305e-25	postive
ABCD2	AL627171.1	0.494979072222787	2.05837973925135e-34	postive
HACD4	AL627171.1	0.447852171128995	9.43672625652583e-28	postive
ABCD2	AC073367.1	0.545900651103848	7.03020273428881e-43	postive
HACD4	AC073367.1	0.515963274309406	9.93455803998075e-38	postive
CPT1B	ZNF32-AS2	0.400229111537344	5.3342391406247e-22	postive
ABCD2	RNASEH2B-AS1	0.484604020639508	7.41646278550447e-33	postive
HACD4	RNASEH2B-AS1	0.455889952154371	8.14231241305954e-29	postive
ABCD2	AL138921.2	0.435267665771786	3.84499254670738e-26	postive
ABCD2	AP4B1-AS1	0.572510978596056	6.496215426836e-48	postive
HACD4	AP4B1-AS1	0.476560961666648	1.0986152972304e-31	postive
ABCD2	AC079336.4	0.481083332342042	2.43471630714274e-32	postive
HACD4	AC079336.4	0.513651134058429	2.36569492000321e-37	postive
CPT1B	AP003419.3	0.416859359167244	6.63390930917816e-24	postive
ABCD2	AC005838.2	0.529034180479951	6.48155451957295e-40	postive
HACD4	AC005838.2	0.507590437716892	2.22882815181847e-36	postive
ACACB	AC105206.2	0.431431216209068	1.15474966260965e-25	postive
ACSBG1	AC010255.1	0.816831424653422	1.91853143749917e-129	postive
ADH1B	AC010255.1	0.405536733792422	1.35075545109547e-22	postive
ABCD2	AC073487.1	0.541447305425103	4.4270039215128e-42	postive
HACD4	AC073487.1	0.52966580908802	5.05408162804016e-40	postive
ABCD2	AP000866.6	0.524349527436967	4.03558209736689e-39	postive
HACD4	AP000866.6	0.4926735836518	4.61382227306536e-34	postive
GCDH	AC026979.2	0.416255343296238	7.81368608679692e-24	postive
ABCD2	AL122035.1	0.578344026024287	4.43309437083537e-49	postive
HACD4	AL122035.1	0.430673111833775	1.43265827726979e-25	postive
ACSBG1	LNC-LBCS	0.59033811556991	1.4932132520302e-51	postive
ABCD2	AC040169.3	0.459571406548961	2.59331893307773e-29	postive
HACD4	AC040169.3	0.421806912003056	1.71410710013694e-24	postive
ABCD2	AC007906.1	0.566501955139086	9.76426853250124e-47	postive
HACD4	AC007906.1	0.545237828072251	9.26123418605901e-43	postive
CPT1B	SEMA3F-AS1	0.501136682698205	2.31265330893575e-35	postive
ACACB	SEMA3F-AS1	0.449684205458708	5.42968152588597e-28	postive
CPT1B	AL109811.1	0.417715912730818	5.25671543090334e-24	postive
ABCD2	AC092145.1	0.577183551973073	7.59521003371585e-49	postive
HACD4	AC092145.1	0.506585836466945	3.21856893860307e-36	postive
ACADL	AL445307.1	0.530996380868045	2.98750259004047e-40	postive
ADH1B	AL445307.1	0.446554347374033	1.39313291521828e-27	postive
HACD4	AL445307.1	0.444316517538111	2.71637385039641e-27	postive
ABCD2	CASC2	0.483882980443252	9.47140264616893e-33	postive
ACSBG1	CASC2	0.594430902940849	2.02535994162912e-52	postive
ACACB	CASC2	0.434190797006184	5.24287380457186e-26	postive
HACD4	CASC2	0.545661890647544	7.76456283925539e-43	postive
ABCD2	AC004494.1	0.705265064828451	1.16216997843061e-81	postive
HACD4	AC004494.1	0.536586476306244	3.19778881005813e-41	postive
CPT1B	AL049795.1	0.534009197037156	9.00589987525108e-41	postive
CPT1B	AP000553.2	0.428948333858878	2.3352764263305e-25	postive
ABCD2	ZBTB20-AS1	0.584909902166379	2.02254980229534e-50	postive
HACD4	ZBTB20-AS1	0.529837032118151	4.72406831816152e-40	postive
ACSBG1	AL357093.2	0.789153167925366	6.43446627977359e-115	postive
ABCD2	AL031768.1	0.500281317553501	3.1416183060064e-35	postive
HACD4	AL031768.1	0.513927271065353	2.13357732879128e-37	postive
HACD4	NEXN-AS1	0.454633939688254	1.19920923101428e-28	postive
HSD17B10	AL133355.1	-0.400255715974017	5.29796696451204e-22	negative
OXSM	MAPKAPK5-AS1	0.494204181573456	2.701721774537e-34	postive
CPT1B	PDXDC2P-NPIPB14P	0.458897890786731	3.20047071292897e-29	postive
ACACB	PDXDC2P-NPIPB14P	0.432165427348544	9.36610291492374e-26	postive
ABCD2	AC074029.3	0.452472195661774	2.32629713743768e-28	postive
ABCD2	AC104596.1	0.535816317681818	4.36145654273509e-41	postive
HACD4	AC104596.1	0.454490865003178	1.253154580096e-28	postive
ABCD2	ECE1-AS1	0.469537931335438	1.09129215733486e-30	postive
HACD4	ECE1-AS1	0.479486397621711	4.15569788768085e-32	postive
ACSBG1	AL353747.2	0.666806367169672	4.409876667813e-70	postive
ABCD2	Z82243.1	0.499835342962614	3.68443573541115e-35	postive
HACD4	Z82243.1	0.481148128994685	2.38232516272971e-32	postive
ABCD2	AC007431.2	0.5325553758924	1.6087261902254e-40	postive
HACD4	AC007431.2	0.498722113513267	5.47905391234919e-35	postive
ABCD2	AC009093.2	0.591801261026719	7.33462124417513e-52	postive
HACD4	AC009093.2	0.545006544907929	1.01946930898634e-42	postive
ABCD2	MBNL1-AS1	0.50432293275948	7.33161847483483e-36	postive
HACD4	MBNL1-AS1	0.479828054420117	3.70740104473833e-32	postive
ABCD2	ARHGAP26-AS1	0.442309002948166	4.92396671338805e-27	postive
HACD4	ARHGAP26-AS1	0.431189628402817	1.23696907242813e-25	postive
ABCD2	AC103853.2	0.483156674852081	1.21102291405149e-32	postive
HACD4	AC103853.2	0.524432204171293	3.90837725760479e-39	postive
ABCD2	AC073957.1	0.501893667557833	1.76220136248815e-35	postive
HACD4	AC073957.1	0.490577548220602	9.55968387124705e-34	postive
ABCD2	LINC01410	0.412890972205078	1.93275818368564e-23	postive
HACD4	AC091588.1	0.438956196547898	1.31804997897807e-26	postive
ABCD2	AC012435.3	0.471788611803668	5.25910847993357e-31	postive
HACD4	AC012435.3	0.446696946605345	1.33487413588313e-27	postive
ACSBG1	AC008759.2	0.534814968106451	6.52160413103424e-41	postive
ABCD2	TCF4-AS2	0.52919204401734	6.09114217023235e-40	postive
HACD4	TCF4-AS2	0.548316150373087	2.56141177555682e-43	postive
ABCD2	LINC02006	0.467123891403436	2.37341663399187e-30	postive
ABCD2	AC053527.2	0.438229621658687	1.62919469116873e-26	postive
HACD4	AC053527.2	0.423911398370004	9.57352901444393e-25	postive
ABCD2	AL133255.1	0.443784661061459	3.18123738487796e-27	postive
HACD4	AL133255.1	0.453310760132254	1.80003181873276e-28	postive
CPT1B	ZFHX2-AS1	0.456721638168593	6.29537867832844e-29	postive
HACD4	AL121672.3	0.400164172302115	5.42380880434729e-22	postive
ACACB	AC012467.2	0.430962472296727	1.31954286412662e-25	postive
ABCD2	AC018442.2	0.576890662663005	8.69778539010922e-49	postive
HACD4	AC018442.2	0.536173475618168	3.77720226574746e-41	postive
HACD4	AC010542.5	0.421943725657736	1.65061821080149e-24	postive
HACD4	AC073323.1	0.423148733461902	1.1829127583845e-24	postive
ABCD2	AC015923.1	0.508355482149599	1.68340580608176e-36	postive
HACD4	AC015923.1	0.515519405937879	1.17411387728516e-37	postive
ABCD2	AC093788.1	0.546055695289065	6.5906683048029e-43	postive
HACD4	AC093788.1	0.503089070606955	1.14557818621012e-35	postive
ABCD2	AC005726.2	0.549164867885985	1.79292326190167e-43	postive
HACD4	AC005726.2	0.525552079533767	2.53051362421078e-39	postive
ABCD2	AL136320.1	0.586830516762254	8.08896850911463e-51	postive
HACD4	AL136320.1	0.50298536766508	1.18926660133907e-35	postive
ELOVL2	GAS6-DT	0.590660834723056	1.27690637446929e-51	postive
ABCD2	AC022400.2	0.566843187230091	8.38395109542379e-47	postive
HACD4	AC022400.2	0.52258723760038	7.97056868040602e-39	postive
ABCD2	AC130650.2	0.498372296952927	6.20481063640073e-35	postive
HACD4	AC130650.2	0.477783361145781	7.32694779305922e-32	postive
CPT1B	AL161668.3	0.500716654772556	2.68836586087417e-35	postive
ACSBG1	AC026704.1	0.45306514933713	1.9406009004109e-28	postive
ADH7	AC026704.1	0.466225748048598	3.16396269209025e-30	postive
ABCD2	FAM53B-AS1	0.597823987930851	3.78199601178201e-53	postive
HACD4	FAM53B-AS1	0.532631339748228	1.56080076467147e-40	postive
ACADVL	AC074212.1	0.527189128141601	1.33649170864345e-39	postive
HACD4	AC015813.1	0.407445775381052	8.19209450262677e-23	postive
ABCD2	AP003419.2	0.486147408337058	4.3851787286031e-33	postive
HACD4	AP003419.2	0.520729933926323	1.62607070962151e-38	postive
ABCD2	AP003170.3	0.429019691427032	2.2886718103652e-25	postive
CPT1B	MED8-AS1	0.405115566520296	1.50765596270902e-22	postive
ACSBG1	AC091544.2	0.402183732621075	3.22589597032743e-22	postive
ACACB	AC091544.2	0.413013783622563	1.87024303035405e-23	postive
ABCD2	AC111170.1	0.559767108356246	1.90727187201807e-45	postive
HACD4	AC111170.1	0.526936083524772	1.47543301726044e-39	postive
ELOVL2	ID2-AS1	0.477665032976194	7.6204989156009e-32	postive
ABCD2	AC078962.1	0.538621283737073	1.40304422986769e-41	postive
HACD4	AC078962.1	0.522098343043485	9.62018532825402e-39	postive
ABCD2	EHD4-AS1	0.558379897361043	3.48841340549046e-45	postive
HACD4	EHD4-AS1	0.558972215696948	2.69660253677098e-45	postive
ABCD2	NUTM2A-AS1	0.411712756409956	2.64771265602845e-23	postive
ABCD2	Z99289.1	0.536050590618088	3.96889235339166e-41	postive
HACD4	Z99289.1	0.556065733261522	9.49123228430647e-45	postive
PEX11G	YTHDF3-AS1	0.444068935446787	2.92375727701668e-27	postive
ABCD2	AC067817.1	0.495211203351527	1.89706988044406e-34	postive
HACD4	AC067817.1	0.458430524574044	3.70245323590272e-29	postive
ABCD2	KCNMA1-AS3	0.428486303365094	2.66056479688618e-25	postive
HACD4	KCNMA1-AS3	0.425075370738935	6.92455640507787e-25	postive
CPT1B	AC084018.2	0.468823443457257	1.37433271653531e-30	postive
ACACB	AC084018.2	0.476250276765081	1.2174332862813e-31	postive
ABCD2	EDRF1-AS1	0.514367996667615	1.80900732079531e-37	postive
HACD4	EDRF1-AS1	0.510302369807289	8.21509048698711e-37	postive
ABCD2	LINC00571	0.515111115683082	1.36886764111276e-37	postive
ACOX1	LINC00571	0.40119298603082	4.16431831111842e-22	postive
HACD4	LINC00571	0.482901864006106	1.31989348105295e-32	postive
ABCD2	AP000223.1	0.549889258435679	1.3212546023965e-43	postive
HACD4	AP000223.1	0.552462561441143	4.44018907322833e-44	postive
ABCD2	LINC00476	0.400520928202185	4.94942709579994e-22	postive
ABCD2	LINC02410	0.482637618889806	1.44303364432954e-32	postive
HACD4	LINC02410	0.465321961263712	4.22182464067876e-30	postive
ABCD2	AL358216.1	0.519677883565983	2.43047587004074e-38	postive
HACD4	AL358216.1	0.541213272144165	4.87278154713791e-42	postive
ABCD2	Z98749.1	0.587080604667305	7.17582956689192e-51	postive
HACD4	Z98749.1	0.525265697837245	2.82848387008749e-39	postive
ACADVL	NALT1	0.484246861882482	8.37224578845148e-33	postive
CPT1B	NALT1	0.432604640806113	8.26147831684624e-26	postive
PEX11G	NALT1	0.412489186492017	2.15205091087767e-23	postive
ACSBG1	AL355601.1	0.617310474967818	1.65429752941275e-57	postive
CPT1B	AC245052.4	0.574903322486231	2.17414176903606e-48	postive
ACADVL	DICER1-AS1	0.429133100879038	2.21648685451005e-25	postive
CPT1B	DICER1-AS1	0.444961306513588	2.24208914554019e-27	postive
ABCD2	AL008718.3	0.489560306658735	1.35894685349856e-33	postive
HACD4	AL008718.3	0.50503352091252	5.66520459495463e-36	postive
ABCD2	AC117834.1	0.557904180492512	4.28810810470617e-45	postive
HACD4	AC117834.1	0.549609964094023	1.48641562209541e-43	postive
CPT1A	DRAIC	0.400607999852915	4.8400090041891e-22	postive
ABCD2	HLCS-IT1	0.516820178079435	7.19056457270519e-38	postive
HACD4	HLCS-IT1	0.510856562904117	6.69194448834036e-37	postive
ACADVL	LMNTD2-AS1	0.465098279310565	4.53362763949763e-30	postive
CPT1B	LMNTD2-AS1	0.508890880255967	1.3826262040051e-36	postive
ABCD2	AL161909.2	0.446053013161195	1.61862720843056e-27	postive
HACD4	AL161909.2	0.444514012403809	2.56143280510325e-27	postive
ABCD2	AC020763.1	0.489150943052308	1.56506355743798e-33	postive
ACSBG1	AC020763.1	0.522375887675693	8.64613703887082e-39	postive
HACD4	AC020763.1	0.506104141715348	3.83702484209766e-36	postive
ABCD2	AP000462.3	0.444387242884472	2.65985059446634e-27	postive
HACD4	AP000462.3	0.421432285761526	1.90056452459689e-24	postive
HACD4	AL137244.1	0.43287590319374	7.64464770808394e-26	postive
HACD4	ADAMTS9-AS2	0.451601018157212	3.03427715196021e-28	postive
ABCD2	MORC2-AS1	0.400228317417708	5.3353255919478e-22	postive
HACD4	MORC2-AS1	0.43600875505716	3.10408520416344e-26	postive
ABCD2	AC007663.4	0.439579911946354	1.09835657576808e-26	postive
CPT1B	AC005332.5	0.419609372646128	3.13540032443044e-24	postive
ACADVL	AC027601.1	0.457664361094136	4.69902380280417e-29	postive
CPT1B	AC027601.1	0.672327898263992	1.22911726175046e-71	postive
ABCD2	AC074032.1	0.52669558458918	1.62072600532439e-39	postive
HACD4	AC074032.1	0.520320680578336	1.90157558283207e-38	postive
ABCD2	LINC01359	0.549174302250755	1.78581777359468e-43	postive
HACD4	LINC01359	0.549396450056174	1.62634856158119e-43	postive
ABCD2	AP003486.1	0.464132736793475	6.16259403212208e-30	postive
HSD17B10	AP003486.1	-0.405650584523518	1.31118446640038e-22	negative
ACACB	AP003486.1	0.41381976596013	1.50674095115857e-23	postive
HACD4	AP003486.1	0.473468202730576	3.03940052026636e-31	postive
ABCD2	AC022893.3	0.530038393763726	4.36321566965473e-40	postive
HACD4	AC022893.3	0.501996083757254	1.6984806157153e-35	postive
ABCD2	AC012313.5	0.439220442531076	1.22012003299219e-26	postive
HACD4	AC012313.5	0.443956127566375	3.02336839139663e-27	postive
ABCD2	GMDS-DT	0.576167452057019	1.21482975548897e-48	postive
PEX13	GMDS-DT	0.429426276294733	2.0401415995692e-25	postive
HACD4	GMDS-DT	0.54732773922961	3.87559211801401e-43	postive
ABCD2	RAB33B-AS1	0.532891181044044	1.4073235276434e-40	postive
HACD4	RAB33B-AS1	0.524192285577924	4.28894356112457e-39	postive
ACAD9	SLBP-DT	0.63095118809088	9.56116258618219e-61	postive
CPT1B	SLBP-DT	0.411645261146857	2.69578373360117e-23	postive
ABCD2	AL162424.1	0.444793815763652	2.35677211699588e-27	postive
HACD4	AL162424.1	0.427735070457004	3.2875582634239e-25	postive
MECR	AL451085.2	0.404095040987401	1.96636286050935e-22	postive
ABCD2	AC074138.1	0.550383920682912	1.07218326289414e-43	postive
HACD4	AC074138.1	0.531703618609455	2.2569855123075e-40	postive
HSD17B10	LINC01273	0.421186737276552	2.03350621147715e-24	postive
ABCD2	AC133065.1	0.554998288985772	1.50205754012686e-44	postive
HACD4	AC133065.1	0.507024962277173	2.7413887090714e-36	postive
ABCD2	OIP5-AS1	0.470474387334614	8.0596940587971e-31	postive
ABCD2	AC069549.1	0.560348994143743	1.47929354352253e-45	postive
HACD4	AC069549.1	0.529516519157978	5.36041106600956e-40	postive
ADH7	AC104126.1	0.520503045655714	1.77351728873594e-38	postive
ABCD2	AC069023.1	0.446201775336058	1.54819170575385e-27	postive
ABCD2	AL121652.1	0.53759040839334	2.13124789347164e-41	postive
HACD4	AL121652.1	0.568816719346605	3.4602928896937e-47	postive
CPT1B	GUSBP11	0.624046704389427	4.3609345515354e-59	postive
ABCD2	AC092755.1	0.486394620319295	4.03019249962151e-33	postive
HACD4	AC092755.1	0.487915458475905	2.39401443589523e-33	postive
ABCD2	MAMDC2-AS1	0.471923105975421	5.03376292442199e-31	postive
HACD4	MAMDC2-AS1	0.466216628433137	3.17319849822566e-30	postive
ACSBG1	AP003064.2	0.751026197869769	3.75431051081839e-98	postive
ABCD2	AC002128.1	0.448012735731134	8.99168661048169e-28	postive
ACACB	AC002128.1	0.434085468832722	5.40400712596971e-26	postive
HACD4	AC002128.1	0.478135445436148	6.51809857444632e-32	postive
CPT1B	AC004148.1	0.525545861551776	2.53664006322907e-39	postive
ABCD2	AL162171.2	0.549063015713007	1.87144188135077e-43	postive
HACD4	AL162171.2	0.513848575653213	2.19732517298977e-37	postive
ALDH3A2	AC114810.1	0.42592148621597	5.46744591102806e-25	postive
ABCD2	CFLAR-AS1	0.566633071513051	9.20906104510559e-47	postive
HACD4	CFLAR-AS1	0.491506748665128	6.92559169558988e-34	postive
ABCD2	LINC00243	0.482983807519165	1.28386494661631e-32	postive
ABCD2	AC016866.2	0.559365756767843	2.27197960993372e-45	postive
HACD4	AC016866.2	0.564337768814349	2.55653250213533e-46	postive
ACAD9	AC080129.2	0.411578446410369	2.74421862911068e-23	postive
ABCD2	AL360091.3	0.571936105370258	8.4393802342744e-48	postive
HACD4	AL360091.3	0.529484440383691	5.42859901073607e-40	postive
ABCD2	ZRANB2-AS2	0.461812460855257	1.2835245884032e-29	postive
HACD4	ZRANB2-AS2	0.470750864366413	7.36852961500045e-31	postive
ABCD2	AC139887.4	0.469420501389838	1.13348971995354e-30	postive
HACD4	AC139887.4	0.467968556964753	1.80972576333782e-30	postive
ABCD2	LINC00426	0.791225254576306	6.28485742024329e-116	postive
HACD4	AC006947.1	0.407836331109737	7.3924862850523e-23	postive
ABCD2	C1RL-AS1	0.456582263399836	6.57304234263019e-29	postive
ACACB	C1RL-AS1	0.447666155190299	9.97960159426301e-28	postive
ABCD2	AL110115.1	0.483710300336702	1.00418698242568e-32	postive
HACD4	AL110115.1	0.483856070475648	9.55814376434464e-33	postive
ABCD2	AC138207.4	0.49560792368455	1.64986529449921e-34	postive
HACD4	AC138207.4	0.505286302930528	5.16791329870915e-36	postive
ACSBG1	AC005523.1	0.434430078683982	4.89425266448084e-26	postive
CPT1B	AC129510.1	0.424788287440806	7.50136554217718e-25	postive
ACACB	AC129510.1	0.414477676735106	1.26250664551405e-23	postive
ACSBG1	CSRP3-AS1	0.740466966840645	4.87496760158104e-94	postive
ABCD2	AL162408.1	0.459542995899641	2.61645792033468e-29	postive
HACD4	AL162408.1	0.469602708344461	1.06868438533385e-30	postive
ABCD2	LINC02580	0.508340785065765	1.69251796163503e-36	postive
ADH1B	LINC02580	0.46327444275526	8.08940576448943e-30	postive
ABCD2	AC131391.1	0.520697327020938	1.64648811332631e-38	postive
HACD4	AC131391.1	0.515633288182983	1.1248728550778e-37	postive
ADH7	C5orf66-AS1	0.505745282713878	4.3730274952862e-36	postive
ABCD2	AC121247.1	0.450030073161597	4.88981564918255e-28	postive
HACD4	AC121247.1	0.450700997360601	3.98948449693356e-28	postive
ABCD2	AC004832.5	0.540594728113821	6.27688943530077e-42	postive
HACD4	AC004832.5	0.537519469039881	2.19333566060864e-41	postive
ACADVL	AC092809.4	0.418036393182067	4.81759003522559e-24	postive
CPT1B	AC092809.4	0.53009145466438	4.27276697863488e-40	postive
HACD4	AC141002.1	0.400951751265357	4.43086754322365e-22	postive
ABCD2	AC106037.3	0.434938810452424	4.22740220950568e-26	postive
HACD4	AC106037.3	0.432223588572584	9.21184010845925e-26	postive
ABCD2	AP001469.1	0.512240892521726	4.0028739414514e-37	postive
HACD4	AP001469.1	0.492664773104538	4.62802121038739e-34	postive
ABCD2	AC063965.2	0.521092143806316	1.41547331432418e-38	postive
HACD4	AC063965.2	0.481063975326964	2.45058752403427e-32	postive
ADH1C	AC129507.4	0.463730015376616	7.00235343834844e-30	postive
ADH1B	SETBP1-DT	0.446967394701197	1.23092271606495e-27	postive
ACACB	SETBP1-DT	0.449366617754348	5.97711394090979e-28	postive
ABCD2	AC010680.3	0.438617417427427	1.45504163748587e-26	postive
HACD4	AC010680.3	0.403891495943401	2.07312263756555e-22	postive
ACACB	AP001094.2	0.476625709996681	1.07533830158696e-31	postive
ABCD2	AC008543.1	0.410039352053902	4.13127635099082e-23	postive
ABCD2	AC009229.2	0.401033673709781	4.33851265843499e-22	postive
HACD4	AC009229.2	0.476501770715309	1.12033050906385e-31	postive
ACSBG1	LINC01571	0.82133429765857	4.85607553887258e-132	postive
ABCD2	TMEM161B-AS1	0.519849773470815	2.27621735629984e-38	postive
HACD4	TMEM161B-AS1	0.461481010431435	1.42469828572841e-29	postive
ACADL	FENDRR	0.594152373584935	2.32242470863221e-52	postive
ADH1B	FENDRR	0.604373006311784	1.40035996313546e-54	postive
ACACB	FENDRR	0.433924841746368	5.6592081343817e-26	postive
ABCD2	AC068389.3	0.574084157872339	3.16592419513353e-48	postive
HACD4	AC068389.3	0.533661072429889	1.03507182664551e-40	postive
ABCD2	AC015871.3	0.43271111097773	8.01371832043697e-26	postive
ABCD2	OCIAD1-AS1	0.417602727753011	5.42106421748911e-24	postive
HACD4	OCIAD1-AS1	0.420880159360056	2.21244480588804e-24	postive
ABCD2	AC009831.3	0.499148986624459	4.70649900542213e-35	postive
ABCD2	YEATS2-AS1	0.416048564414996	8.26339616207967e-24	postive
HACD4	YEATS2-AS1	0.428362727656395	2.75490680719013e-25	postive
ABCD2	OSGEPL1-AS1	0.40795303564277	7.16886763511252e-23	postive
ACACB	OSGEPL1-AS1	0.41517816911164	1.04537168265118e-23	postive
PEX11G	AC068338.3	0.430573768841906	1.47366145326655e-25	postive
ABCD2	TANK-AS1	0.424740312747006	7.60228071832279e-25	postive
[truncated: 1,217 more rows]
