# Supplementary material for: Characterization of fatty acid metabolism-related lncRNAs in lung adenocarcinoma identifying potential novel prognostic targets
Source: Front Genet. 2022 Sep 27;13:990153. doi: 10.3389/fgene.2022.990153 (PMC9589892; doi:10.3389/fgene.2022.990153)
Supplement: Supplementary file 3 [file DataSheet2.ZIP › ▓╣│Σ▓─┴╧/Appendix D4.txt]

Gene	Drug	cor	pvalue
TMPO-AS1	Nelarabine	0.586720938527062	8.36821414376619e-07
LINC01281	Irofulven	-0.550279716247364	5.24380650447439e-06
TMPO-AS1	Hydroxyurea	0.472111737948779	0.000139927116254384
LINC01281	Fluphenazine	0.458476247825891	0.000229650885481009
TMPO-AS1	Chlorambucil	0.450309261633816	0.000305979248785437
TMPO-AS1	Uracil mustard	0.44997341273479	0.000309563902933805
TMPO-AS1	Ifosfamide	0.448460064534049	0.000326196188674758
TMPO-AS1	Dexamethasone Decadron	0.442529598276151	0.000399519290428835
LINC01281	Isotretinoin	0.439484435846355	0.000442727047532931
LINC01281	Imiquimod	0.433999929712887	0.000531395940770676
TMPO-AS1	Pipobroman	0.43293225942426	0.000550424634530918
LINC01281	Megestrol acetate	0.429880128986449	0.000608279161911461
TMPO-AS1	Dexrazoxane	0.425427241733859	0.000702595247824282
TMPO-AS1	Triethylenemelamine	0.393271542758627	0.00188051919427506
TMPO-AS1	Asparaginase	0.390729187124353	0.00202449228380238
TMPO-AS1	DIGOXIN	0.386100468099006	0.00231209703000147
TMPO-AS1	Thiotepa	0.37578402330148	0.00308785940152328
TMPO-AS1	Melphalan	0.358260967740694	0.00494412017644643
TMPO-AS1	Nitrogen mustard	0.345097054923489	0.00692598714297861
TMPO-AS1	Irinotecan	0.331873321480882	0.0095843916388876
TMPO-AS1	Cytarabine	0.325990978596798	0.0110268042014737
TMPO-AS1	Cladribine	0.325671994697153	0.0111101227716136
TMPO-AS1	Fluphenazine	0.318066329545188	0.0132644765134686
TMPO-AS1	Trametinib	-0.310537055098502	0.0157421086464449
TMPO-AS1	Lomustine	0.308078859906911	0.0166324688572544
TMPO-AS1	Oxaliplatin	0.304681585594452	0.0179336025155655
LINC01281	Denileukin Diftitox Ontak	0.304316610155445	0.0180784156536674
TMPO-AS1	Etoposide	0.303587550077114	0.0183706759216811
TMPO-AS1	Fludarabine	0.297210238545966	0.0211032712793671
TMPO-AS1	Topotecan	0.291963830011827	0.0236028211934846
TMPO-AS1	Encorafenib	-0.290171311668092	0.0245122461375676
TMPO-AS1	Bendamustine	0.283264915100639	0.0282974109870036
TMPO-AS1	Cobimetinib (isomer 1)	-0.28178034571254	0.0291720774530279
TMPO-AS1	7-Ethyl-10-hydroxycamptothecin	0.276478008203991	0.0324831715097464
LINC01281	Celecoxib	0.271467413733678	0.0358945540909601
TMPO-AS1	ARRY-162	-0.267871273917753	0.0385220925564491
TMPO-AS1	Parthenolide	0.265515166825953	0.0403284192481776
LINC01281	Dromostanolone Propionate	0.264547969313996	0.0410899051646599
TMPO-AS1	Vorinostat	0.264062651024736	0.0414764483030943
LINC01281	Tegafur	0.263485866466122	0.0419397362543646
TMPO-AS1	Selumetinib	-0.26334496125429	0.0420535607268822
TMPO-AS1	6-THIOGUANINE	0.263044804597066	0.0422968787158214
LINC01281	Nelfinavir	0.259028031752293	0.0456661020964653
LINC01281	Belinostat	0.256882685796092	0.0475539244231687
TMPO-AS1	Clofarabine	0.254306983563073	0.0499043524422583
